# Supplementary material for: Increased Genomic Prediction Accuracy in Wheat Breeding Through Spatial Adjustment of Field Trial Data
Source: G3 (Bethesda). 2013 Sep 30;3(12):2105–14. doi: 10.1534/g3.113.007807 (PMC3852373; doi:10.1534/g3.113.007807)
Supplement: Supporting Information [file supp_g3.113.007807_FileS1.zip]

Archive with 4 entries (4 files):
- FileS1/hap_data.txt
- FileS1/pheno_data2011.txt
- FileS1/pheno_data2012.txt
- FileS1/Supplement1.pdf
