# Supplementary material for: Increased Genomic Prediction Accuracy in Wheat Breeding Through Spatial Adjustment of Field Trial Data
Source: G3 (Bethesda). 2013 Sep 30;3(12):2105–14. doi: 10.1534/g3.113.007807 (PMC3852373; doi:10.1534/g3.113.007807)
Supplement: Supporting Information [file supp_g3.113.007807_FileS1.zip › FileS1/hap_data.txt]

rsOrig	rs	alleles	snp_pos	MAF	alleleA	alleleB	het	present	1	2	3	4	5	6	7	8	9	10	11	12	13	14	15	16	17	18	19	20	21	22	23	24	25	26	27	28	29	30	31	32	33	34	35	36	37	38	39	40	41	42	43	44	45	46	47	48	49	50	51	52	53	54	55	56	57	58	59	60	61	62	63	64	65	66	67	68	69	70	71	72	73	74	75	76	77	78	79	80	81	82	83	84	85	86	87	88	89	90	91	92	93	94	95	96	97	98	99	100	101	102	103	104	105	106	107	108	109	110	111	112	113	114	115	116	117	118	119	120	121	122	123	124	125	126	127	128	129	130	131	132	133	134	135	136	137	138	139	140	141	142	143	144	145	146	147	148	149	150	151	152	153	154	155	156	157	158	159	160	161	162	163	164	165	166	167	168	169	170	171	172	173	174	175	176	177	178	179	180	181	182	183	184	185	186	187	188	189	190	191	192	193	194	195	196	197	198	199	200	201	202	203	204	205	206	207	208	209	210	211	212	213	214	215	216	217	218	219	220	221	222	223	224	225	226	227	228	229	230	231	232	233	234	235	236	237	238	239	240	241	242	243	244	245	246	247	248	249	250	251	252	253	254	255	256	257	258	259	260	261	262	263	264	265	266	267	268	269	270	271	272	273	274	275	276	277	278	279	280	281	282	283	284	285	286	287	288	289	290	291	292	293	294	295	296	297	298	299	300	301	302	303	304	305	306	307	308	309	310	311	312	313	314	315	316	317	318	319	320	321	322	323	324	325	326	327	328	329	330	331	332	333	334	335	336	337	338	339	340	341	342	343	344	345	346	347	348	349	350	351	352	353	354	355	356	357	358	359	360	361	362	363	364	365	366	367	368	369	370	371	372	373	374	375	376	377	378	379	380	381	382	383	384
TGCAGAAAAAAAAACTACAATAAGACATGTGTTGTGATGGTGGAGGGTGCCGCTCGGCCATTCG	iniaGBS1	A/G	16	0.144329897	56	319	13	0.932989691	G	N	G	G	G	G	N	G	G	A	G	G	A	A	G	G	H	G	A	N	A	N	G	A	G	G	A	A	G	G	N	G	G	G	G	G	G	G	G	G	N	H	A	G	G	G	G	G	G	A	A	A	A	A	A	A	A	A	H	G	G	H	G	G	N	A	G	G	G	G	G	G	A	A	G	G	G	A	G	G	G	A	G	G	G	A	G	G	G	H	G	G	G	G	G	G	G	N	A	A	N	G	G	G	G	G	G	G	G	G	G	A	G	G	G	G	A	G	G	G	G	G	G	G	G	G	G	G	G	G	G	G	G	G	G	G	G	G	G	G	N	G	G	G	G	G	N	G	G	G	G	G	G	G	G	G	G	G	H	G	G	G	G	G	G	G	G	G	G	G	G	G	G	G	G	A	G	G	G	G	H	G	G	G	G	G	G	G	G	N	N	G	G	G	G	G	G	G	G	G	G	N	G	G	G	G	G	N	G	G	G	G	G	G	G	G	G	G	G	G	G	G	G	G	G	G	G	G	G	G	G	G	G	G	G	G	G	G	H	G	G	G	G	G	G	G	A	G	G	G	N	H	G	G	G	G	G	G	G	G	G	G	A	H	A	G	G	G	G	G	A	N	G	G	G	G	G	G	G	G	A	G	G	G	G	G	G	G	G	G	G	G	G	G	G	G	G	G	G	H	G	G	G	H	G	A	G	G	G	G	G	A	G	G	G	G	A	A	N	G	G	G	G	G	N	G	G	G	G	G	G	G	G	G	G	G	G	H	G	G	G	G	G	A	G	G	G	G	G	G	G	G	G	G	G	G	G	G	G	G	G	G	N	G	G	N	G	A	A	G	G	G	G	G	G	N	A	G	G	G	A	G	G	G
TGCAGAAAAAAAAACTACAATAAGACATGTGTTGTGATGGTGGAGGGTGCCGCTCGGCCATTCG	iniaGBS2	A/G	24	0.144329897	56	319	13	0.932989691	G	N	G	G	G	G	N	G	G	A	G	G	A	A	G	G	H	G	A	N	A	N	G	A	G	G	A	A	G	G	N	G	G	G	G	G	G	G	G	G	N	H	A	G	G	G	G	G	G	A	A	A	A	A	A	A	A	A	H	G	G	H	G	G	N	A	G	G	G	G	G	G	A	A	G	G	G	A	G	G	G	A	G	G	G	A	G	G	G	H	G	G	G	G	G	G	G	N	A	A	N	G	G	G	G	G	G	G	G	G	G	A	G	G	G	G	A	G	G	G	G	G	G	G	G	G	G	G	G	G	G	G	G	G	G	G	G	G	G	G	N	G	G	G	G	G	N	G	G	G	G	G	G	G	G	G	G	G	H	G	G	G	G	G	G	G	G	G	G	G	G	G	G	G	G	A	G	G	G	G	H	G	G	G	G	G	G	G	G	N	N	G	G	G	G	G	G	G	G	G	G	N	G	G	G	G	G	N	G	G	G	G	G	G	G	G	G	G	G	G	G	G	G	G	G	G	G	G	G	G	G	G	G	G	G	G	G	G	H	G	G	G	G	G	G	G	A	G	G	G	N	H	G	G	G	G	G	G	G	G	G	G	A	H	A	G	G	G	G	G	A	N	G	G	G	G	G	G	G	G	A	G	G	G	G	G	G	G	G	G	G	G	G	G	G	G	G	G	G	H	G	G	G	H	G	A	G	G	G	G	G	A	G	G	G	G	A	A	N	G	G	G	G	G	N	G	G	G	G	G	G	G	G	G	G	G	G	H	G	G	G	G	G	A	G	G	G	G	G	G	G	G	G	G	G	G	G	G	G	G	G	G	N	G	G	N	G	A	A	G	G	G	G	G	G	N	A	G	G	G	A	G	G	G
TGCAGAAAAAAAAAGAGAGGCCTCACCGCCACGCAGAGACCTCGAAAGATCCCTCACGGGCAGG	iniaGBS3	A/G	5	0.120754717	224	32	9	0.636597938	N	A	N	N	A	A	A	N	A	A	G	A	G	N	A	N	A	N	N	G	N	N	G	A	A	G	N	A	A	N	N	A	N	N	A	A	N	N	N	A	N	A	A	G	A	N	N	N	N	A	A	A	N	A	A	N	A	N	A	A	A	A	A	N	N	H	N	G	N	A	N	G	A	H	N	G	N	N	A	A	N	A	A	N	N	A	A	A	N	A	A	A	A	A	N	A	N	N	N	N	N	N	N	A	A	A	N	G	A	A	A	N	A	A	N	A	N	A	N	N	N	N	A	N	N	A	A	A	A	A	A	A	G	A	A	N	A	A	A	A	A	A	N	N	A	N	N	N	H	N	A	N	N	H	A	A	A	A	A	A	A	A	A	G	A	A	A	A	N	A	A	N	A	A	A	N	A	N	A	A	A	A	A	N	A	N	N	A	A	N	N	N	A	A	N	A	N	A	H	A	A	A	A	A	A	A	A	N	A	A	A	A	N	H	A	A	N	N	A	N	G	A	A	A	A	A	N	A	N	A	A	A	N	A	N	A	G	G	N	N	A	A	A	N	A	A	A	A	A	N	N	H	N	A	N	A	A	A	N	A	A	H	N	N	A	N	N	N	N	N	A	A	A	A	A	A	A	A	N	G	N	N	N	H	A	A	N	A	N	A	N	N	N	G	G	G	N	A	N	N	N	A	N	A	N	A	N	A	N	A	A	N	A	A	A	A	A	A	A	A	A	N	A	A	A	N	A	A	A	A	A	A	A	A	A	A	A	A	A	A	N	A	N	A	N	A	A	A	A	A	A	A	A	A	A	A	A	A	G	N	N	A	A	N	A	A	A	G	G	N	G	N	N	A	N	N	N	A	N	N	A	N	A	N
TGCAGAAAAAAAAAGAGGGCTCACCGCCACGCAGAGACCTCGAAAGATCTCTCACAGGCAGGCG	iniaGBS4	A/G	22	0.186770428	48	196	13	0.595360825	A	N	G	G	N	G	G	N	N	N	G	G	G	N	G	A	G	G	G	N	N	N	G	G	N	N	N	N	N	N	G	G	G	N	N	G	G	N	N	G	N	N	N	N	N	N	G	G	N	N	N	N	G	N	N	N	N	G	N	H	N	G	G	N	N	G	N	G	G	N	G	G	G	A	N	N	G	G	H	A	N	A	N	G	H	A	N	N	N	G	G	G	G	G	N	G	N	G	G	N	N	N	G	G	G	G	N	G	G	G	N	G	G	G	G	N	N	A	G	G	G	N	N	G	G	G	N	N	G	N	G	N	G	N	H	G	A	G	N	G	G	N	G	A	G	A	N	G	G	N	N	N	N	G	N	A	G	G	N	G	A	A	G	N	N	N	G	G	H	A	G	A	A	G	N	N	A	G	G	G	G	G	G	G	G	G	N	G	N	G	G	G	G	G	G	G	H	G	N	A	G	H	G	N	G	G	G	N	G	N	G	G	N	G	G	N	G	G	H	G	A	N	G	N	A	N	G	A	G	G	G	A	G	G	G	A	G	N	G	N	N	G	G	A	G	G	G	G	G	G	N	N	N	N	A	A	N	N	G	N	G	N	N	N	N	N	A	N	N	N	G	N	G	A	N	N	G	G	N	N	N	G	N	G	A	G	N	G	N	N	N	N	N	N	N	G	N	G	N	G	N	N	G	A	G	N	N	G	G	G	N	H	G	A	N	G	H	G	G	N	G	G	N	N	G	G	G	G	N	G	H	G	G	G	G	N	N	G	G	G	G	G	H	G	G	G	G	N	N	A	H	N	N	N	G	N	A	N	N	N	G	A	N	N	G	N	G	G	G	N	A	G	N	N	N	G	G	G	G	G	G	N	N	N
TGCAGAAAAAAAACAACTCGCAGGTTCTCAAAGTAGGATCCAGAAGACTCAGGGAGGGGGCCGC	iniaGBS5	C/G	18	0.258426966	195	69	3	0.672680412	C	N	C	N	N	G	C	C	N	C	N	C	C	G	C	N	N	G	N	N	N	N	C	N	C	C	N	N	C	N	C	N	N	N	C	C	N	N	G	C	C	C	C	C	C	G	N	N	C	N	C	G	G	C	N	G	H	G	N	C	C	N	N	G	G	N	N	C	C	G	G	C	C	N	G	C	G	C	C	N	C	C	C	N	C	G	N	G	C	N	H	C	N	C	G	C	N	G	C	C	N	N	N	C	G	C	C	N	C	C	C	C	C	C	G	C	C	G	C	C	N	N	C	N	C	C	N	G	C	C	C	C	N	N	N	C	C	C	C	C	C	C	N	C	C	N	C	C	G	C	C	C	C	G	C	N	C	C	C	C	C	N	C	C	C	C	C	C	N	N	N	C	C	C	G	N	N	C	C	C	C	C	C	N	C	C	N	C	C	C	C	N	C	N	C	C	C	N	N	C	C	C	C	N	N	C	C	C	N	C	N	C	C	C	C	C	G	C	C	C	N	N	N	N	C	C	C	N	G	G	N	C	C	N	G	C	N	C	G	C	N	N	C	C	C	N	G	N	C	C	N	N	H	C	N	G	C	N	N	N	N	N	G	N	G	N	N	C	N	N	G	C	N	N	G	C	C	C	C	C	N	N	C	N	C	C	N	C	C	N	C	C	C	N	C	C	N	C	N	N	G	N	C	G	N	N	N	G	C	G	N	C	C	G	G	C	C	C	N	N	G	G	N	N	G	G	G	G	G	G	N	N	C	G	C	C	C	C	C	C	C	C	C	C	C	C	G	G	G	C	G	G	N	G	G	N	G	N	C	C	C	C	N	C	G	N	C	N	C	C	G	G	N	C	G	G	C	C	C	C	G	N	N	N
TGCAGAAAAAAAACTCATTAAGAGCCTTAACGTTTTCCCGAGCCTTGGTCGCCGAGATCGGAAG	iniaGBS6	A/G	16	0.096590909	17	159	0	0.453608247	N	N	N	N	N	N	N	N	G	N	N	N	N	N	N	G	G	N	N	N	G	N	N	N	N	G	N	G	N	N	N	N	N	N	G	N	G	N	G	N	A	G	G	N	N	N	N	N	N	G	G	G	N	G	N	N	N	G	N	N	G	G	N	G	N	N	G	N	G	N	N	N	G	G	N	N	N	N	G	N	A	G	G	N	N	G	G	N	N	G	N	G	N	N	N	G	N	G	G	N	N	G	N	G	G	G	N	G	G	G	G	G	G	G	G	G	N	G	G	N	G	G	G	N	G	N	G	G	N	G	G	G	G	G	A	G	N	N	N	G	G	N	G	N	N	G	N	G	N	G	G	N	G	A	G	N	G	N	G	G	N	G	N	G	G	G	N	G	N	N	G	G	N	G	G	N	G	G	N	G	N	G	N	G	N	G	N	G	G	N	N	G	N	N	G	G	G	N	A	N	G	N	G	G	G	G	N	G	G	G	G	G	N	N	N	G	N	N	N	N	N	G	G	G	N	N	N	G	N	G	G	G	G	G	G	G	N	N	G	G	N	G	G	G	G	N	N	N	N	N	N	N	G	N	A	N	G	N	A	N	N	G	G	N	N	N	N	A	G	N	G	G	G	N	N	G	G	N	G	N	G	G	N	G	N	G	N	A	A	G	N	N	G	N	N	N	N	N	G	N	A	G	G	N	N	N	G	N	N	N	N	N	G	A	N	N	N	G	N	N	A	A	N	N	N	A	N	N	G	G	G	N	N	N	N	N	N	N	G	N	N	N	N	G	G	G	N	N	N	G	N	N	G	N	N	N	N	G	N	A	N	N	A	N	N	N	N	G	G	N	G	N	N	N	N	G	N	N	N	N	N	N	N	G
TGCAGAAAAAAAACTGTTAGACACGTGTAAATGTAGAACCAATTGATTGGATGCACAAGGAAGG	iniaGBS7	A/G	56	0.222614841	213	63	7	0.693298969	A	G	G	N	A	A	A	A	A	G	A	N	A	H	A	N	A	N	N	N	A	N	A	A	A	G	G	A	N	G	N	G	N	N	N	G	N	N	G	N	N	N	N	A	G	G	G	N	A	N	N	G	N	A	N	G	N	N	A	A	N	A	A	N	N	A	A	A	N	N	N	A	A	A	N	N	A	A	A	N	A	G	G	A	N	A	A	A	N	A	A	N	N	G	N	N	N	A	N	G	N	N	G	A	N	A	A	A	A	A	A	G	A	A	N	A	G	N	A	N	A	A	A	N	N	A	N	A	N	A	A	A	N	A	A	A	A	G	N	N	N	A	A	A	A	A	A	A	H	N	N	N	N	N	A	A	A	A	A	A	A	A	A	H	A	A	G	A	H	A	A	A	A	A	A	A	A	N	A	A	A	N	N	A	A	A	N	N	A	A	A	A	A	A	N	A	A	N	N	A	A	A	N	A	N	A	N	N	A	A	A	G	N	A	N	A	G	N	A	A	A	A	A	N	A	N	G	A	A	A	A	A	N	A	A	A	A	A	A	A	G	A	G	A	G	A	G	A	N	G	N	A	H	A	A	A	A	A	N	N	A	A	N	A	N	N	N	N	N	N	G	A	N	N	N	G	G	N	G	N	A	A	N	N	N	A	A	A	N	G	G	G	A	N	N	N	H	G	A	N	G	A	A	A	A	G	A	N	A	A	N	A	A	G	H	A	N	N	A	N	A	N	A	A	A	A	G	G	G	A	A	A	A	A	A	A	A	A	A	A	A	A	A	N	A	A	N	A	A	A	A	G	G	A	A	A	A	N	A	A	A	G	A	G	A	G	A	N	A	G	N	A	A	G	G	N	A	G	G	G	A	A	A	A
TGCAGAAAAAAAAGACAAGGATCGCCGCCACGCAGAGACCTCAAAAGATCTCTCACGGCCAGGA	iniaGBS8	A/G	42	0.408333333	136	98	6	0.587628866	G	H	G	N	N	G	G	G	N	A	N	N	A	N	A	A	G	G	A	A	N	N	G	G	A	A	A	A	N	G	N	N	A	N	N	G	N	A	N	N	A	N	N	N	A	A	N	A	A	A	A	A	N	A	A	N	A	N	A	N	N	N	A	N	A	A	N	N	A	A	A	A	A	A	A	N	A	N	A	N	N	A	A	A	A	N	A	A	N	N	G	A	N	N	N	N	N	G	A	N	N	H	A	N	A	A	A	N	A	A	G	G	G	G	A	N	N	N	N	N	G	G	A	N	G	A	N	A	A	A	A	A	G	N	G	N	G	H	A	A	N	N	N	N	A	G	G	A	G	A	A	N	A	G	N	G	N	G	A	G	G	G	A	G	N	N	G	N	G	G	G	A	A	A	G	N	N	A	G	A	N	G	A	A	N	N	N	A	N	N	N	N	N	N	N	N	G	A	G	N	N	A	A	A	N	A	N	N	N	N	G	A	N	A	A	A	G	G	G	A	A	N	N	A	G	G	H	A	G	G	N	A	G	G	N	G	N	A	N	A	A	A	A	N	A	N	A	N	A	A	N	N	A	A	G	A	A	N	N	N	N	N	N	N	A	N	N	N	G	G	A	G	N	N	A	N	A	A	N	A	N	N	N	N	N	N	N	A	N	N	A	N	N	N	N	N	N	G	N	G	N	N	A	N	N	A	A	G	G	G	G	N	A	G	G	G	N	G	G	A	G	N	N	G	N	G	N	G	N	G	G	G	A	G	N	A	G	H	G	H	A	G	G	A	G	G	A	N	A	G	N	N	N	A	G	N	G	N	A	A	N	A	N	A	A	G	G	A	A	N	N	G	G	N	N	N	N	G	G	G	N	A	N	N
TGCAGAAAAAAAAGAGAGGGCTCGCCGCCATGCAAAGACCTCGAAAGATCTCTCACGGTCAGGC	iniaGBS9	A/G	34	0.307692308	173	80	7	0.634020619	N	N	N	A	N	A	A	N	N	G	A	G	A	H	A	H	A	N	N	N	N	A	A	A	A	G	A	G	G	N	N	A	G	G	G	G	N	G	N	N	N	G	G	A	G	N	A	N	G	A	G	G	G	N	N	N	G	G	A	G	G	N	N	N	A	A	A	N	N	N	G	N	G	A	A	A	G	A	N	G	N	G	N	N	N	N	G	N	G	G	A	G	N	N	N	N	G	N	N	G	N	G	N	A	A	N	G	N	N	H	G	A	A	N	A	A	N	A	A	G	N	A	A	G	G	A	N	A	N	N	A	A	N	N	A	N	A	A	N	A	A	N	A	N	A	N	N	N	A	A	N	N	A	N	A	A	A	N	G	A	A	A	A	A	A	A	A	N	A	A	A	A	A	N	N	A	N	A	A	A	A	G	A	G	N	G	N	A	N	A	N	A	A	A	N	N	G	N	N	N	G	A	N	N	A	N	A	N	A	A	A	A	A	N	A	N	A	N	A	A	G	N	N	N	N	A	N	G	A	A	A	N	A	A	A	A	N	A	A	A	A	G	A	N	N	A	H	N	N	G	G	A	G	H	A	N	G	N	N	N	N	N	N	N	G	N	N	N	A	N	A	G	N	N	N	N	G	A	G	N	G	A	G	A	G	A	N	G	G	G	G	N	A	N	A	G	N	A	H	N	G	A	N	N	N	G	G	A	N	A	A	N	A	A	A	N	A	A	N	A	N	A	A	A	A	N	A	A	N	A	A	N	N	N	H	A	A	N	A	A	A	A	A	A	A	A	A	A	N	A	A	N	A	A	A	A	A	A	A	N	G	G	A	G	A	A	A	A	A	A	G	A	A	G	A	N	N	A	A	A	N	G	G	A
TGCAGAAAAAAAAGAGAGGGCTCGCTGCCACGCAGAGACCTCGAAATATCTCTCACGGGTAGGC	iniaGBS10	C/T	41	0.187096774	29	126	0	0.399484536	T	N	N	N	N	N	N	T	N	N	N	N	N	T	N	N	N	N	N	N	N	N	N	T	N	T	N	C	N	N	C	T	N	N	N	C	T	C	N	N	N	C	N	N	T	N	T	N	T	N	N	T	T	T	N	N	C	C	N	T	N	T	T	N	N	N	N	T	N	N	N	N	T	N	T	T	N	T	N	N	N	N	N	N	N	N	T	T	C	T	T	N	N	N	T	T	N	T	T	N	N	N	T	N	N	C	C	C	C	C	N	T	N	N	N	N	T	N	T	C	C	N	N	C	N	T	N	C	N	T	N	T	T	N	N	T	T	T	N	N	T	T	T	T	N	N	T	N	T	N	N	N	N	T	N	N	T	T	T	N	T	T	T	N	T	T	N	N	T	N	N	N	N	C	N	N	N	T	T	N	T	T	N	C	N	N	N	N	N	N	N	N	N	N	N	N	N	N	N	N	N	T	N	N	N	N	N	N	N	T	C	T	N	N	N	N	T	N	N	N	C	N	N	N	N	N	N	N	T	T	T	C	T	T	T	N	N	N	N	N	N	N	T	N	T	N	T	C	N	T	N	N	T	T	N	T	T	N	N	N	N	N	N	N	N	N	T	T	N	N	N	N	N	N	C	T	T	N	T	N	T	C	C	T	N	N	N	N	N	N	T	T	N	N	N	N	T	T	N	T	N	N	N	N	N	N	C	T	T	T	T	N	N	T	T	N	T	N	N	N	T	T	T	T	N	T	T	T	T	N	T	N	N	T	N	T	N	T	N	N	T	T	T	N	N	N	T	N	N	N	N	T	N	N	T	N	T	T	N	N	N	N	N	C	T	T	T	N	N	N	N	N	N	N	T	T	N	T	T	T	N	T	C	N
TGCAGAAAAAAAAGAGAGGGCTCGCTGCCACGTAGAGACCTTGAAATATCTCTCACGGGTAGGC	iniaGBS11	T/C	32	0.471910112	133	126	8	0.646907216	C	N	T	N	T	N	T	C	N	T	T	T	T	C	N	N	T	N	N	N	N	T	N	H	N	C	T	N	N	N	N	C	T	N	N	N	C	N	T	N	N	N	N	N	C	T	C	T	C	N	N	C	C	C	N	N	N	N	T	H	T	C	C	N	N	T	N	H	N	N	N	N	C	T	C	C	T	C	T	T	N	N	T	N	T	N	C	C	N	C	C	T	N	T	C	C	T	C	C	N	T	N	C	T	T	N	N	N	N	N	T	C	T	T	N	T	C	T	C	N	N	T	N	N	N	C	T	T	T	C	T	C	C	T	N	C	C	H	T	T	C	C	C	C	T	N	C	T	C	T	N	T	T	C	T	T	C	C	C	T	C	C	H	T	C	C	T	T	C	N	T	T	N	N	T	T	T	C	H	T	C	C	N	N	N	N	N	N	T	N	T	N	T	T	T	T	T	T	N	N	T	C	T	T	T	T	N	N	T	C	N	C	T	T	T	T	C	T	T	N	N	N	T	N	T	T	N	N	C	C	C	N	C	C	C	N	N	T	N	N	N	T	C	T	C	N	C	N	T	C	N	N	H	C	N	C	C	T	N	T	T	N	N	N	N	N	C	C	N	T	T	T	N	N	N	C	C	N	C	N	C	N	N	C	T	T	N	T	N	N	C	C	T	T	N	T	C	C	N	C	N	T	N	T	N	N	N	C	C	C	C	T	T	C	C	T	H	N	T	T	C	C	C	C	T	C	C	C	C	T	C	T	N	C	N	C	T	C	N	N	C	C	C	T	T	T	C	N	T	T	T	C	T	N	C	T	C	C	T	T	N	N	T	N	C	C	C	N	N	N	N	T	N	T	C	C	T	C	C	C	T	C	N	T
TGCAGAAAAAAAAGAGGGCTCACAGCCACGCAGAGACCTCGAAAGATTTCTCACGAGCAGGCGA	iniaGBS12	C/T	53	0.045283019	252	12	1	0.677835052	C	C	N	C	C	N	C	C	C	C	N	N	N	N	N	N	C	N	C	N	C	N	C	C	C	C	C	N	N	C	C	N	T	N	N	C	N	N	C	C	N	C	C	C	N	C	C	C	C	C	C	C	C	N	C	C	C	C	N	C	C	N	C	C	N	C	N	C	N	N	N	N	C	C	C	C	C	C	T	T	C	C	N	N	C	N	N	N	C	C	C	C	N	C	T	C	N	C	C	C	N	C	N	C	C	C	N	N	C	C	C	C	C	N	C	C	C	N	N	N	N	N	N	C	C	C	C	C	C	C	C	C	C	C	N	C	N	C	C	N	C	C	C	C	C	N	C	C	C	C	C	N	C	C	C	N	C	T	C	C	C	C	C	T	C	C	C	C	C	C	C	C	C	C	C	N	C	C	N	N	C	C	C	C	N	N	C	C	C	N	N	C	C	N	N	N	N	C	N	N	N	C	C	N	C	C	C	N	N	C	N	C	N	C	C	C	C	C	C	N	C	N	C	N	C	N	C	C	C	C	C	N	N	C	C	C	N	C	C	C	N	N	C	N	C	N	C	C	C	C	N	C	C	N	C	N	T	C	C	N	C	C	C	N	N	N	T	C	N	N	N	C	N	N	C	C	C	C	C	C	C	C	C	C	T	N	N	C	C	N	C	N	C	C	C	N	C	N	N	C	C	C	C	C	C	N	C	C	C	N	C	T	C	C	C	C	C	C	C	C	C	C	N	C	C	N	C	C	C	C	C	C	C	C	N	C	C	C	C	C	N	C	N	C	C	T	C	C	C	H	C	C	C	C	N	C	C	N	C	N	C	C	C	C	N	N	C	C	C	N	C	C	N	N	N	N	C	N	C	N	C	C	C	C
TGCAGAAAAAAAAGAGGGCTCACAGCCACGCAGAGACCTCGAAAGATTTCTCACGAGCAGGCGA	iniaGBS13	A/G	55	0.045283019	252	12	1	0.677835052	A	A	N	A	A	N	A	A	A	A	N	N	N	N	N	N	A	N	A	N	A	N	A	A	A	A	A	N	N	A	A	N	G	N	N	A	N	N	A	A	N	A	A	A	N	A	A	A	A	A	A	A	A	N	A	A	A	A	N	A	A	N	A	A	N	A	N	A	N	N	N	N	A	A	A	A	A	A	G	G	A	A	N	N	A	N	N	N	A	A	A	A	N	A	G	A	N	A	A	A	N	A	N	A	A	A	N	N	A	A	A	A	A	N	A	A	A	N	N	N	N	N	N	A	A	A	A	A	A	A	A	A	A	A	N	A	N	A	A	N	A	A	A	A	A	N	A	A	A	A	A	N	A	A	A	N	A	G	A	A	A	A	A	G	A	A	A	A	A	A	A	A	A	A	A	N	A	A	N	N	A	A	A	A	N	N	A	A	A	N	N	A	A	N	N	N	N	A	N	N	N	A	A	N	A	A	A	N	N	A	N	A	N	A	A	A	A	A	A	N	A	N	A	N	A	N	A	A	A	A	A	N	N	A	A	A	N	A	A	A	N	N	A	N	A	N	A	A	A	A	N	A	A	N	A	N	G	A	A	N	A	A	A	N	N	N	G	A	N	N	N	A	N	N	A	A	A	A	A	A	A	A	A	A	G	N	N	A	A	N	A	N	A	A	A	N	A	N	N	A	A	A	A	A	A	N	A	A	A	N	A	G	A	A	A	A	A	A	A	A	A	A	N	A	A	N	A	A	A	A	A	A	A	A	N	A	A	A	A	A	N	A	N	A	A	G	A	A	A	H	A	A	A	A	N	A	A	N	A	N	A	A	A	A	N	N	A	A	A	N	A	A	N	N	N	N	A	N	A	N	A	A	A	A
TGCAGAAAAAAAAGAGGGCTCACAGCCACGCAGAGACCTCGAAAGATTTCTCACGAGCAGGCGA	iniaGBS14	C/T	57	0.238970588	197	65	10	0.649484536	T	T	N	C	C	N	C	C	C	T	N	N	N	N	N	N	C	N	C	N	C	N	C	T	C	T	C	N	N	T	T	N	N	N	N	C	N	N	C	C	N	C	T	T	N	C	C	T	T	C	T	C	C	N	C	C	C	C	N	T	C	N	C	T	N	C	N	T	N	N	N	N	T	C	C	C	T	C	N	N	T	T	N	N	T	N	N	N	T	C	C	T	N	C	N	C	N	C	C	C	N	C	N	C	C	C	N	N	C	C	C	C	C	N	C	C	C	N	N	N	N	N	N	C	C	C	C	C	C	C	C	C	C	C	N	C	N	H	C	N	C	C	C	C	C	N	C	C	C	C	C	N	C	C	C	N	C	N	C	C	C	C	C	N	C	C	C	C	C	C	C	C	C	C	C	N	C	C	N	N	C	C	T	T	N	N	C	C	C	N	N	C	T	N	N	N	N	C	N	N	N	C	C	N	C	C	C	N	N	C	N	C	N	C	C	C	C	C	C	N	C	N	C	N	C	N	H	C	C	T	T	N	N	T	T	C	N	T	C	C	N	N	C	N	C	N	C	T	C	C	N	C	C	N	T	N	N	C	C	N	T	C	T	N	N	N	N	C	N	N	N	C	N	N	T	T	C	C	C	C	C	T	C	C	N	N	N	C	H	N	T	N	C	C	C	N	H	N	N	C	C	C	C	H	C	N	C	T	T	N	T	N	C	T	T	C	T	C	C	C	H	C	N	C	C	N	T	T	T	T	H	C	T	T	N	C	C	C	C	C	N	C	N	C	C	N	T	C	C	C	C	T	T	C	N	H	C	N	C	N	T	C	C	T	N	N	H	C	C	N	C	C	N	N	N	N	C	N	C	N	C	C	H	C
TGCAGAAAAAAAAGAGGGCTCACTGCCACACAGAGACCTTGAAAGATCTCTCACGGGCAGGCGA	iniaGBS15	C/T	61	0.094262295	220	23	1	0.62371134	C	C	C	C	C	C	N	N	N	C	N	C	C	N	C	N	N	N	N	N	N	N	N	C	C	C	C	N	N	C	C	N	C	C	C	C	N	C	C	N	N	C	C	N	C	N	C	N	C	C	N	N	N	N	N	C	C	N	T	C	C	C	C	N	C	N	N	N	N	N	N	N	N	N	N	C	N	C	C	N	N	N	C	N	N	N	C	C	N	N	C	N	C	N	C	C	C	C	N	C	C	N	C	C	T	N	N	N	C	C	C	C	C	C	C	N	C	C	C	N	N	T	N	C	N	C	C	N	C	C	C	C	C	N	C	C	C	C	C	C	C	C	C	C	N	C	C	C	T	C	C	N	C	T	N	C	N	C	C	N	C	C	N	C	C	C	C	N	C	C	N	C	C	C	C	C	C	N	C	C	C	N	N	N	N	C	N	N	N	C	N	T	T	C	N	N	N	C	N	N	N	N	C	C	C	C	N	N	N	C	N	N	N	C	C	N	C	C	C	N	C	N	C	N	C	N	C	N	T	C	T	C	C	T	T	C	N	C	N	C	C	C	C	C	C	C	C	C	C	C	C	C	C	C	N	C	C	N	C	N	N	N	N	N	C	N	N	C	N	C	N	C	N	N	C	C	C	N	C	C	C	C	N	N	C	N	C	C	C	N	N	N	C	N	N	N	C	N	N	C	C	N	C	C	C	C	C	T	T	C	C	N	N	C	C	T	N	N	C	C	C	C	C	C	C	C	C	T	C	N	H	T	T	T	C	C	N	N	C	T	T	C	C	C	C	C	C	C	C	C	C	C	C	C	N	N	C	C	N	N	C	C	C	C	C	C	T	N	N	C	C	C	T	N	C	N	C	C	C	C	N	C	C	C
TGCAGAAAAAAAAGAGGGCTCGCCACGACGCAGAGACCTCAAAAGATCTCTCACGGGCAGGTGA	iniaGBS16	C/T	28	0.151832461	29	160	2	0.481958763	N	N	N	N	T	C	N	T	T	N	N	N	N	N	T	N	N	N	N	N	N	N	N	N	N	T	N	N	N	N	N	N	N	N	N	N	N	N	N	N	N	N	T	N	N	N	N	C	C	N	N	C	N	N	C	N	N	T	N	N	C	C	N	N	N	N	N	N	C	N	N	N	N	T	T	N	N	N	N	N	N	T	T	C	C	N	N	N	N	T	N	C	N	N	N	T	N	C	N	T	C	N	N	T	N	T	N	T	T	T	N	N	N	T	N	T	T	N	T	N	N	T	N	T	T	N	T	T	T	T	T	T	T	N	T	N	T	T	T	N	T	T	T	T	T	T	T	N	N	N	T	N	N	N	T	T	T	T	T	T	T	N	T	T	N	N	T	H	T	T	C	T	T	T	T	N	T	T	N	T	T	T	T	T	T	T	T	T	T	T	N	N	N	T	T	N	T	T	N	T	T	N	N	T	T	T	N	N	N	T	N	T	T	N	T	N	N	N	N	T	T	N	T	N	N	T	T	N	C	C	N	N	T	T	T	T	N	T	T	N	T	T	T	T	N	T	N	C	N	N	N	N	T	T	T	N	N	H	N	N	N	N	N	T	N	N	N	T	N	C	N	N	N	T	C	N	C	N	N	N	N	N	N	N	N	N	T	N	N	T	N	N	N	T	N	N	N	N	N	N	N	C	C	T	T	N	N	C	C	T	T	T	T	N	T	N	N	T	T	T	N	T	T	T	T	T	T	T	T	T	T	T	T	C	T	T	T	T	N	N	T	T	T	T	T	N	T	T	C	T	T	N	T	T	T	T	T	T	N	N	N	T	T	N	N	N	N	N	N	N	N	C	N	N	N	N	N	T	N	N	N	T	N	T
TGCAGAAAAAAAAGAGGGCTCGCCACGACGCAGAGACCTCAAAAGATCTCTCACGGGCAGGTGA	iniaGBS17	T/C	61	0.151832461	29	160	2	0.481958763	N	N	N	N	C	T	N	C	C	N	N	N	N	N	C	N	N	N	N	N	N	N	N	N	N	C	N	N	N	N	N	N	N	N	N	N	N	N	N	N	N	N	C	N	N	N	N	T	T	N	N	T	N	N	T	N	N	C	N	N	T	T	N	N	N	N	N	N	T	N	N	N	N	C	C	N	N	N	N	N	N	C	C	T	T	N	N	N	N	C	N	T	N	N	N	C	N	T	N	C	T	N	N	C	N	C	N	C	C	C	N	N	N	C	N	C	C	N	C	N	N	C	N	C	C	N	C	C	C	C	C	C	C	N	C	N	C	C	C	N	C	C	C	C	C	C	C	N	N	N	C	N	N	N	C	C	C	C	C	C	C	N	C	C	N	N	C	H	C	C	T	C	C	C	C	N	C	C	N	C	C	C	C	C	C	C	C	C	C	C	N	N	N	C	C	N	C	C	N	C	C	N	N	C	C	C	N	N	N	C	N	C	C	N	C	N	N	N	N	C	C	N	C	N	N	C	C	N	T	T	N	N	C	C	C	C	N	C	C	N	C	C	C	C	N	C	N	T	N	N	N	N	C	C	C	N	N	H	N	N	N	N	N	C	N	N	N	C	N	T	N	N	N	C	T	N	T	N	N	N	N	N	N	N	N	N	C	N	N	C	N	N	N	C	N	N	N	N	N	N	N	T	T	C	C	N	N	T	T	C	C	C	C	N	C	N	N	C	C	C	N	C	C	C	C	C	C	C	C	C	C	C	C	T	C	C	C	C	N	N	C	C	C	C	C	N	C	C	T	C	C	N	C	C	C	C	C	C	N	N	N	C	C	N	N	N	N	N	N	N	N	T	N	N	N	N	N	C	N	N	N	C	N	C
TGCAGAAAAAAAAGGGCTCGCCGCCATGCAGAGACCTCGAAAGATCTCTCACGGGAAGGTGATG	iniaGBS18	C/T	21	0.030534351	8	254	0	0.675257732	N	N	T	N	T	T	T	T	T	N	N	T	T	N	T	N	T	T	N	N	N	T	T	T	T	N	T	N	C	N	T	N	N	N	C	T	N	T	C	T	N	T	N	N	N	T	T	T	N	T	T	T	T	T	T	N	N	T	N	T	T	T	N	T	T	T	N	T	N	T	T	T	T	T	T	T	T	N	T	T	T	T	N	N	T	T	T	T	T	N	T	T	N	T	T	T	N	T	T	T	N	N	N	N	N	T	N	T	T	T	T	T	T	T	N	T	T	N	T	T	N	N	T	T	T	N	T	N	T	T	T	T	N	T	T	T	T	T	N	T	T	T	T	T	T	T	N	T	T	N	N	N	T	T	T	T	T	T	T	T	T	T	T	N	T	T	T	N	T	T	N	T	N	N	T	T	T	T	T	T	T	T	T	T	T	T	N	N	T	T	N	N	T	N	N	T	T	T	T	T	T	N	T	N	N	T	N	N	T	T	T	N	N	T	T	N	N	N	T	T	N	N	T	T	T	N	T	N	T	T	T	T	T	T	T	T	N	N	T	T	N	T	T	T	N	N	T	C	T	C	T	T	N	T	N	T	N	N	T	T	T	T	T	N	T	N	N	T	N	T	T	N	T	N	N	T	T	T	C	N	N	T	T	T	T	N	N	N	N	N	N	N	T	N	N	N	T	T	T	T	N	T	N	T	T	N	T	N	N	N	N	T	T	N	T	T	T	T	T	T	T	T	T	N	T	N	T	T	T	T	T	T	N	N	T	T	T	T	T	T	T	T	T	T	T	T	T	T	N	T	T	T	T	T	T	T	N	T	T	T	T	T	T	C	T	T	T	T	T	C	T	N	T	T	T	N	T	T	T	T	T	N	T	T
TGCAGAAAAAAAAGGGCTCGCCGCCATGCAGAGACCTCGAAAGATCTCTCACGGGAAGGTGATG	iniaGBS19	A/C	55	0.030534351	8	254	0	0.675257732	N	N	C	N	C	C	C	C	C	N	N	C	C	N	C	N	C	C	N	N	N	C	C	C	C	N	C	N	A	N	C	N	N	N	A	C	N	C	A	C	N	C	N	N	N	C	C	C	N	C	C	C	C	C	C	N	N	C	N	C	C	C	N	C	C	C	N	C	N	C	C	C	C	C	C	C	C	N	C	C	C	C	N	N	C	C	C	C	C	N	C	C	N	C	C	C	N	C	C	C	N	N	N	N	N	C	N	C	C	C	C	C	C	C	N	C	C	N	C	C	N	N	C	C	C	N	C	N	C	C	C	C	N	C	C	C	C	C	N	C	C	C	C	C	C	C	N	C	C	N	N	N	C	C	C	C	C	C	C	C	C	C	C	N	C	C	C	N	C	C	N	C	N	N	C	C	C	C	C	C	C	C	C	C	C	C	N	N	C	C	N	N	C	N	N	C	C	C	C	C	C	N	C	N	N	C	N	N	C	C	C	N	N	C	C	N	N	N	C	C	N	N	C	C	C	N	C	N	C	C	C	C	C	C	C	C	N	N	C	C	N	C	C	C	N	N	C	A	C	A	C	C	N	C	N	C	N	N	C	C	C	C	C	N	C	N	N	C	N	C	C	N	C	N	N	C	C	C	A	N	N	C	C	C	C	N	N	N	N	N	N	N	C	N	N	N	C	C	C	C	N	C	N	C	C	N	C	N	N	N	N	C	C	N	C	C	C	C	C	C	C	C	C	N	C	N	C	C	C	C	C	C	N	N	C	C	C	C	C	C	C	C	C	C	C	C	C	C	N	C	C	C	C	C	C	C	N	C	C	C	C	C	C	A	C	C	C	C	C	A	C	N	C	C	C	N	C	C	C	C	C	N	C	C
TGCAGAAAAAAAAGGGCTCGCTGCCATGCAGAGACCTCGAAAGATCTCTCACGGGCAGGGGATG	iniaGBS20	C/T	18	0.073943662	256	21	7	0.695876289	N	N	H	N	C	C	C	C	C	N	N	H	C	N	C	N	C	C	N	N	N	C	C	C	C	N	C	N	N	N	C	N	N	N	N	C	N	C	N	C	N	C	N	N	N	C	C	C	N	C	C	C	C	C	C	N	N	C	N	C	C	C	N	C	C	C	N	C	N	C	C	C	C	C	C	C	C	N	C	C	C	C	N	N	C	C	C	C	C	N	C	H	T	C	C	C	N	C	C	C	N	N	N	N	C	C	N	C	C	H	C	C	C	C	N	C	C	T	C	C	N	N	C	C	C	T	C	N	C	C	C	C	N	C	C	H	C	C	N	C	C	C	C	C	C	C	N	C	C	N	N	N	C	C	C	C	C	C	C	C	C	C	C	N	C	C	C	N	C	C	N	C	N	N	C	C	C	C	C	C	C	C	C	C	C	C	T	N	C	C	N	N	C	N	N	C	C	C	C	C	C	N	C	N	N	C	N	N	C	H	C	T	N	C	C	N	N	T	C	C	N	N	C	C	C	N	C	N	C	C	C	C	C	C	C	C	N	N	C	C	N	C	C	C	N	N	C	N	C	N	C	C	T	C	N	C	N	N	C	C	C	C	C	N	C	N	N	C	N	C	C	N	C	N	N	C	C	C	N	N	T	C	C	C	C	N	T	T	N	T	N	N	C	N	N	N	C	C	C	C	T	C	T	C	H	N	C	N	C	N	N	C	C	N	C	C	C	C	C	C	C	C	C	N	C	N	C	C	C	C	C	C	N	N	C	C	C	C	C	C	C	C	C	C	C	C	C	C	N	C	C	C	C	C	C	C	N	C	C	C	C	C	C	N	C	C	C	C	C	N	C	N	C	C	C	N	C	C	C	C	C	T	C	C
TGCAGAAAAAAAATAAAAATCACAAGATACGCTGAACAATTGAAGTCCCGAGATCGGAAGAGCG	iniaGBS21	A/T	12	0.10817942	332	41	6	0.945876289	A	A	N	A	A	A	A	A	A	A	A	A	T	A	A	A	A	A	T	N	T	T	A	A	A	A	A	A	A	A	A	A	N	A	N	A	A	N	A	N	A	A	A	A	A	A	A	N	H	A	T	A	A	T	A	A	A	A	A	T	A	H	H	T	A	H	T	T	A	N	H	T	T	A	T	A	T	T	A	T	T	A	A	T	T	A	T	A	A	A	A	H	A	T	A	T	N	A	A	A	A	N	N	A	A	A	A	A	A	A	A	A	A	A	A	A	A	A	A	A	A	A	A	A	A	A	A	A	A	A	A	T	A	A	A	A	A	A	A	A	A	A	A	T	A	T	T	A	A	N	A	A	A	A	A	A	A	A	A	A	A	A	A	A	A	T	A	A	T	A	A	A	A	A	A	A	A	A	A	A	A	A	N	A	A	A	A	A	A	A	A	A	A	A	A	A	A	A	A	A	A	A	A	A	A	A	A	N	A	A	A	A	A	A	A	A	A	A	A	A	A	A	A	A	A	A	A	A	A	A	A	A	A	A	A	A	A	A	A	A	A	A	A	A	A	A	A	A	A	A	A	T	A	A	A	A	A	A	A	A	A	A	A	A	A	N	T	A	A	A	T	A	A	A	N	A	A	A	A	A	A	A	A	A	A	A	A	A	A	A	T	T	A	A	A	A	A	A	A	A	A	A	A	A	A	A	A	A	A	A	A	A	A	A	A	A	A	A	A	A	A	A	A	N	A	A	A	A	A	A	A	A	A	A	A	A	A	A	A	A	A	A	A	A	A	A	A	A	A	A	A	A	A	A	A	A	A	A	A	A	A	A	A	A	A	A	A	A	T	A	A	A	A	A	A	A	A	A	A	A	T	A	A	A
TGCAGAAAAAAAATCACAGGAGATAATATATTCATCTGCATCCTATTTTGACATACGTCGCTGC	iniaGBS22	A/G	52	0.307167235	90	194	9	0.708762887	G	G	N	G	G	G	G	G	G	G	G	G	A	A	G	N	H	N	A	N	A	A	G	A	G	N	N	N	G	G	N	G	N	N	N	A	N	N	G	N	N	N	N	N	G	N	G	G	G	N	A	G	A	H	N	G	A	A	N	A	N	N	G	G	N	G	A	G	A	N	A	N	A	G	G	N	N	A	A	A	A	A	G	A	N	A	N	A	A	A	G	G	G	N	A	G	N	G	A	A	N	N	G	G	N	N	G	N	N	G	G	G	A	N	N	A	G	G	G	N	N	N	G	G	G	G	N	G	G	H	G	G	G	A	G	G	N	A	A	G	N	G	N	N	N	N	N	N	G	G	G	N	N	G	N	G	N	G	G	G	A	G	G	G	G	G	A	G	A	G	H	G	G	G	N	G	N	A	G	A	G	G	N	N	G	G	A	A	A	N	N	G	G	G	G	N	A	G	A	N	G	N	G	G	G	N	N	N	A	G	G	N	N	N	G	A	N	G	A	G	G	G	G	G	G	G	G	A	G	G	G	A	G	N	G	G	G	G	G	G	G	A	G	H	G	N	A	A	N	G	N	A	G	H	N	A	A	G	G	A	N	G	N	A	G	G	A	N	N	G	A	N	G	G	N	G	A	G	G	G	G	G	H	G	N	A	N	N	G	G	A	A	A	N	N	N	G	G	G	G	N	A	G	G	G	N	N	G	G	A	N	G	N	G	G	G	G	G	G	G	G	G	G	N	N	G	N	G	G	G	H	G	G	G	G	A	A	H	A	A	A	A	A	G	N	G	N	G	G	G	G	A	A	G	G	N	N	G	G	G	A	G	G	G	N	N	G	A	A	N	A	G	N	G	G	G	A	G	A	N	N	N	G	G
TGCAGAAAAAAAATGAAAACCGTTCATTAAAACGAACGAACGAATGAGTGTTCGCTAAATAAAC	iniaGBS23	A/G	25	0.382352941	63	39	0	0.262886598	N	N	G	N	N	N	A	N	A	N	N	N	N	N	N	N	N	N	N	N	N	N	N	G	N	N	N	N	N	N	N	N	A	A	N	N	N	N	N	N	N	N	A	N	N	N	N	A	N	N	A	A	N	N	G	N	A	N	A	N	N	A	N	A	N	A	A	A	N	N	N	A	A	G	G	A	N	N	N	N	N	N	N	A	A	N	N	N	N	N	A	N	N	A	N	N	N	N	N	N	N	N	N	N	G	N	N	N	G	N	A	A	N	N	N	G	N	N	N	N	N	G	N	N	A	A	N	A	A	A	N	A	N	N	N	N	A	N	A	N	N	N	G	N	N	N	N	A	N	N	A	N	N	N	G	A	G	N	N	N	N	N	N	A	N	A	N	N	N	N	A	G	N	A	A	N	A	N	A	N	N	N	N	N	G	A	N	G	N	N	A	N	N	A	N	N	N	N	G	N	N	A	N	N	N	N	N	N	G	N	N	N	N	N	N	N	N	A	N	N	N	G	N	N	N	N	G	N	N	G	N	A	G	G	N	N	N	N	N	N	N	A	N	N	N	N	N	N	N	N	N	G	G	N	N	N	N	A	G	N	N	N	N	A	N	N	N	N	N	N	N	N	G	N	N	N	N	N	N	A	N	N	N	N	N	G	G	N	N	N	A	A	N	N	N	N	N	N	A	N	N	N	N	N	N	G	N	N	N	N	A	N	N	N	A	N	N	N	N	N	N	N	N	N	G	N	N	G	G	N	A	N	N	N	N	N	N	N	G	G	A	N	N	A	N	N	A	N	N	N	N	N	N	N	N	G	N	G	N	A	A	G	N	N	N	N	G	G	N	N	N	N	N	N	N	N	N	N	N	N	N	N	N	N
TGCAGAAAAAAAATTCAAAATCAGTTGCAATACAGAAGAAACACCGAGTCCGAGATCGGAAGAG	iniaGBS24	C/T	43	0.04	11	263	1	0.703608247	T	N	T	T	T	T	T	T	T	N	T	N	N	T	T	N	T	N	N	N	T	N	T	C	T	T	T	N	N	T	T	N	N	N	N	N	N	N	T	N	T	N	T	T	N	T	C	T	T	N	T	T	T	T	T	T	N	T	N	T	T	T	N	T	C	T	T	T	N	T	N	T	T	T	T	N	T	T	T	N	T	T	T	T	T	T	T	T	N	T	C	T	N	T	T	T	N	T	T	T	T	T	N	T	N	T	T	T	N	T	T	T	T	T	T	T	T	T	T	T	T	T	N	T	T	T	T	T	T	T	T	T	T	T	T	N	T	T	T	N	T	T	T	N	N	N	N	T	T	T	N	N	T	T	T	T	T	T	T	T	T	T	T	T	T	N	T	T	N	T	T	N	T	N	N	T	T	T	T	T	T	T	T	T	T	T	T	T	T	T	N	N	T	T	T	T	T	T	N	T	T	N	T	T	T	N	N	N	T	T	N	T	T	T	T	T	T	T	T	T	N	T	T	N	T	N	T	N	T	T	N	T	N	T	T	T	T	N	T	T	T	T	T	T	T	T	N	T	N	N	N	N	T	T	T	T	T	T	T	T	T	N	N	T	T	T	T	T	T	T	T	N	N	T	T	T	T	T	N	T	T	N	N	T	T	T	N	N	T	T	C	N	T	T	T	T	C	C	N	H	T	T	N	T	T	N	N	T	T	N	T	N	T	T	T	T	N	T	N	T	T	T	T	N	T	N	T	T	N	T	N	N	T	T	N	T	T	T	T	T	T	T	T	N	N	T	N	T	T	T	N	T	N	T	T	N	N	T	T	T	N	T	T	N	T	C	T	N	N	N	T	T	T	C	N	N	N	T	C	N	N	T	N	T
TGCAGAAAAAAAATTGAGTCTAAGCCGATTTTGCTCCGAGATCGGAAGAGCGGTTCAGCAGGAA	iniaGBS25	C/G	19	0.064	24	348	3	0.951030928	G	G	G	G	G	G	G	G	G	G	G	G	G	G	G	G	G	G	N	G	G	G	G	G	G	G	G	G	G	G	G	C	N	G	G	G	G	G	G	N	N	G	G	G	G	G	G	G	G	G	G	G	G	G	G	G	G	G	G	G	G	G	G	G	G	G	G	G	G	G	N	G	G	G	G	G	G	G	G	G	G	G	G	G	G	G	G	G	G	G	G	G	G	G	G	G	G	G	G	G	N	G	G	G	G	G	G	G	G	G	G	G	G	G	G	G	G	G	G	G	G	G	G	G	G	G	G	G	G	G	G	G	G	G	G	G	G	G	G	G	G	G	G	G	G	G	G	G	G	G	G	N	G	G	G	G	G	G	G	G	G	G	C	G	G	G	G	G	G	G	G	G	G	G	G	G	G	C	G	G	G	G	G	G	G	G	G	G	G	G	G	G	G	G	G	C	C	G	G	H	C	G	C	G	C	C	C	N	G	G	G	G	G	G	G	C	G	G	H	G	G	G	G	G	G	N	G	G	G	G	G	G	G	G	G	G	G	G	G	G	G	C	G	G	G	C	G	G	N	G	G	G	G	G	G	G	G	G	G	G	C	G	G	G	G	G	N	G	G	G	G	G	G	N	G	G	G	G	G	G	G	G	G	G	G	G	G	G	G	G	G	G	G	G	G	G	G	G	G	G	G	C	G	G	G	G	G	G	G	G	G	G	G	G	G	G	G	C	C	G	G	G	G	N	G	G	N	G	G	G	G	G	G	G	G	G	G	H	G	G	G	G	G	C	C	G	G	C	G	G	G	G	G	G	G	N	G	G	G	G	C	G	G	G	G	G	G	G	G	G	G	G	G	G	G	G	G	G	G	G	G	G	G	G
TGCAGAAAAAAAATTGAGTCTAAGCCGATTTTGCTCCGAGATCGGAAGAGCGGTTCAGCAGGAA	iniaGBS26	T/C	34	0.013477089	365	5	1	0.951030928	T	T	T	H	T	T	T	T	T	T	T	T	T	T	T	T	T	T	N	T	T	T	T	T	T	T	T	T	T	T	T	T	N	T	T	T	T	T	T	N	N	T	T	T	T	T	T	T	T	T	T	T	T	T	T	T	T	T	T	T	T	T	T	T	T	T	T	T	T	T	N	T	T	T	T	T	T	T	T	T	T	T	T	T	T	T	T	T	T	T	T	T	T	T	T	T	T	T	T	T	N	T	T	T	T	T	T	T	T	T	T	T	T	T	T	T	T	T	T	T	T	T	T	T	T	T	T	T	T	T	T	T	T	T	T	T	T	T	T	T	T	T	T	T	T	T	T	T	T	T	T	N	T	T	T	T	T	T	T	T	T	T	T	T	T	T	T	T	T	T	T	T	T	T	T	T	T	T	T	T	T	T	T	T	T	T	T	T	T	T	T	T	T	T	T	T	T	T	T	T	T	T	T	T	T	T	T	N	T	T	T	T	T	T	T	T	T	T	T	T	T	T	T	T	T	N	T	T	T	T	T	T	T	T	T	T	T	T	T	T	T	T	T	T	T	T	T	T	N	T	T	T	T	T	T	T	T	T	T	T	T	T	T	T	T	T	N	T	T	T	T	T	T	N	T	T	T	T	T	T	T	T	T	T	T	T	T	T	T	T	T	T	T	T	T	T	T	T	T	T	T	T	T	T	T	T	T	T	T	T	T	T	T	T	T	T	C	T	T	T	T	T	T	N	T	T	N	T	T	T	T	T	T	T	T	T	T	T	T	T	T	C	C	T	T	C	T	T	T	T	T	T	T	T	T	N	T	T	T	T	T	T	T	T	T	T	T	T	T	T	T	T	T	T	T	T	T	T	T	T	T	T	T	T
TGCAGAAAAAAAATTGAGTGTAAGCCGATTTTGCCCCGAGATCGGAAGAGCGGTTCAGCAGGAA	iniaGBS27	C/T	34	0.014285714	5	344	1	0.896907216	T	T	T	H	T	T	T	T	T	T	T	T	T	T	T	T	T	T	N	T	T	T	T	T	T	T	T	T	T	T	T	N	N	T	T	T	T	T	T	N	N	T	T	T	T	T	T	T	T	T	T	T	T	T	T	T	T	T	T	T	T	T	T	T	T	T	T	T	T	T	N	T	T	T	T	T	T	T	T	T	T	T	T	T	T	T	T	T	T	T	T	T	T	T	T	T	T	T	T	T	N	T	T	T	T	T	T	T	T	T	T	T	T	T	T	T	T	T	T	T	T	T	T	T	T	T	T	T	T	T	T	T	T	T	T	T	T	T	T	T	T	T	T	T	T	T	T	T	T	T	T	N	T	T	T	T	T	T	T	T	T	T	N	T	T	T	T	T	T	T	T	T	T	T	T	T	T	N	T	T	T	T	T	T	T	T	T	T	T	T	T	T	T	T	T	N	N	T	T	T	N	T	N	T	N	N	N	N	T	T	T	T	T	T	T	N	T	T	T	T	T	T	T	T	T	N	T	T	T	T	T	T	T	T	T	T	T	T	T	T	T	N	T	T	T	N	T	T	N	T	T	T	T	T	T	T	T	T	T	T	N	T	T	T	T	T	N	T	T	T	T	T	T	N	T	T	T	T	T	T	T	T	T	T	T	T	T	T	T	T	T	T	T	T	T	T	T	T	T	T	T	N	T	T	T	T	T	T	T	T	T	T	T	T	T	T	C	N	N	T	T	T	T	N	T	T	N	T	T	T	T	T	T	T	T	T	T	T	T	T	T	C	C	N	N	C	T	N	T	T	T	T	T	T	T	N	T	T	T	T	N	T	T	T	T	T	T	T	T	T	T	T	T	T	T	T	T	T	T	T	T	T	T	T
TGCAGAAAAAAACAAAAACCGTTCGTTAAAACGAACGAACGAACGAGTGTTCGCTAAATAAACT	iniaGBS28	G/A	32	0.423529412	108	135	12	0.595360825	G	G	N	N	G	A	N	A	N	G	A	N	N	N	G	G	A	G	N	N	G	N	A	A	A	G	N	N	G	H	A	A	N	A	G	A	G	G	N	N	N	H	A	N	G	N	N	G	G	H	N	N	A	G	N	N	N	N	N	G	G	G	G	G	G	N	N	A	G	A	G	N	N	N	G	G	G	G	N	N	G	G	G	N	N	N	N	N	N	G	G	A	N	N	G	N	N	N	G	G	N	N	N	N	A	G	G	N	N	G	A	G	N	H	A	N	N	A	A	A	N	N	A	N	A	G	N	A	A	H	A	A	N	N	A	H	A	N	G	N	A	N	A	N	N	N	N	N	A	A	A	N	N	N	A	N	A	G	G	A	A	A	A	A	A	A	N	N	N	A	A	A	A	G	G	N	G	A	N	G	A	A	A	N	N	A	A	A	N	N	A	H	A	N	A	N	N	A	A	A	A	N	A	A	A	A	A	A	A	A	N	N	G	G	G	A	A	A	G	G	G	N	N	N	A	G	G	N	A	A	N	G	N	A	A	A	A	A	H	N	A	A	N	N	A	A	A	N	N	N	N	N	G	N	N	G	A	N	A	N	N	N	N	A	N	G	N	G	N	N	G	A	N	G	G	G	G	A	G	N	G	N	N	N	G	N	N	G	N	N	A	A	A	A	A	A	A	N	H	A	G	N	N	A	H	N	G	N	N	A	N	N	G	A	A	N	G	A	N	G	N	A	N	N	N	N	N	A	A	N	A	N	N	G	G	G	A	H	N	G	G	A	N	A	A	N	G	G	A	G	A	N	A	G	A	N	A	A	G	N	A	G	A	G	G	N	N	G	H	N	G	N	A	G	N	A	N	G	N	G	G	A	G	N
TGCAGAAAAAAAGAAAAAAAAGCATGCATTTAATCTTCGTTTGAATGGCAGTTTTGTTTCATAA	iniaGBS29	C/T	37	0.426724138	99	123	10	0.546391753	T	T	C	N	T	C	T	T	T	N	C	T	N	T	C	N	T	N	N	N	C	N	N	N	T	T	T	T	T	C	N	N	N	N	N	N	N	T	T	N	N	T	N	T	C	T	N	H	H	C	T	N	C	N	T	N	T	N	N	C	C	T	N	H	C	N	N	T	C	H	C	N	T	C	C	C	C	C	N	N	T	T	C	C	N	C	N	C	T	N	C	C	C	T	N	N	C	C	C	H	N	N	N	T	N	T	T	T	N	T	N	T	C	C	T	C	C	N	C	N	T	T	T	N	N	T	T	N	T	H	N	T	N	T	N	T	C	T	T	T	T	T	N	T	T	N	N	N	T	N	H	N	N	N	N	N	T	N	T	T	N	N	T	T	T	T	T	N	T	T	N	N	N	T	C	T	C	N	T	N	N	N	N	T	N	N	N	T	N	N	T	C	T	N	C	T	T	T	N	N	N	N	N	N	N	N	T	N	C	T	T	N	N	T	T	C	C	C	H	N	N	T	N	T	N	N	T	C	N	C	C	T	C	C	C	T	N	N	T	N	T	T	T	T	N	N	N	N	C	N	N	N	N	C	C	N	C	N	N	N	T	C	T	N	N	N	C	N	N	N	C	C	C	H	T	N	T	T	C	T	T	N	N	N	N	N	N	T	N	T	N	C	T	N	N	N	N	N	N	C	T	T	C	N	N	T	T	C	N	N	N	N	N	N	C	N	N	T	N	N	C	C	N	N	C	N	N	C	C	N	T	C	N	C	C	C	T	T	N	C	N	T	T	T	N	N	N	N	T	N	N	C	C	C	N	C	C	N	C	N	C	H	N	T	C	C	C	C	T	C	N	N	N	N	N	N	N	C	C	C	N	N	T	N
TGCAGAAAAAAAGAAAGGGCTCGCCGCCTCGCAGAGACCTCAAAAGATCTCTCACGGGTAGGCG	iniaGBS30	A/G	14	0.402684564	85	60	4	0.363402062	A	G	N	N	N	N	G	N	N	N	N	N	A	N	A	N	G	H	A	N	N	N	N	N	N	N	N	N	N	G	N	N	N	N	N	N	G	N	N	N	N	G	G	N	G	N	N	A	N	A	A	N	N	N	A	A	G	G	G	N	N	N	A	N	N	N	A	A	N	N	N	N	A	N	N	A	N	A	N	N	N	A	A	N	A	G	A	G	N	G	N	A	N	N	G	N	N	A	A	N	N	N	N	A	N	G	N	G	N	G	N	N	A	N	N	N	N	N	N	N	N	G	N	N	N	N	N	G	A	G	A	N	N	N	N	N	N	G	N	N	A	N	A	A	N	A	A	N	G	N	N	A	N	N	G	N	N	A	N	A	N	N	N	A	G	N	N	N	A	N	N	A	N	A	N	A	A	A	A	N	N	A	A	A	N	G	N	A	N	N	N	N	A	A	A	N	N	A	A	N	N	N	N	A	N	N	N	N	N	A	A	A	N	N	A	A	G	G	N	G	G	N	N	N	N	N	N	N	G	N	N	G	N	A	N	N	A	N	N	N	N	N	A	G	N	N	N	N	N	N	N	A	A	N	N	N	N	N	N	N	N	N	N	N	N	N	N	N	N	N	N	N	N	A	H	A	A	N	N	N	N	N	N	N	G	N	N	N	A	N	N	N	G	N	N	N	G	N	N	G	H	N	A	N	N	N	N	N	N	N	G	N	N	G	N	A	N	N	N	H	N	N	N	N	N	G	N	N	N	G	N	N	N	G	N	N	G	N	A	A	A	A	N	N	A	A	A	N	A	N	G	G	N	G	G	G	N	G	A	N	N	N	N	G	N	G	A	A	A	G	N	N	N	N	N	N	N	G	G	G	N	N	G	A
TGCAGAAAAAAAGAGAGGGCTCACCGCCACGCAGAGACCTCGAAAGATCTCTCATGGGCAGACG	iniaGBS31	A/G	22	0.389380531	129	88	9	0.536082474	N	N	G	G	N	A	A	N	A	N	G	N	A	N	N	N	N	N	A	N	A	N	G	N	N	A	N	N	N	N	N	N	G	G	N	G	N	N	H	N	N	G	A	N	N	A	N	N	N	G	A	N	A	N	N	A	G	N	N	N	N	N	N	N	N	N	N	N	N	A	N	N	N	N	A	A	N	A	N	G	N	A	A	N	N	A	N	A	N	N	N	A	N	N	A	N	G	N	A	A	N	N	N	N	A	G	N	G	G	H	A	A	G	N	N	A	N	N	G	N	G	A	N	N	N	A	N	G	G	A	N	A	A	A	N	A	H	A	N	N	N	G	N	N	G	N	A	N	A	G	N	N	N	A	A	G	N	A	H	N	A	A	N	A	A	A	A	H	N	A	N	G	N	A	G	A	A	G	A	G	H	G	A	A	A	A	N	G	G	N	N	A	N	G	G	G	G	G	A	N	N	N	A	G	A	G	N	N	A	G	N	A	A	G	A	G	A	G	A	G	G	G	N	G	G	N	N	N	N	A	A	H	A	A	A	N	A	N	A	G	N	N	G	N	G	N	N	G	N	N	N	N	G	A	A	G	N	N	G	N	G	N	N	A	N	N	N	N	G	N	N	N	N	N	N	N	A	G	G	A	A	N	G	N	A	A	A	G	N	N	N	N	A	N	A	N	N	N	N	N	N	A	A	N	N	N	N	A	A	N	A	G	A	A	A	A	N	G	N	G	G	G	N	A	A	A	A	A	N	A	A	A	A	A	A	G	A	G	G	G	G	G	G	H	G	G	A	A	N	H	A	A	A	A	N	A	A	N	N	A	G	G	A	N	N	N	N	N	N	G	A	N	A	N	G	N	N	A	N	N	G	A	N	A
TGCAGAAAAAAAGAGAGGGCTCGCCGCCATGCAGAGTCGAAAGACCTCTCACGGGCAGGCGATG	iniaGBS32	C/T	44	0.168539326	221	45	1	0.682989691	N	C	N	N	C	N	N	C	N	C	C	N	C	C	N	C	C	C	C	N	C	N	N	C	C	C	T	C	N	C	N	N	N	N	N	C	C	C	C	N	N	C	N	N	N	N	N	N	C	N	C	C	C	N	N	C	C	N	N	C	C	C	C	C	C	C	N	C	C	C	C	N	C	C	C	C	C	C	C	C	C	N	C	N	N	C	N	N	N	C	C	C	C	C	C	N	N	N	C	N	N	C	N	C	C	C	N	C	N	C	C	C	C	C	N	C	C	C	C	N	N	N	C	C	N	N	N	C	C	C	C	C	C	N	C	C	N	T	C	C	T	T	T	C	C	C	C	C	T	C	C	N	C	T	C	C	C	C	T	C	C	C	C	C	C	C	C	C	C	C	C	C	N	N	C	C	C	C	C	C	H	C	C	N	C	N	N	T	N	C	C	N	C	C	N	T	N	C	C	N	T	C	C	C	N	N	N	C	N	C	C	C	N	C	C	C	N	C	C	C	C	C	C	N	C	C	N	N	T	T	T	N	C	C	C	C	C	T	T	T	N	T	T	T	T	C	T	C	N	N	C	C	N	C	C	C	N	N	N	C	C	C	C	N	C	C	N	C	N	N	N	N	C	N	N	C	C	C	C	C	T	C	C	C	N	N	N	C	C	N	N	N	N	N	N	N	C	C	N	C	N	C	N	T	N	N	C	T	T	C	T	N	C	N	T	T	C	C	C	C	C	C	N	T	T	T	T	T	T	C	N	C	C	C	C	C	T	C	C	C	N	C	N	C	C	C	C	C	C	C	T	T	T	T	T	T	T	T	N	N	C	C	C	C	C	C	C	C	C	C	C	N	C	N	N	N	C	C	C	N	C	C	C	C
TGCAGAAAAAAAGAGAGGGTCGCCGCCACGCAGAGACCTTGAAAAATCTCTCACGGGCAGGCGA	iniaGBS33	C/T	28	0.147679325	198	35	4	0.590206186	N	C	N	C	C	C	C	T	N	N	C	C	C	C	N	N	N	N	N	N	N	C	C	T	C	C	C	C	N	C	N	N	N	N	C	C	C	N	C	C	N	C	C	N	T	N	T	C	N	C	C	N	N	C	T	C	N	C	C	C	N	C	C	N	T	N	N	C	N	C	N	N	N	C	C	N	N	N	N	N	N	C	N	N	N	C	N	C	N	N	T	C	C	C	N	C	N	T	C	C	C	N	N	C	C	N	N	N	N	C	N	C	C	C	C	C	N	C	C	C	C	N	T	H	C	N	C	C	C	C	N	C	C	C	N	C	N	C	C	C	N	T	T	C	C	N	N	N	N	N	C	N	C	T	C	C	C	C	C	C	N	C	C	C	N	N	C	N	C	C	C	C	C	C	N	C	C	N	C	C	C	C	C	C	N	C	N	C	N	N	T	C	N	C	N	N	N	N	C	N	C	N	C	N	N	N	C	N	C	T	C	N	N	C	T	C	C	C	T	C	C	C	N	N	C	N	C	N	N	C	N	C	C	N	C	C	N	C	C	C	C	C	T	C	N	C	C	N	C	N	N	C	C	C	N	T	N	C	N	N	C	C	C	N	N	N	N	C	N	C	N	N	C	C	C	C	N	C	N	N	C	C	C	C	C	N	C	C	N	N	C	C	C	N	N	N	H	T	N	T	C	C	C	C	C	C	C	C	C	N	C	N	C	N	N	C	N	C	C	N	T	T	T	N	T	T	N	N	N	N	N	T	C	C	N	C	N	N	N	C	C	C	C	C	N	N	C	C	N	C	T	T	N	N	C	C	N	C	C	C	C	N	N	C	H	C	C	N	N	T	C	H	C	N	N	C	C	N	T	T	N	N	N	N
TGCAGAAAAAAAGAGAGGGTCGCCGCCACGCAGAGACCTTGAAAAATCTCTCACGGGCAGGCGA	iniaGBS34	A/G	44	0.370192308	126	77	5	0.510309278	N	A	N	A	A	A	A	N	N	N	A	A	A	G	N	N	N	N	N	N	N	A	A	N	G	G	A	G	N	G	N	N	N	N	G	G	G	N	A	A	N	G	A	N	N	N	N	A	N	A	G	N	N	G	N	A	N	G	G	G	N	G	G	N	N	N	N	H	N	G	N	N	N	A	G	N	N	N	N	N	N	A	N	N	N	A	N	G	N	N	N	A	G	A	N	G	N	N	A	A	A	N	N	A	A	N	N	N	N	G	N	G	A	A	A	A	N	A	A	G	G	N	N	G	A	N	A	G	A	G	N	A	G	A	N	A	N	H	A	A	N	N	N	G	A	N	N	N	N	N	A	N	A	N	A	A	A	A	A	A	N	A	A	A	N	N	A	N	G	A	A	A	A	G	N	A	A	N	A	A	A	A	A	A	N	A	N	A	N	N	N	A	N	A	N	N	N	N	A	N	A	N	A	N	N	N	A	N	A	N	G	N	N	A	N	A	G	A	N	G	G	G	N	N	A	N	A	N	N	G	N	A	G	N	G	A	N	A	A	A	H	A	N	A	N	A	G	N	A	N	N	A	H	G	N	N	N	A	N	N	G	G	A	N	N	N	N	G	N	A	N	N	G	A	G	G	N	G	N	N	A	G	G	G	A	N	A	A	N	N	G	G	A	N	N	N	A	N	N	N	A	A	A	A	A	A	G	G	G	N	A	N	A	N	N	A	N	A	A	N	N	N	N	N	N	N	N	N	N	N	N	N	G	G	N	G	N	N	N	G	G	G	G	A	N	N	G	A	N	A	N	N	N	N	G	A	N	G	A	A	G	N	N	G	G	A	H	N	N	N	A	A	G	N	N	G	A	N	N	N	N	N	N	N
TGCAGAAAAAAAGAGGGCTCGCCACCACGCAGAGACCTCGAAAGATCTCTCATTGGCAGGCGAT	iniaGBS35	A/T	23	0.476190476	140	146	8	0.716494845	T	A	T	T	A	T	T	A	H	A	A	N	A	A	N	N	T	H	T	N	A	A	A	A	A	A	A	N	T	N	A	A	A	A	T	A	N	N	A	N	A	A	A	A	A	A	N	A	N	T	A	A	T	T	A	A	T	A	T	N	A	H	T	A	A	A	A	N	T	A	N	N	N	A	A	N	A	N	T	N	T	N	A	N	N	A	T	N	H	N	A	A	N	N	A	N	N	N	A	A	A	N	T	T	T	N	T	A	T	T	T	T	T	N	T	A	N	T	T	T	N	T	T	N	T	N	A	T	T	T	T	T	N	N	A	T	T	T	T	T	N	T	N	N	T	N	T	T	A	N	N	N	N	N	T	A	T	T	T	T	T	T	A	T	T	T	T	T	T	T	T	T	T	T	T	T	T	T	T	T	T	T	A	A	A	T	N	T	T	N	T	N	T	T	N	T	T	N	N	T	T	N	T	T	N	T	N	N	N	T	N	N	T	T	T	N	A	N	A	N	A	T	T	T	N	N	T	A	A	A	A	N	N	N	A	T	A	T	A	T	T	T	T	N	N	T	A	N	N	N	A	A	N	A	A	N	N	A	T	N	A	N	A	A	A	N	T	N	A	A	N	N	A	A	A	T	N	A	A	T	T	A	A	A	T	A	N	T	T	T	N	T	H	N	N	T	N	A	A	A	T	A	T	A	A	N	T	A	H	A	N	A	T	A	A	T	A	A	A	T	A	A	A	N	A	A	N	N	A	T	H	T	A	A	A	T	A	A	T	T	T	T	T	T	A	A	A	A	A	A	A	N	A	A	A	N	N	A	T	T	N	A	T	T	T	A	H	N	T	N	A	N	N	T	N	N	A	N	A	N	A	N	T	T
TGCAGAAAAAAAGAGGGCTCGCCGCACGCAGAGACCTCGAAAGATCTCTCACGGGCAGGCGATG	iniaGBS36	A/G	25	0.034267913	11	308	2	0.817010309	G	G	N	G	G	G	G	N	G	G	G	N	N	G	G	G	G	G	N	N	N	G	G	G	G	G	N	N	G	N	G	G	G	N	G	G	G	G	G	N	N	N	G	G	G	N	G	N	G	G	G	G	G	G	G	G	G	G	G	G	G	G	G	G	N	G	G	G	G	G	G	G	G	G	G	G	G	G	N	G	N	G	G	N	G	G	G	G	G	N	G	G	G	N	G	N	N	G	G	G	G	N	N	N	G	N	G	G	G	G	G	G	G	G	N	G	G	G	G	G	G	N	G	G	G	G	G	G	G	G	G	G	G	N	N	G	G	G	G	G	G	G	G	G	G	G	G	G	G	G	G	N	G	G	G	G	G	G	G	G	N	G	G	G	G	G	G	G	G	G	G	G	G	G	G	G	G	A	G	A	G	G	A	A	A	G	G	G	G	G	H	G	G	G	G	G	H	G	N	G	G	G	G	G	G	G	G	G	G	G	G	G	G	G	G	G	G	G	G	G	G	G	G	N	G	N	N	G	G	G	G	G	G	G	G	G	N	G	G	G	G	G	G	G	G	G	G	N	N	N	N	G	G	G	N	N	G	N	N	G	G	N	G	G	N	G	G	G	G	G	G	G	G	N	N	N	G	G	G	N	G	G	N	G	G	N	G	N	G	G	G	G	G	N	N	G	G	N	A	G	G	G	G	A	G	N	G	G	G	G	G	A	N	G	G	G	G	G	G	A	G	G	G	G	G	G	N	G	G	G	G	G	G	G	G	G	G	G	G	G	G	G	G	G	G	G	G	G	G	G	G	G	G	G	G	G	G	G	G	G	N	G	G	G	N	G	G	G	G	G	N	G	G	G	G	G	N	G	G	G	G	G	N	G
TGCAGAAAAAAAGAGGGCTCGCCGCCACGCAGAGACCTCGAAAGATCTCTCACCG	iniaGBS37	C/T	19	0.144230769	30	173	5	0.510309278	H	T	N	T	N	N	N	T	T	N	T	T	N	T	N	N	N	T	N	N	N	T	N	T	N	N	T	T	T	N	N	N	N	T	N	T	N	T	T	N	N	N	N	N	N	N	N	T	N	T	T	T	T	N	T	T	N	N	N	T	N	N	N	N	N	N	N	N	N	N	T	N	N	T	N	N	T	T	N	N	T	C	N	N	T	T	N	T	N	N	N	N	N	T	T	N	N	T	T	T	T	N	N	T	C	T	N	T	T	N	T	T	T	T	N	T	T	T	T	T	N	N	N	N	T	T	N	N	N	T	H	T	T	N	T	N	T	T	N	N	T	C	T	T	C	N	N	T	N	N	N	N	T	N	T	T	N	N	T	N	T	T	T	H	T	N	T	N	N	T	T	N	T	T	N	N	T	T	T	T	T	T	T	N	N	N	T	T	T	N	N	N	T	N	N	N	C	C	N	N	C	N	T	N	N	T	T	N	C	T	T	C	T	N	C	C	T	N	T	T	N	N	T	N	T	T	N	T	T	N	N	T	T	T	T	T	T	N	T	N	N	C	T	C	N	N	T	T	T	T	T	N	N	N	T	N	N	T	N	N	N	N	N	N	N	N	N	T	N	T	N	T	N	T	T	N	N	N	N	T	N	N	T	N	N	N	N	N	T	T	T	N	T	N	N	N	N	N	T	N	N	T	T	T	N	N	T	N	N	T	T	N	C	T	N	T	N	N	N	T	N	T	N	T	T	T	T	N	T	N	C	T	T	T	N	T	N	N	T	T	T	C	C	C	N	C	T	N	T	C	H	T	T	H	C	C	C	N	T	N	N	T	T	T	C	T	N	N	T	T	T	C	T	N	N	N	N	T	T	N	T	N	T	N
TGCAGAAAAAAAGAGGGCTCGCCGCCACGCAGAGACCTCGAAAGATCTCTCACCGAGATCGGAA	iniaGBS38	C/T	19	0.166666667	31	155	0	0.479381443	N	T	N	N	N	C	N	N	N	N	T	N	N	N	T	T	C	T	N	N	N	N	C	N	T	T	T	T	T	T	N	N	N	T	N	T	T	T	N	N	T	T	N	N	N	T	T	N	T	N	T	T	T	N	T	N	N	N	T	T	T	T	N	T	N	N	N	T	N	N	N	N	T	N	T	N	T	T	N	N	T	C	T	N	T	T	N	N	T	T	T	T	N	T	N	N	N	T	N	N	N	N	N	T	C	T	N	N	N	T	T	T	N	N	T	N	T	T	N	T	T	T	N	T	T	N	N	N	N	N	T	N	N	N	N	N	N	T	T	N	N	C	N	T	C	N	T	N	N	T	T	N	N	N	N	T	T	N	T	T	T	T	T	C	T	T	N	C	N	N	T	N	T	N	T	C	T	T	N	N	T	T	T	T	T	T	T	N	T	N	N	T	N	T	N	N	C	N	C	N	C	T	N	N	N	N	T	N	N	T	N	C	T	C	C	C	T	N	N	T	N	N	T	N	T	T	N	N	T	T	N	N	N	T	N	T	N	N	T	N	C	C	T	N	C	T	N	N	N	N	N	N	T	N	N	N	T	N	N	T	T	N	T	N	T	N	N	T	N	N	N	N	N	N	N	N	T	N	T	T	T	T	T	T	T	T	N	N	T	T	T	T	N	N	C	N	T	N	N	N	T	T	N	N	N	N	T	N	N	N	N	N	C	N	N	N	C	C	N	N	N	N	T	T	T	N	N	T	N	T	N	T	T	N	T	N	N	T	N	T	T	C	C	N	C	C	N	T	T	C	N	T	N	T	C	N	C	N	N	T	T	T	N	T	N	T	N	T	T	T	N	N	N	N	T	T	N	T	T	N	N	N	N	N
TGCAGAAAAAAAGAGGGCTCGCCGCCACGCAGAGACCTCGAAAGATCTCTTGCAGGCCGAGATC	iniaGBS39	A/G	53	0.191011236	51	213	3	0.672680412	A	N	G	N	G	G	G	G	G	G	G	N	G	G	A	N	N	N	N	N	N	N	G	G	G	N	G	N	N	G	N	G	N	G	G	G	N	G	G	G	N	G	N	G	G	N	G	N	N	G	N	N	G	N	N	N	G	G	G	G	G	G	G	G	G	N	G	G	N	A	N	N	N	A	N	G	G	G	A	N	A	G	N	N	N	G	N	N	G	G	G	N	N	G	A	G	N	G	G	G	G	N	N	G	G	G	N	G	G	G	N	A	A	N	G	G	A	G	A	G	H	G	G	A	G	A	N	N	G	N	G	G	A	G	N	N	G	N	N	G	N	G	G	N	A	N	G	G	G	N	N	G	G	G	N	N	A	G	A	G	G	G	G	G	G	N	G	N	N	G	N	A	G	G	N	G	N	A	G	G	H	A	G	G	G	G	G	G	N	G	N	G	G	G	G	G	G	G	A	G	N	G	G	G	A	N	G	N	G	G	N	A	N	G	G	G	G	A	G	N	G	N	G	G	G	G	G	G	G	N	N	G	N	G	N	G	N	G	A	G	G	N	N	G	G	N	G	N	N	N	N	N	G	G	N	N	N	G	A	G	G	N	N	N	G	G	A	G	G	N	N	G	G	N	G	N	G	G	G	G	A	G	G	G	A	N	G	G	N	A	G	G	G	N	G	N	G	N	A	G	G	G	N	G	N	G	G	G	G	G	A	A	G	A	A	N	G	G	G	A	G	G	N	N	A	N	A	A	N	G	N	G	N	G	G	A	G	H	A	A	A	A	A	A	G	G	G	N	G	G	G	G	G	G	N	N	G	G	G	G	G	G	G	G	N	N	A	G	G	N	A	G	G	G	G	N	G	N	G	N	G	N	N	G
TGCAGAAAAAAAGAGGGCTCGCTGCCACGCAGAGACCTCGAAAGATATCTCACGGGCAGGCGAT	iniaGBS40	C/T	38	0.161931818	278	57	17	0.819587629	C	N	C	N	C	C	C	C	N	C	C	N	T	C	N	C	C	C	T	N	T	N	C	C	C	C	T	N	C	C	C	C	H	C	C	N	C	N	C	N	N	C	T	H	C	C	N	C	C	C	T	C	C	T	N	T	H	C	C	N	C	H	H	N	C	C	C	T	N	C	C	T	H	T	T	N	H	C	C	C	C	C	C	H	C	H	T	N	C	T	C	C	C	C	C	C	N	C	C	C	N	N	C	C	C	C	T	T	C	C	N	C	C	C	N	C	N	C	C	C	C	H	C	N	C	C	C	C	N	C	C	C	C	T	N	C	C	C	C	C	C	C	C	C	N	C	C	C	C	C	N	N	N	C	T	C	C	C	C	C	C	C	C	C	C	C	C	C	C	C	C	C	C	C	C	C	N	C	C	C	C	C	C	C	C	C	N	N	C	C	C	C	C	C	C	N	C	C	N	C	C	C	C	N	C	N	C	N	T	C	C	C	C	C	C	C	C	C	N	C	N	T	C	T	C	T	C	C	C	C	C	C	C	C	C	C	C	N	C	N	C	C	C	C	N	N	H	N	N	C	N	T	C	C	C	H	C	C	C	C	C	C	N	C	C	C	N	C	C	C	T	C	C	N	C	C	C	N	C	C	C	C	C	C	C	C	C	C	N	C	C	H	T	N	C	T	C	N	N	C	N	C	C	T	T	H	C	H	C	T	C	C	H	C	C	C	C	C	C	T	C	C	C	C	C	T	T	T	T	T	T	N	C	C	C	C	C	C	N	C	C	C	C	C	C	C	T	C	C	C	C	C	C	C	T	N	C	C	C	C	C	C	C	C	N	C	C	T	C	C	N	C	C	N	C	C	N	H	N	C	T	C	C	C
TGCAGAAAAAAAGCTCCCACAACGCCGAGACGTAGGGCTATTACCTTCTCCGAGAGGGGCCTGA	iniaGBS41	A/G	18	0.27753304	156	63	8	0.543814433	A	N	N	N	A	A	N	N	N	N	N	G	N	N	A	A	A	A	N	A	A	N	N	G	N	A	N	N	A	N	N	A	N	N	A	N	A	A	A	A	N	N	N	N	A	A	N	A	A	A	N	A	N	N	N	A	N	N	N	A	N	G	N	A	A	A	N	A	N	N	N	A	N	A	A	A	A	A	A	N	N	A	A	N	A	N	A	A	A	N	N	A	A	N	A	A	A	A	A	A	N	N	N	A	A	G	G	N	G	G	A	A	G	G	N	G	A	A	N	N	N	N	A	N	N	N	G	G	A	G	A	A	N	G	N	N	N	H	N	N	A	A	A	A	G	N	N	N	N	A	A	N	N	G	G	A	A	N	G	N	A	N	N	A	A	N	A	N	N	A	N	A	N	A	A	G	N	A	A	N	H	G	N	N	A	N	A	A	N	N	N	A	N	A	N	N	N	N	N	N	G	N	H	A	N	A	N	N	N	G	A	N	N	N	N	N	G	A	N	G	A	G	N	N	A	A	N	N	A	G	A	A	N	N	G	A	H	A	G	N	N	A	G	A	G	G	N	N	N	A	N	N	N	A	G	H	N	H	N	G	A	A	N	A	G	N	N	N	A	N	N	N	A	N	G	A	A	A	N	A	N	A	A	A	N	N	N	N	N	N	N	N	A	N	N	N	N	A	A	A	A	G	A	G	H	A	N	G	G	N	G	N	N	G	G	N	N	A	N	N	N	N	N	G	G	G	N	G	G	A	A	A	A	N	A	G	A	A	N	N	G	A	N	A	A	A	A	G	A	A	G	G	G	A	G	N	G	N	A	N	A	A	A	A	A	A	H	A	A	N	A	N	N	A	A	N	N	N	N	A	A	N	N	N
TGCAGAAAAAAAGGAAAACAAAAAAAGGAAAGAAGAAGGGGTGGGAGAGCCCCTTGCCTCCCCT	iniaGBS42	A/G	5	0.224137931	52	176	4	0.577319588	G	N	N	N	N	N	A	N	G	N	G	N	G	G	G	N	G	N	N	G	G	N	A	G	G	G	N	N	N	N	N	N	N	N	N	G	N	N	G	N	N	G	N	N	N	G	N	G	N	G	G	G	N	N	G	N	N	N	G	G	G	G	N	N	G	N	G	N	G	G	N	N	G	N	G	G	G	G	N	G	G	A	G	G	G	G	N	N	N	G	G	G	N	N	G	N	N	G	G	N	N	N	G	N	N	N	N	G	G	A	N	G	N	N	N	G	N	G	G	G	N	N	G	G	A	N	A	N	G	G	G	G	N	N	G	N	G	G	N	A	N	A	G	G	A	G	G	A	N	A	A	N	N	G	G	G	G	N	A	N	G	G	G	G	G	G	A	N	G	G	N	G	N	A	G	A	G	G	G	G	G	G	N	N	N	G	N	A	N	N	N	N	N	G	G	N	A	A	A	N	A	N	G	N	N	N	G	G	G	N	G	G	G	A	A	A	N	N	G	A	H	A	N	A	N	N	H	G	N	G	G	A	N	N	G	G	G	A	G	G	N	A	N	A	A	N	N	A	N	G	G	N	G	G	G	G	N	N	N	N	N	G	N	G	N	G	G	N	N	N	G	G	G	N	N	G	N	G	G	G	A	N	N	G	N	N	N	G	N	N	G	N	G	N	N	A	N	G	G	G	N	G	G	N	A	N	N	G	G	G	G	N	N	N	G	G	A	A	A	N	G	G	N	G	G	G	G	G	G	N	A	N	G	G	G	G	G	H	G	G	G	N	G	A	A	N	N	G	N	A	N	N	G	N	A	N	A	A	G	N	N	A	N	N	G	G	H	G	G	N	G	A	G	N	G	G	N	G	G	G	G	G	N	G
TGCAGAAAAAAAGGCATGGGATGTGCTACCCTTAGTTGTCTCTCGACAAATCCAGCAGTGCAGG	iniaGBS43	A/G	27	0.162790698	108	21	0	0.332474227	A	A	A	N	A	N	G	N	N	A	N	N	N	N	N	N	N	G	G	N	N	N	N	N	N	N	N	G	N	A	N	N	N	A	N	N	N	N	A	N	N	A	N	N	N	A	N	N	N	A	G	N	A	N	N	N	N	N	N	A	A	A	A	N	N	N	N	G	G	A	A	N	N	G	N	N	N	A	N	G	N	N	A	N	G	G	N	N	N	G	A	N	N	N	N	A	N	N	N	N	N	N	N	N	A	N	N	A	A	A	N	N	A	N	N	G	N	N	N	N	N	N	G	A	G	N	A	A	A	N	A	A	N	N	A	N	N	A	A	N	N	N	N	N	G	N	N	N	A	N	N	N	N	N	G	N	N	N	A	N	A	A	N	N	A	A	N	A	N	N	N	N	N	N	A	N	N	A	N	A	G	N	A	A	N	N	A	N	A	N	N	A	N	N	A	N	N	N	N	N	N	N	A	A	N	N	N	N	N	A	N	N	N	A	N	N	N	N	N	N	A	N	A	A	N	N	A	N	N	N	N	N	A	N	A	N	N	N	A	N	N	A	A	N	N	N	N	N	N	N	N	A	N	N	A	N	N	A	N	N	A	N	N	N	N	G	N	N	N	N	N	A	A	N	A	N	N	N	N	N	A	N	N	N	A	N	N	N	N	N	N	G	A	A	N	A	A	N	N	N	A	N	N	N	A	N	N	N	N	A	A	N	G	N	N	A	N	A	N	N	N	N	A	N	N	N	N	A	N	N	A	A	A	N	N	N	A	N	N	N	A	A	A	A	N	A	N	N	N	A	A	N	N	N	N	A	N	N	A	N	N	N	A	A	A	A	A	A	N	N	N	N	A	N	N	N	A	N	A	N	N	N	N	N
TGCAGAAAAAAAGGCATGGGATGTGCTACCCTTAGTTGTCTCTCGACAAATCCAGCAGTGCAGG	iniaGBS44	G/A	44	0.162790698	108	21	0	0.332474227	G	G	G	N	G	N	A	N	N	G	N	N	N	N	N	N	N	A	A	N	N	N	N	N	N	N	N	A	N	G	N	N	N	G	N	N	N	N	G	N	N	G	N	N	N	G	N	N	N	G	A	N	G	N	N	N	N	N	N	G	G	G	G	N	N	N	N	A	A	G	G	N	N	A	N	N	N	G	N	A	N	N	G	N	A	A	N	N	N	A	G	N	N	N	N	G	N	N	N	N	N	N	N	N	G	N	N	G	G	G	N	N	G	N	N	A	N	N	N	N	N	N	A	G	A	N	G	G	G	N	G	G	N	N	G	N	N	G	G	N	N	N	N	N	A	N	N	N	G	N	N	N	N	N	A	N	N	N	G	N	G	G	N	N	G	G	N	G	N	N	N	N	N	N	G	N	N	G	N	G	A	N	G	G	N	N	G	N	G	N	N	G	N	N	G	N	N	N	N	N	N	N	G	G	N	N	N	N	N	G	N	N	N	G	N	N	N	N	N	N	G	N	G	G	N	N	G	N	N	N	N	N	G	N	G	N	N	N	G	N	N	G	G	N	N	N	N	N	N	N	N	G	N	N	G	N	N	G	N	N	G	N	N	N	N	A	N	N	N	N	N	G	G	N	G	N	N	N	N	N	G	N	N	N	G	N	N	N	N	N	N	A	G	G	N	G	G	N	N	N	G	N	N	N	G	N	N	N	N	G	G	N	A	N	N	G	N	G	N	N	N	N	G	N	N	N	N	G	N	N	G	G	G	N	N	N	G	N	N	N	G	G	G	G	N	G	N	N	N	G	G	N	N	N	N	G	N	N	G	N	N	N	G	G	G	G	G	G	N	N	N	N	G	N	N	N	G	N	G	N	N	N	N	N
TGCAGAAAAAAAGGGCTTTCCGCCACGCAGATACCTTGAAAGATCTCTAACAGGCAGGCGATGG	iniaGBS45	A/G	51	0.052401747	12	216	1	0.585051546	N	N	N	N	N	G	G	G	G	N	N	N	G	G	G	N	N	G	N	N	N	G	G	G	N	N	G	N	G	G	G	N	N	A	N	N	N	G	G	G	N	G	N	N	N	N	N	G	G	G	G	G	N	G	N	G	G	N	N	G	N	N	G	G	N	G	G	N	N	N	N	N	G	N	G	N	G	G	A	A	G	G	G	G	G	N	N	A	G	N	G	N	N	N	A	G	G	G	N	G	N	N	N	N	G	N	G	G	G	N	G	G	G	G	N	G	N	G	G	N	N	G	N	G	G	G	G	G	G	G	G	G	G	N	G	N	G	G	N	N	G	N	N	N	G	N	G	N	G	G	N	G	G	N	N	G	G	A	G	G	G	G	G	A	G	N	G	G	G	G	G	G	G	G	N	G	G	N	G	G	G	N	G	G	N	G	G	G	N	N	N	G	N	G	N	G	N	G	N	N	N	G	G	N	N	G	G	N	A	G	G	N	H	G	G	G	G	G	G	G	N	G	G	N	G	G	N	N	G	G	G	G	G	G	N	G	G	G	G	N	G	N	G	G	N	N	G	G	N	G	N	N	N	G	N	N	A	G	G	N	N	G	N	G	G	N	N	G	N	N	G	N	N	N	G	G	N	N	N	G	N	N	N	N	A	G	G	N	N	N	N	N	G	N	N	G	N	G	G	G	N	N	G	N	N	G	G	G	N	G	G	G	G	G	G	G	A	N	G	G	G	G	G	G	G	N	G	G	G	G	N	G	N	G	G	G	G	G	G	G	G	G	G	G	G	N	G	G	G	G	N	G	N	N	G	G	G	N	N	G	N	N	N	G	G	G	G	N	G	G	G	G	N	N	G	N	G	N	N	G	N	N	N	N
TGCAGAAAAAAATAGCATGGCCTAAATGGTAATAACACTTGAATGAACAAAATCGTGAAGATAA	iniaGBS46	A/C	5	0.496732026	76	76	1	0.389175258	N	N	N	N	A	N	N	C	A	N	N	N	N	N	N	N	N	N	N	N	N	N	N	C	A	N	N	A	N	N	N	N	N	N	N	N	N	A	N	N	N	C	N	N	A	A	C	N	A	N	A	N	H	A	N	N	N	N	N	N	N	N	N	N	C	N	A	N	N	N	N	N	A	N	N	N	N	C	C	C	A	A	A	N	N	C	N	N	A	A	A	N	N	N	N	N	N	N	N	N	N	N	N	N	C	C	C	C	C	N	C	C	N	N	N	C	C	N	N	N	N	N	N	C	A	N	C	C	N	C	C	A	N	C	A	A	A	N	N	C	N	C	N	A	C	N	A	C	N	N	C	C	N	N	N	N	C	A	C	A	A	A	C	N	N	N	N	N	N	A	N	N	A	N	N	C	A	C	N	N	N	C	N	N	N	N	A	N	N	N	N	C	N	C	A	N	N	N	A	C	C	C	C	N	A	N	C	N	N	C	A	A	C	A	C	A	N	C	C	A	C	C	N	N	N	N	N	N	A	A	A	N	A	A	A	N	A	A	A	N	N	C	N	A	N	A	A	C	C	N	A	N	N	N	N	N	C	N	A	N	N	N	N	N	C	N	N	C	N	C	N	N	C	N	A	A	A	C	N	A	C	N	N	C	N	N	N	N	N	N	A	N	C	N	A	N	C	C	N	N	N	C	N	N	N	A	N	N	N	N	N	A	N	A	A	N	N	N	N	N	A	N	N	N	C	C	N	A	N	N	N	A	N	N	N	N	N	N	N	N	N	C	N	A	C	N	N	N	N	A	N	N	N	A	N	N	N	N	N	N	N	N	N	A	C	C	C	N	N	N	N	N	N	A	N	A	C	C	N	C	N	N	N	A
TGCAGAAAAAAATCAGTCCTTTTTTAACTTAGACGGCAGCGAGCGATTGGTTCTGTACTAGTAG	iniaGBS47	A/C	59	0.109243697	26	210	2	0.603092784	C	C	C	N	N	N	N	N	C	C	C	C	N	N	A	N	C	N	N	N	C	N	C	C	N	C	A	N	N	A	C	N	N	N	N	C	C	N	N	N	N	C	C	C	C	C	N	C	C	C	N	C	C	C	C	N	C	C	C	C	C	C	A	N	A	C	C	C	C	N	N	C	C	C	N	H	C	N	N	A	C	C	A	N	C	N	C	N	C	N	C	N	C	N	A	C	N	C	N	C	N	C	A	C	N	C	C	C	C	C	C	C	C	C	C	N	C	N	C	N	N	N	C	N	C	C	C	C	C	C	C	C	N	C	N	N	C	N	C	N	C	N	N	N	N	N	C	C	C	N	N	N	C	C	C	C	N	C	C	N	C	C	C	A	C	C	C	C	C	C	C	C	N	C	C	N	C	N	C	N	C	C	N	C	C	C	N	C	C	N	C	C	C	C	N	N	C	C	N	C	C	N	C	C	N	C	C	N	N	C	C	C	N	C	C	N	C	C	C	C	C	C	N	C	C	C	A	C	C	C	C	N	C	C	C	N	C	C	N	C	C	C	N	C	C	N	N	N	A	N	C	N	C	C	C	C	A	N	N	N	N	N	C	C	N	N	N	C	N	N	N	N	N	N	N	C	A	C	A	N	C	C	C	N	A	C	C	N	N	C	C	C	C	N	N	A	N	H	N	N	N	C	C	A	N	N	C	N	N	N	C	A	C	N	C	C	A	N	N	C	N	N	N	N	C	C	C	C	C	N	C	N	N	C	N	N	C	N	C	C	C	C	C	N	C	A	N	C	C	C	C	N	C	N	C	N	N	C	N	C	C	C	N	N	N	A	N	C	C	C	N	N	C	N	C	C	N	N	A	A	C	N	C	N
TGCAGAAAAAAATTCAGCGCAAGTTCAGTCCGCAGAATATGTTGTTGCTATAGAGACTGACTCG	iniaGBS48	A/G	15	0.093851133	278	29	2	0.786082474	A	N	A	A	A	N	A	A	A	A	A	A	G	A	A	N	A	G	G	G	N	N	A	N	A	A	A	N	N	N	A	N	G	G	N	G	G	G	N	A	A	G	A	A	G	N	N	N	N	G	A	A	A	A	A	A	N	A	A	A	A	A	A	N	N	A	A	A	N	A	A	N	A	A	A	A	A	A	A	G	A	A	H	A	A	A	A	N	G	A	N	A	N	A	A	A	N	N	A	A	N	A	N	A	A	N	A	A	A	A	A	A	A	A	A	A	N	A	A	A	A	N	G	N	A	A	A	A	N	A	A	A	A	A	N	A	A	A	A	N	A	A	A	N	A	A	A	N	A	N	A	N	A	A	A	A	N	N	A	A	N	A	A	A	A	A	A	A	A	A	A	A	A	A	A	A	N	A	A	A	A	A	A	A	A	A	A	A	A	A	A	A	A	A	A	A	A	A	A	A	A	A	A	A	A	A	A	N	A	A	N	A	A	A	N	A	A	A	A	A	A	A	A	A	A	N	A	A	A	A	A	A	N	N	A	A	N	A	A	A	A	A	A	A	A	A	N	A	N	N	N	G	A	A	A	A	N	A	A	A	N	A	N	A	N	A	N	A	A	N	A	N	A	A	H	A	A	A	G	A	A	G	G	A	A	N	A	A	A	A	N	N	A	A	A	A	N	N	A	A	A	A	A	N	N	G	G	A	A	A	A	A	A	A	A	A	A	A	A	A	A	A	A	A	A	A	N	A	A	A	A	A	A	A	A	A	A	A	A	A	A	A	A	A	A	A	N	A	A	A	A	A	A	A	A	A	A	A	A	A	G	A	A	G	N	N	A	N	G	G	A	A	N	N	G	N	A	A	N	N	N	A	G	A
TGCAGAAAAAAATTGAACGACAGCCTAGCCATTTCATTGTGAAAAAATCAGTCAAGTCCAGCCC	iniaGBS49	A/T	46	0.444444444	88	106	4	0.489690722	N	N	N	N	A	N	N	N	T	N	T	N	N	A	N	T	N	N	N	N	N	N	T	A	N	N	A	T	N	T	T	N	N	N	N	N	N	N	T	N	T	T	N	T	N	A	N	N	A	T	A	N	N	N	N	N	A	N	T	A	N	A	A	N	N	A	A	N	A	N	N	N	N	T	N	N	N	T	T	N	A	H	N	A	A	N	N	N	A	N	T	A	N	A	N	A	N	N	A	A	N	N	N	N	N	T	N	T	T	T	T	A	A	A	N	N	A	T	T	H	A	N	A	N	T	A	T	N	T	T	T	A	N	N	N	A	N	T	N	T	N	N	N	A	T	A	A	N	T	A	A	A	A	T	N	N	T	A	A	A	A	A	N	A	A	A	N	T	N	A	N	N	A	H	A	T	N	N	N	N	A	N	N	N	N	N	A	T	N	A	N	N	A	T	A	N	A	T	A	A	T	N	H	T	N	N	N	N	N	T	N	N	N	A	N	A	T	N	N	N	T	T	N	T	A	N	N	N	N	T	N	T	N	T	T	A	N	T	A	T	N	T	N	T	T	N	T	N	N	N	A	N	A	N	A	N	T	N	N	N	N	N	N	T	N	N	T	N	N	N	N	A	N	A	T	T	N	N	T	N	A	T	N	N	T	T	T	N	N	N	N	N	N	N	T	T	N	N	A	A	N	N	N	N	N	N	N	N	N	N	N	N	N	T	T	T	N	N	N	A	N	A	T	T	T	T	T	T	T	A	T	T	N	N	A	T	N	T	T	T	T	A	N	A	N	A	A	A	T	T	N	N	N	T	N	T	T	T	T	T	N	A	T	T	N	N	A	N	A	N	T	N	N	T	T	T	N	N	N	N	N	T	A	T
TGCAGAAAAAAATTGAACGACAGCCTAGCCATTTCATTGTGAAAAAATCAGTCAAGTCCAGCCC	iniaGBS50	A/G	54	0.444444444	88	106	4	0.489690722	N	N	N	N	A	N	N	N	G	N	G	N	N	A	N	G	N	N	N	N	N	N	G	A	N	N	A	G	N	G	G	N	N	N	N	N	N	N	G	N	G	G	N	G	N	A	N	N	A	G	A	N	N	N	N	N	A	N	G	A	N	A	A	N	N	A	A	N	A	N	N	N	N	G	N	N	N	G	G	N	A	H	N	A	A	N	N	N	A	N	G	A	N	A	N	A	N	N	A	A	N	N	N	N	N	G	N	G	G	G	G	A	A	A	N	N	A	G	G	H	A	N	A	N	G	A	G	N	G	G	G	A	N	N	N	A	N	G	N	G	N	N	N	A	G	A	A	N	G	A	A	A	A	G	N	N	G	A	A	A	A	A	N	A	A	A	N	G	N	A	N	N	A	H	A	G	N	N	N	N	A	N	N	N	N	N	A	G	N	A	N	N	A	G	A	N	A	G	A	A	G	N	H	G	N	N	N	N	N	G	N	N	N	A	N	A	G	N	N	N	G	G	N	G	A	N	N	N	N	G	N	G	N	G	G	A	N	G	A	G	N	G	N	G	G	N	G	N	N	N	A	N	A	N	A	N	G	N	N	N	N	N	N	G	N	N	G	N	N	N	N	A	N	A	G	G	N	N	G	N	A	G	N	N	G	G	G	N	N	N	N	N	N	N	G	G	N	N	A	A	N	N	N	N	N	N	N	N	N	N	N	N	N	G	G	G	N	N	N	A	N	A	G	G	G	G	G	G	G	A	G	G	N	N	A	G	N	G	G	G	G	A	N	A	N	A	A	A	G	G	N	N	N	G	N	G	G	G	G	G	N	A	G	G	N	N	A	N	A	N	G	N	N	G	G	G	N	N	N	N	N	G	A	G
TGCAGAAAAAACAAAACCACAACATTTCAACGAACTATAATGAGTGCGTACTTACCAAGGTTTT	iniaGBS51	A/G	29	0.070754717	15	196	1	0.541237113	N	A	A	N	G	N	G	N	G	G	G	N	N	G	N	N	G	G	G	N	G	N	G	G	N	G	G	N	A	N	G	G	N	G	N	G	N	N	N	N	N	G	N	N	G	G	N	N	N	N	G	N	G	G	G	G	N	G	G	G	G	G	G	G	N	G	N	G	N	A	A	G	G	G	G	N	N	G	A	N	G	G	A	N	G	N	A	N	N	N	G	G	G	G	N	N	N	G	N	G	N	N	N	G	G	G	G	N	N	G	G	G	N	G	G	G	G	G	N	G	N	N	N	N	G	N	G	G	G	G	G	G	N	N	N	N	G	N	G	N	N	G	G	G	G	G	N	N	N	N	G	N	N	N	G	G	A	N	G	N	G	G	G	G	N	G	G	G	G	G	G	G	G	G	N	N	N	N	G	G	G	G	G	G	N	G	G	G	G	N	G	N	G	G	N	G	N	N	G	N	N	G	G	G	N	G	N	N	N	G	G	G	N	G	G	N	G	G	G	G	G	N	N	N	N	N	H	G	G	G	G	G	G	G	G	G	G	N	G	G	A	G	G	N	G	G	G	N	G	G	G	G	N	G	N	G	N	N	N	N	G	N	N	N	N	N	N	A	N	G	G	N	N	N	G	N	G	N	N	N	G	G	N	A	N	N	N	N	N	N	N	G	G	N	G	N	G	N	N	N	N	N	N	G	G	A	G	N	N	G	N	N	G	G	G	N	N	G	N	N	G	N	N	N	N	N	N	G	N	N	N	G	N	N	G	G	G	G	N	G	N	G	G	G	G	G	N	G	G	G	G	N	N	G	G	N	G	N	N	N	G	G	N	G	G	N	G	N	G	N	N	G	N	N	A	N	N	G	G	G	G	N	N	N
TGCAGAAAAAACAAAAGTTTGGCAGCTTTTCATACTTGACATCAAAAAGAATCTCTTTGTTGCT	iniaGBS52	A/C	5	0.143979058	55	305	22	0.871134021	C	A	H	C	N	C	C	C	C	C	C	C	C	H	C	N	C	C	N	C	C	N	C	C	C	C	N	N	N	C	A	N	A	A	A	A	N	A	H	N	C	A	A	C	A	H	C	C	N	C	A	C	C	C	C	C	H	A	H	H	C	C	C	C	N	C	C	C	C	C	C	C	C	C	C	C	C	C	N	C	N	C	C	C	C	C	N	C	A	C	C	C	N	C	C	C	H	C	C	A	N	C	C	C	C	C	C	C	C	C	C	C	N	N	N	C	C	C	C	C	C	C	C	C	C	C	C	C	C	C	C	C	C	C	C	C	C	N	C	A	C	C	C	C	C	C	C	C	C	C	C	N	C	N	C	C	C	C	C	C	C	C	C	C	C	C	C	C	C	C	C	C	H	C	C	C	C	C	C	C	C	C	C	C	C	C	C	H	A	C	A	C	A	C	C	C	C	C	C	C	C	C	C	C	A	C	C	N	N	C	C	C	C	C	C	C	C	C	C	C	C	C	C	C	C	C	C	C	C	C	C	C	C	C	C	C	N	A	C	C	C	C	H	H	C	C	A	C	C	C	A	N	C	C	N	C	C	C	C	C	N	N	C	C	N	C	C	N	C	C	C	C	C	N	A	H	C	C	A	C	C	H	H	N	C	C	C	C	N	C	H	H	H	H	C	C	C	C	C	C	C	C	N	C	C	A	C	C	C	C	N	C	C	C	C	C	C	C	C	C	N	C	C	C	C	C	N	C	C	C	N	C	C	C	C	C	N	C	C	N	C	C	C	C	C	C	C	C	C	C	C	N	N	H	C	H	A	A	C	C	A	A	C	A	C	C	C	C	C	N	A	C	C	C	H	A	A	C	C	C	N	C	C	C
TGCAGAAAAAACAGAAAGTCAAATCTGAGCACAAAAAATAGAGTCAAAATGAAGCTCCGTATCT	iniaGBS53	A/G	5	0.418421053	193	159	28	0.835051546	N	N	H	N	N	N	A	G	G	G	A	A	G	N	G	A	H	G	G	N	A	N	A	G	G	G	A	G	G	N	A	A	A	A	N	A	A	G	H	N	A	A	N	N	A	G	A	N	A	G	A	A	A	A	G	A	G	G	H	H	H	N	A	A	A	N	A	N	A	G	G	A	N	A	G	A	N	A	A	A	A	G	A	A	A	A	A	G	A	G	H	A	G	N	G	A	N	G	A	A	G	N	A	A	A	A	N	A	A	A	G	A	G	G	G	G	A	G	A	N	G	A	N	A	A	A	H	A	A	G	A	A	G	A	N	H	A	A	A	N	N	G	G	A	G	N	A	N	A	N	A	A	N	G	A	G	A	G	A	A	A	A	A	H	N	A	G	H	H	G	H	G	A	A	G	G	G	G	A	A	H	A	A	A	A	G	A	G	N	A	A	H	G	G	G	N	G	N	A	G	G	G	A	A	G	N	A	N	A	G	A	A	A	A	A	G	A	A	A	A	A	A	H	A	G	A	A	A	A	A	N	A	G	A	A	G	G	N	G	G	G	G	G	H	G	N	G	N	G	G	G	G	A	A	A	H	N	A	A	A	N	A	G	A	N	A	N	G	G	G	A	H	G	G	G	G	A	A	G	G	A	N	G	G	A	A	N	H	N	N	A	H	A	N	N	G	G	G	G	N	H	G	A	G	A	N	A	A	A	A	G	G	H	G	G	G	A	G	G	G	G	G	A	A	A	A	N	G	G	A	A	G	A	A	A	A	A	A	A	A	A	G	N	A	H	H	G	G	G	G	G	G	G	G	H	G	G	A	G	G	A	G	G	G	H	G	G	H	G	A	G	A	A	G	A	N	A	A	G	N	G	A	N	N
TGCAGAAAAAACAGCCATTAGACGATTCGTAATGTTGAACTAAAAATACTGTACTGAATATGTA	iniaGBS54	A/G	31	0.288571429	234	101	15	0.824742268	A	N	H	G	A	A	G	A	H	A	G	A	G	A	A	A	G	A	G	G	A	A	G	N	G	G	A	G	A	G	N	A	N	G	G	A	A	A	H	G	N	N	A	G	A	G	N	G	H	N	G	G	A	N	A	A	A	A	A	N	G	H	G	A	N	G	G	G	G	G	A	G	G	A	G	G	G	A	A	G	G	A	G	G	G	A	N	H	A	G	N	G	N	A	A	G	N	A	G	G	N	G	A	A	A	A	A	A	A	A	N	A	A	A	A	A	A	A	G	A	A	G	G	N	H	A	A	A	A	A	A	A	A	A	A	A	A	A	N	N	A	A	A	A	A	A	A	N	H	A	A	A	A	G	A	A	N	A	G	A	A	A	A	A	A	A	A	A	A	A	G	A	A	A	A	A	A	A	G	A	N	A	A	A	A	A	N	A	A	N	A	A	A	N	N	A	A	A	A	A	A	A	A	A	N	A	N	A	A	A	A	A	A	A	N	A	A	A	A	A	A	A	G	G	A	A	A	A	A	A	A	A	N	N	A	A	H	A	A	A	A	A	G	A	A	A	N	G	G	N	A	N	A	A	A	A	A	G	A	A	A	A	G	A	A	A	A	N	G	G	N	G	G	A	N	G	A	G	H	G	G	A	A	G	N	A	N	H	A	A	N	N	G	H	A	A	N	N	N	A	G	A	G	A	N	A	A	A	N	N	A	A	A	G	G	G	A	A	N	A	A	A	A	A	A	A	G	G	G	A	H	A	N	N	A	A	A	A	A	A	N	A	A	N	A	A	A	A	G	A	G	A	A	H	G	H	G	G	A	N	A	A	A	A	A	N	A	G	G	N	N	N	A	N	N	N	G	N	N	N	G	G	A	G
TGCAGAAAAAACAGTAGGCATGTGTTGGAAATATGCCCTAGAGGCAATAATAAAAGCATTATTA	iniaGBS55	A/G	5	0.165680473	138	28	3	0.420103093	A	A	N	N	N	N	A	N	N	N	N	A	G	N	N	N	A	G	N	N	N	N	N	A	G	G	N	N	N	N	N	N	N	N	N	N	N	N	H	N	N	A	A	A	N	G	A	N	N	N	A	A	N	N	N	N	A	N	N	N	N	N	N	N	N	G	H	N	N	N	G	G	A	N	G	N	N	G	N	G	G	A	N	G	G	G	A	N	N	N	A	H	N	N	N	A	N	A	G	N	N	N	A	A	A	N	N	A	A	A	A	A	A	A	A	A	N	A	A	A	N	A	N	N	A	N	N	A	N	N	A	A	A	N	N	A	N	N	A	N	N	A	A	N	N	N	A	N	N	A	N	N	N	N	A	N	N	N	A	A	N	N	A	N	N	N	N	N	A	N	N	A	A	N	A	N	A	N	N	A	N	A	N	A	A	N	A	A	A	N	N	A	N	A	A	N	N	N	N	A	A	A	N	A	N	A	N	N	A	N	A	N	N	N	A	A	A	A	A	A	N	N	A	N	N	N	N	A	A	A	A	A	A	N	A	A	N	N	A	N	N	A	N	A	A	A	A	N	A	A	N	G	N	A	A	N	N	A	N	A	N	G	N	N	A	N	A	N	N	N	A	N	N	N	N	G	A	N	A	N	N	N	N	A	N	A	A	N	N	N	N	N	G	N	N	N	N	A	A	A	A	N	A	N	N	G	N	N	A	A	N	N	A	A	A	A	N	N	N	A	A	N	N	N	N	A	N	N	N	N	N	N	N	N	N	N	A	A	N	N	N	N	N	N	A	N	N	A	N	A	N	G	N	N	A	A	A	A	A	N	N	A	A	A	N	N	N	G	G	N	G	N	N	N	A	N	N	N	N	N	N	N	N	N
TGCAGAAAAAACCAGGAGTAAATGATTTCCCTTCGTACAGCCAACTCACCTTCTCCTCCGAGAT	iniaGBS56	A/C	5	0.0657277	199	14	0	0.548969072	A	N	A	N	A	A	A	A	A	N	N	A	N	A	A	A	A	N	N	N	N	N	N	C	N	A	N	N	N	N	N	A	A	N	N	N	N	N	A	N	N	N	A	N	N	N	C	N	N	N	A	N	A	N	N	N	N	A	A	A	N	N	N	N	C	N	N	N	N	A	A	N	N	A	A	N	N	A	A	N	N	A	A	N	N	A	N	A	A	N	C	A	N	N	A	N	N	A	A	A	N	N	N	A	A	A	A	A	A	A	A	N	A	A	A	A	N	A	A	A	A	N	N	N	A	N	N	A	N	N	A	A	N	N	A	A	A	N	A	N	N	A	A	A	A	N	A	A	N	A	A	A	A	N	N	A	N	A	N	N	A	A	A	A	A	A	A	A	A	N	N	A	A	A	A	A	A	A	A	A	N	A	N	A	A	A	A	A	A	A	N	A	A	A	A	A	A	A	A	A	A	A	A	A	A	A	A	N	A	A	A	N	A	A	A	A	A	N	A	A	A	A	A	A	N	N	A	A	N	N	N	A	A	A	A	A	A	A	N	A	A	A	A	A	A	A	C	N	N	N	A	N	A	A	N	A	N	N	N	A	N	N	N	A	A	N	N	N	N	N	A	A	A	N	N	A	N	N	N	A	N	A	N	N	A	A	A	A	N	N	C	C	N	N	N	N	C	C	A	N	N	N	A	A	N	N	N	N	N	A	N	A	N	N	N	A	A	A	N	A	A	A	N	N	A	N	N	N	N	N	N	N	N	N	N	A	N	A	A	A	A	A	A	A	A	A	N	N	A	A	A	N	N	A	N	A	A	A	N	N	N	N	A	N	A	C	C	N	N	N	A	A	N	C	N	N	N	A	C	C	N	A	N	A
TGCAGAAAAAACCAGGAGTAAATGATTTCCCTTCGTACAGCCAACTCACCTTCTCCTCCGAGAT	iniaGBS57	C/T	12	0.0657277	199	14	0	0.548969072	C	N	C	N	C	C	C	C	C	N	N	C	N	C	C	C	C	N	N	N	N	N	N	T	N	C	N	N	N	N	N	C	C	N	N	N	N	N	C	N	N	N	C	N	N	N	T	N	N	N	C	N	C	N	N	N	N	C	C	C	N	N	N	N	T	N	N	N	N	C	C	N	N	C	C	N	N	C	C	N	N	C	C	N	N	C	N	C	C	N	T	C	N	N	C	N	N	C	C	C	N	N	N	C	C	C	C	C	C	C	C	N	C	C	C	C	N	C	C	C	C	N	N	N	C	N	N	C	N	N	C	C	N	N	C	C	C	N	C	N	N	C	C	C	C	N	C	C	N	C	C	C	C	N	N	C	N	C	N	N	C	C	C	C	C	C	C	C	C	N	N	C	C	C	C	C	C	C	C	C	N	C	N	C	C	C	C	C	C	C	N	C	C	C	C	C	C	C	C	C	C	C	C	C	C	C	C	N	C	C	C	N	C	C	C	C	C	N	C	C	C	C	C	C	N	N	C	C	N	N	N	C	C	C	C	C	C	C	N	C	C	C	C	C	C	C	T	N	N	N	C	N	C	C	N	C	N	N	N	C	N	N	N	C	C	N	N	N	N	N	C	C	C	N	N	C	N	N	N	C	N	C	N	N	C	C	C	C	N	N	T	T	N	N	N	N	T	T	C	N	N	N	C	C	N	N	N	N	N	C	N	C	N	N	N	C	C	C	N	C	C	C	N	N	C	N	N	N	N	N	N	N	N	N	N	C	N	C	C	C	C	C	C	C	C	C	N	N	C	C	C	N	N	C	N	C	C	C	N	N	N	N	C	N	C	T	T	N	N	N	C	C	N	T	N	N	N	C	T	T	N	C	N	C
TGCAGAAAAAACGACACCACGGTAGTTCTGCTGAAAACAACGTTAGTCCGAGATCGGAAGAGCG	iniaGBS58	A/G	39	0.204545455	138	36	2	0.443298969	N	N	A	A	N	N	A	A	N	N	A	N	N	N	N	N	A	A	A	N	A	N	A	G	N	N	A	N	G	A	N	N	N	N	N	N	N	N	N	N	G	N	N	N	N	A	N	N	A	N	G	G	N	G	N	A	G	G	A	N	A	N	N	G	N	A	A	A	N	A	A	N	N	H	A	N	G	A	N	N	N	N	A	A	A	A	N	N	N	A	G	A	A	A	N	N	N	N	A	A	N	N	N	N	N	N	N	A	G	N	A	G	A	N	N	A	N	A	A	N	N	A	N	N	A	G	N	A	N	A	A	G	N	A	N	N	G	G	A	A	A	A	N	N	N	N	N	A	G	A	N	A	A	N	N	A	A	A	A	N	N	G	N	A	N	N	A	N	N	N	A	A	N	N	A	N	N	G	N	A	A	A	N	G	G	A	A	A	N	N	G	N	N	N	A	N	N	A	A	N	A	A	N	A	N	A	A	N	N	N	N	A	A	A	N	A	A	A	A	N	N	N	A	A	A	N	A	N	A	N	N	N	N	A	A	A	N	A	N	N	A	A	N	N	G	N	N	N	N	N	N	N	A	N	A	N	N	A	A	A	N	A	A	N	N	A	N	N	G	A	N	N	N	N	N	N	A	N	A	A	A	H	N	G	N	N	N	N	N	A	N	N	N	N	A	N	N	N	N	G	N	N	A	N	N	A	G	A	N	N	N	A	A	A	A	N	N	A	N	N	N	N	N	N	N	N	N	N	N	A	A	N	N	N	A	N	N	N	N	G	N	A	A	N	A	N	N	A	A	A	N	N	N	N	N	N	N	A	A	N	N	A	A	G	G	G	N	A	N	N	N	A	A	A	N	G	N	N	N	G	A	N	N	N
TGCAGAAAAAACTATATAATTGTAGTCTGTTAAATTTTGCACGCCCCGAGATCGGAAGAGCGGT	iniaGBS59	A/G	10	0.109510086	305	38	4	0.87371134	A	A	A	A	G	A	A	A	A	A	A	A	A	A	A	A	A	A	A	A	A	N	A	A	A	A	A	N	G	N	A	N	N	A	G	G	A	G	A	N	G	A	A	A	G	A	A	A	G	A	A	N	A	A	A	A	N	A	H	N	A	N	A	N	A	A	G	N	N	A	A	A	G	A	A	N	A	A	A	A	N	A	A	N	N	A	N	A	G	A	A	A	A	A	A	A	N	A	A	A	N	A	G	A	A	A	A	N	N	H	G	A	G	G	A	G	A	A	A	A	A	A	G	A	A	A	A	A	A	A	G	A	A	A	A	A	A	N	A	A	N	A	A	A	A	A	A	A	A	A	A	N	A	A	A	A	A	A	A	A	A	A	A	H	A	A	G	A	A	A	A	A	A	A	A	A	A	G	A	A	A	G	N	A	A	A	A	A	A	A	A	A	A	A	A	A	A	A	A	A	A	A	A	A	N	A	A	N	A	A	A	A	A	A	A	A	A	A	A	A	N	A	A	A	N	A	A	A	A	A	A	A	A	A	A	G	A	A	A	G	A	A	A	A	A	A	N	A	A	N	A	A	A	A	A	G	A	A	A	A	A	N	A	A	N	N	A	A	A	A	A	N	A	N	G	G	A	A	A	A	A	A	G	A	A	A	A	A	A	A	N	A	A	A	A	A	A	A	A	A	A	A	N	A	A	G	A	A	A	A	N	A	A	A	A	A	N	A	A	A	G	G	A	N	A	N	A	A	A	A	A	A	A	A	A	A	A	A	A	A	A	A	A	A	A	A	A	A	H	A	N	A	A	A	A	A	A	A	A	A	G	A	A	G	A	A	G	A	A	G	A	A	A	A	A	A	A	A	A	A	A	N	A	A
TGCAGAAAAAAGAAAGGGCTCGCCCCACGCAGAGACCTCAAAAGATCTCTCACGGGCAGGCGAT	iniaGBS60	A/G	13	0.056939502	260	16	5	0.698453608	A	N	N	A	A	A	N	N	N	N	A	N	N	A	A	A	A	A	N	N	A	A	A	A	A	A	A	N	A	A	A	A	A	N	N	A	A	A	A	N	N	A	A	N	A	A	N	A	N	N	A	A	A	A	A	A	A	N	A	A	A	N	A	A	N	A	A	A	N	A	A	N	A	A	N	A	A	A	A	A	A	A	A	A	A	A	A	N	N	A	A	A	N	A	N	N	N	A	A	A	N	N	N	A	A	N	A	H	G	G	A	G	A	H	N	A	N	N	A	G	G	A	A	N	A	G	N	A	A	A	N	A	A	A	A	N	A	G	A	A	N	A	A	A	N	N	A	A	A	A	A	N	N	A	A	A	A	N	A	A	A	A	A	A	G	A	A	A	A	A	H	A	A	G	A	A	A	A	A	A	A	A	A	A	A	A	A	N	A	N	N	N	A	A	A	A	A	A	A	N	A	A	A	A	A	N	N	N	A	N	A	A	N	A	A	A	N	A	A	A	A	A	A	N	N	A	A	A	A	A	N	N	N	H	A	A	N	A	A	N	N	A	A	N	A	N	A	G	A	N	A	N	A	A	A	N	A	A	N	N	N	N	N	N	A	A	A	A	N	A	A	N	A	N	A	A	N	A	A	A	A	A	A	N	N	A	A	A	A	N	N	A	A	N	N	N	N	N	N	A	A	A	N	A	N	A	A	A	A	A	N	A	A	A	A	A	A	A	A	A	A	A	A	A	A	N	A	A	A	A	A	H	A	A	A	A	A	A	A	A	N	A	A	A	A	A	G	A	A	A	A	A	A	A	A	A	N	N	A	A	A	A	N	A	N	A	N	A	N	A	N	N	N	A	A	N	N	N	A	N	N	N	N	A
TGCAGAAAAAAGAATTAATTATAAATGAAAAATATTTCAAATGACTTGGCAATATTTTTGCATA	iniaGBS61	A/G	10	0.477272727	84	90	2	0.443298969	A	N	A	N	G	G	N	A	N	N	A	N	N	G	A	N	A	N	N	N	N	N	N	A	G	N	N	G	N	N	N	N	N	N	A	A	N	G	N	N	N	N	A	A	A	G	N	N	G	N	G	G	N	N	A	N	G	G	N	G	G	G	G	G	N	N	H	N	N	N	N	G	N	N	G	H	G	G	G	G	G	G	G	N	N	N	N	G	G	N	G	N	N	N	G	G	N	N	G	G	N	N	N	N	N	A	N	A	N	A	A	N	G	G	G	N	A	A	N	N	N	N	G	N	N	N	N	G	G	G	G	A	G	G	A	N	N	N	N	N	A	N	N	G	N	N	N	A	N	N	A	N	A	N	N	N	N	N	G	N	A	A	A	A	N	A	N	A	N	N	N	N	A	A	A	A	G	N	N	G	N	G	N	A	A	G	G	A	N	N	A	N	N	N	G	N	A	N	N	N	N	N	N	G	N	N	A	N	N	A	N	N	N	A	N	N	N	A	N	A	N	N	N	G	G	N	N	N	N	A	A	N	A	A	A	N	A	A	G	G	N	A	A	N	G	N	A	N	N	G	G	G	N	N	N	N	G	G	A	N	A	A	A	A	G	G	N	N	G	N	G	N	N	N	A	G	N	N	N	N	G	A	N	A	N	N	N	N	N	N	N	N	N	N	N	A	G	G	N	G	N	N	G	A	N	N	N	A	A	G	N	G	G	A	A	N	G	N	N	N	G	N	G	N	N	N	N	A	N	N	N	N	A	N	A	G	N	G	G	N	N	N	N	N	G	N	N	G	G	N	N	N	A	N	N	A	N	A	A	N	N	G	A	A	G	N	G	N	N	A	N	N	A	N	A	N	G	N	N	N	N	N	N	A
TGCAGAAAAAAGACTCATATATGTTGCTGCTGCAAGGCCGTCGTCCGAGATCGGAAGAGCGGTT	iniaGBS62	A/G	8	0.246753247	169	57	5	0.569587629	G	G	N	N	A	A	N	A	G	N	A	G	A	A	N	N	N	N	A	A	A	N	A	A	A	A	A	G	N	N	N	A	N	N	N	N	G	G	A	N	N	G	A	N	N	N	A	N	G	A	G	G	G	G	N	N	A	N	A	G	A	G	G	G	N	A	G	A	N	N	N	N	A	G	N	A	G	A	N	N	G	A	A	A	A	N	N	N	N	N	N	H	N	N	A	N	N	A	A	A	N	N	N	A	N	A	N	N	A	A	A	A	A	A	A	A	N	A	N	A	N	A	A	A	A	A	N	A	A	G	A	A	A	N	N	N	A	N	A	N	N	A	A	N	A	G	N	N	N	A	N	N	N	N	N	N	A	N	A	A	A	A	N	A	A	N	A	N	N	A	A	A	A	A	N	A	N	A	A	A	A	N	N	A	N	A	A	N	A	A	A	A	N	A	N	A	N	N	A	G	A	A	A	A	A	N	A	N	N	A	N	A	A	N	N	A	G	N	N	A	N	N	A	A	N	N	G	A	A	A	A	A	G	A	A	N	G	A	A	N	A	A	A	G	A	N	A	N	N	N	A	A	N	G	N	N	N	G	G	N	G	A	N	N	A	G	N	N	A	N	A	A	A	N	G	A	A	G	N	N	N	H	N	N	N	A	N	G	G	N	N	H	A	A	A	A	A	A	N	A	A	A	A	N	H	N	G	N	N	A	N	A	N	G	G	A	N	A	N	N	A	A	N	N	N	G	G	N	G	G	G	N	N	A	N	N	N	N	A	N	N	N	N	N	A	A	G	A	N	A	N	G	A	N	A	A	A	N	A	N	G	G	N	N	N	A	H	A	N	N	A	N	G	A	G	N	N	N	A	A	A	N	N	A
TGCAGAAAAAAGAGAGGGCTCGCAGCCACGTAGAGACCTCGAAAGATCTCTCACGGGCAGGCGA	iniaGBS63	A/C	23	0.031948882	299	10	4	0.786082474	A	A	A	A	A	A	A	A	A	A	H	A	N	A	A	A	A	N	A	N	N	A	A	A	A	A	A	A	N	A	N	N	A	A	A	A	A	A	A	N	A	A	N	C	A	C	A	N	A	A	A	A	A	A	A	N	A	A	A	A	N	A	A	A	A	A	A	A	A	N	A	A	A	N	N	A	A	A	N	A	A	A	A	A	A	A	N	N	N	A	A	A	A	A	A	N	C	A	N	A	A	N	N	A	A	A	A	N	A	A	N	A	N	N	A	A	A	N	A	C	A	A	N	A	A	A	N	A	A	A	A	A	A	A	A	A	N	A	A	A	A	N	H	A	A	N	A	A	A	A	A	N	A	A	A	A	N	A	A	N	A	A	A	A	A	A	A	A	A	A	A	A	A	N	A	A	A	A	N	A	A	A	N	C	N	A	N	N	A	A	N	A	A	A	N	A	A	A	A	A	A	A	A	A	A	A	A	N	A	A	A	A	A	A	A	A	A	A	A	A	A	N	A	N	A	N	N	N	A	A	A	A	A	A	A	A	A	A	A	A	N	A	A	A	A	A	H	N	N	N	A	A	N	N	A	A	N	A	N	A	A	A	N	A	A	A	N	N	N	A	A	N	A	A	A	A	C	A	A	A	A	A	A	A	N	A	A	N	A	A	A	N	A	A	A	A	A	A	N	A	A	A	A	A	N	A	A	N	A	A	A	N	A	A	A	A	A	A	N	A	A	A	A	A	A	A	A	A	A	A	A	A	N	A	A	A	A	N	A	A	A	A	A	A	A	A	A	A	A	A	A	A	A	A	A	A	A	N	A	A	A	N	A	H	A	A	A	N	A	N	N	A	A	N	A	A	A	A	A	A	A	A	A	A
TGCAGAAAAAAGATACAAGCCAATATTGATGCAAAGGCACGTTAATTCTGTGAGACACTATCAC	iniaGBS64	A/G	44	0.018617021	368	7	1	0.963917526	A	A	N	A	A	A	A	A	A	A	A	A	A	A	A	A	A	A	A	A	A	A	A	A	A	A	A	A	N	A	A	A	A	A	N	A	A	A	A	A	A	A	A	A	A	A	A	A	A	A	A	A	A	A	A	A	A	A	H	A	A	A	A	A	A	A	A	A	A	A	A	N	G	A	A	A	A	A	A	A	A	A	A	A	A	A	A	A	A	A	A	A	A	A	A	A	A	A	A	A	A	A	N	A	A	A	A	A	A	A	A	A	A	A	A	A	A	A	A	A	A	A	A	A	A	A	A	A	A	A	A	A	A	A	A	A	A	A	A	A	A	A	A	A	A	A	A	A	A	A	A	A	A	A	A	A	A	A	A	A	A	A	A	A	A	A	A	A	A	A	A	A	A	A	A	A	A	A	G	A	A	A	A	A	A	A	G	G	G	A	A	A	A	A	N	A	A	A	A	A	A	A	A	A	A	A	A	N	A	A	A	A	A	A	A	A	A	A	A	A	A	A	A	A	A	A	A	A	A	A	A	A	A	A	A	A	A	A	A	A	A	A	A	A	A	N	A	A	A	A	A	A	A	A	A	A	A	A	A	A	A	N	A	A	A	A	A	A	A	A	A	A	A	N	A	A	A	A	A	G	A	A	A	A	A	A	A	A	A	A	A	A	A	A	A	A	A	A	A	A	A	A	A	A	A	A	A	A	A	A	A	A	A	A	A	A	A	A	A	A	A	A	A	A	A	A	A	A	A	A	A	A	A	A	A	A	A	A	A	A	A	A	A	A	A	A	A	A	A	A	A	A	A	A	A	A	A	A	A	A	A	A	A	A	A	A	A	A	A	A	A	A	A	A	A	A	A	A	A	A	A	A	A	A
TGCAGAAAAAAGATAGGAGTTTTGATTTCGCTGGCTGGAACAAGAATAAAACCGAGATCGGAAG	iniaGBS65	A/C	14	0.257211538	288	107	21	0.963917526	C	A	C	A	A	C	A	C	C	A	A	C	A	A	A	A	H	A	A	A	A	N	C	C	A	A	A	A	A	A	A	A	A	A	N	C	A	A	A	A	A	A	C	A	A	A	A	A	A	A	A	A	A	A	A	A	A	A	A	A	H	A	A	A	A	A	A	A	A	A	A	A	A	A	A	A	A	A	A	A	A	A	A	A	A	A	A	A	A	A	A	A	A	A	A	A	N	A	A	A	C	A	A	A	A	A	A	A	A	H	C	C	A	A	A	C	C	C	A	H	C	C	A	A	C	A	C	A	A	A	A	A	C	C	C	H	C	H	A	A	A	A	A	C	A	C	C	A	A	A	A	A	A	A	C	C	A	C	A	C	C	H	A	H	A	A	C	H	C	C	C	A	A	A	C	A	C	A	C	A	H	C	A	A	A	C	A	A	A	A	A	C	A	A	A	C	C	A	C	C	C	A	A	A	A	A	A	N	A	C	C	A	A	A	A	A	A	C	H	A	A	A	A	N	C	N	A	A	A	A	A	A	C	A	A	C	A	H	C	A	A	A	A	A	A	H	A	A	A	A	A	A	H	A	A	A	A	A	A	A	N	A	A	A	A	A	A	A	H	C	A	C	C	N	A	A	A	A	A	H	A	A	A	A	A	A	C	H	A	A	N	A	A	C	A	C	H	C	C	C	H	C	A	C	C	A	A	A	A	A	A	C	A	A	A	C	A	C	C	A	C	C	A	N	A	A	A	A	A	A	C	C	A	A	A	A	A	H	A	A	A	C	C	A	C	H	A	A	A	C	A	A	A	A	C	C	C	A	A	A	A	A	C	A	A	C	C	A	A	A	A	A	A	A	A	A	A	A	A	C	A	A	A	C
TGCAGAAAAAAGCTCCCGCAACGCCGAGACGTAAGGCTATTACCTTCTCCGAGAGGGGCCTGAA	iniaGBS66	A/G	33	0.081712062	21	230	6	0.631443299	G	N	N	N	G	G	G	G	G	G	N	G	G	N	N	N	G	N	G	G	N	N	N	N	N	G	G	G	N	G	G	N	G	G	N	G	N	G	N	G	N	G	N	G	G	G	N	G	N	N	G	G	G	G	G	N	N	N	G	N	A	N	N	N	N	N	G	G	N	G	G	G	G	N	G	G	G	N	N	N	N	N	N	G	N	N	N	N	N	N	N	G	N	N	N	G	G	N	G	G	N	G	G	G	G	A	H	G	A	A	G	G	A	A	G	G	N	G	G	A	N	G	N	G	G	G	A	N	G	A	G	G	N	G	N	N	N	G	G	G	N	N	N	G	G	G	N	N	H	N	G	N	N	G	G	G	G	G	G	G	G	G	G	G	G	G	G	G	G	G	G	G	N	N	G	H	N	G	G	G	G	G	N	N	G	G	G	N	N	N	N	G	N	G	G	G	N	N	G	G	N	N	G	N	N	G	N	G	N	G	N	G	N	G	G	G	A	G	G	G	G	A	N	G	G	G	G	N	G	G	G	G	G	G	G	G	G	G	H	N	G	G	H	G	A	G	N	G	G	G	N	G	G	G	G	G	N	N	N	N	N	G	N	G	N	G	N	A	N	N	G	G	N	G	A	N	G	N	G	G	G	G	G	N	N	N	G	N	G	N	N	G	G	N	N	G	G	N	N	G	N	G	N	G	G	G	G	G	G	N	G	N	G	G	G	G	N	G	G	N	G	N	A	G	N	G	G	G	G	G	N	G	G	G	G	G	G	G	G	G	G	G	G	H	N	G	G	G	G	N	G	G	G	G	G	G	G	G	G	G	G	N	N	G	G	N	N	G	G	N	N	G	N	N	N	N	G	G	G	N	G	G	G	N
TGCAGAAAAAAGGACATGCGCCTCGGCCTCAGCCGTGGGGCCAAGGCTGATGGAGACATCTTCA	iniaGBS67	A/G	7	0.232258065	36	118	1	0.394329897	G	N	N	N	N	G	N	N	N	N	N	N	G	G	G	N	G	N	N	N	N	N	N	G	N	N	G	N	G	N	N	N	N	G	N	N	G	N	N	N	N	N	G	N	N	G	A	N	G	N	G	N	N	N	N	G	G	N	G	N	A	N	N	N	N	N	N	N	N	N	A	N	N	G	A	N	N	G	G	G	N	G	A	N	G	N	G	N	N	N	N	G	G	G	N	N	N	N	A	N	N	N	N	G	N	A	G	N	A	A	N	A	G	G	G	G	N	G	N	G	A	G	N	N	N	G	N	N	G	G	G	A	A	N	G	N	G	A	G	N	N	G	G	N	N	N	N	N	A	N	N	N	N	A	A	N	N	G	A	N	G	G	G	N	G	N	G	N	N	G	G	G	N	N	G	G	A	N	G	N	G	G	G	G	N	N	N	N	G	N	N	G	N	N	A	N	G	G	N	N	N	N	G	N	N	N	N	N	G	G	G	N	N	G	N	G	A	N	N	N	G	N	N	N	G	N	G	N	G	G	N	A	N	G	N	G	N	N	G	N	H	N	N	G	N	N	N	N	N	N	N	N	G	N	N	N	N	G	N	N	N	N	N	N	G	G	N	N	N	N	N	N	A	N	N	N	G	G	N	N	A	N	G	G	N	G	G	N	A	A	N	N	N	N	N	N	A	A	N	A	N	G	N	G	N	N	G	N	G	G	N	N	N	N	G	N	N	G	N	A	G	N	G	G	G	N	N	N	N	G	N	G	N	N	G	N	A	N	N	N	N	G	G	N	G	A	N	G	G	N	N	N	G	N	N	G	G	N	N	N	N	A	N	N	N	A	N	N	N	G	N	N	G	N	G	N	N	N	A	N	G	N	N	N
TGCAGAAAAAAGGCATGGGATGTGTTGCCCTCAGTTCTCTCTCGACAAATCCAGCAGTGTGGAT	iniaGBS68	A/G	62	0.064220183	14	203	1	0.556701031	N	N	G	N	G	G	N	N	G	G	N	G	G	N	G	N	G	N	G	G	N	N	G	G	N	N	N	N	G	N	N	N	N	N	N	G	N	N	N	N	N	G	G	N	G	N	N	N	N	N	N	G	G	N	G	N	N	A	N	N	G	G	G	N	G	G	N	N	N	N	N	G	G	N	G	G	G	G	N	G	N	G	G	N	N	N	G	N	G	N	G	N	G	G	G	N	N	N	G	G	G	N	N	G	G	A	N	G	A	H	G	A	G	G	N	N	A	G	N	A	N	G	N	A	G	N	G	A	G	G	G	G	G	G	G	G	N	N	G	N	N	G	G	G	G	G	G	G	G	G	N	N	N	G	N	N	G	G	G	G	G	G	G	G	G	G	N	N	G	N	N	G	G	A	G	G	N	N	G	G	G	G	G	N	G	N	G	G	G	N	G	G	N	G	G	N	N	N	N	N	N	G	G	G	N	N	N	N	N	G	N	N	G	G	G	G	G	N	N	G	G	G	G	G	G	G	G	G	G	G	N	G	G	N	G	G	N	G	G	N	A	G	G	N	G	N	G	N	N	N	N	G	N	N	N	N	N	G	N	N	N	N	G	N	N	G	N	G	G	G	G	G	N	N	G	N	G	G	G	N	N	N	G	N	N	N	N	G	N	N	N	G	N	N	N	G	G	G	N	N	N	G	N	N	N	G	A	N	G	G	N	N	N	G	G	G	G	G	G	G	G	N	G	G	G	G	G	G	G	G	G	G	N	G	G	G	N	G	N	N	G	G	G	G	N	N	G	N	G	G	N	G	G	N	N	N	G	G	N	G	N	G	N	G	N	G	G	N	A	G	N	N	G	G	G	G	G	N	G	G	G	N	A	G
TGCAGAAAAAAGGTATGGGATGTGCTGCCCTCAGTTCTCTATCGACAAATACAGCAGTGCGGGT	iniaGBS69	A/C	40	0.455696203	144	161	11	0.757731959	N	C	N	C	A	C	N	N	N	A	C	A	A	C	H	C	N	A	A	N	A	A	N	A	C	A	A	N	A	A	C	N	N	A	N	A	A	N	A	A	A	C	A	C	A	N	N	A	A	A	A	A	C	A	A	A	A	C	C	A	A	A	N	A	N	H	A	H	A	N	N	A	A	C	A	A	A	A	C	N	A	A	A	A	A	C	A	A	A	N	H	H	A	A	A	A	N	N	A	A	N	N	A	C	C	C	C	A	A	C	C	C	A	H	C	C	C	C	C	C	C	N	A	N	N	N	A	C	C	C	C	C	N	C	C	H	H	H	A	C	C	C	C	N	C	N	C	N	C	C	N	N	C	C	C	C	C	C	C	A	C	C	C	A	N	N	A	N	C	C	C	C	C	C	A	C	N	N	C	C	C	A	C	C	C	C	N	C	C	N	C	A	C	C	C	C	C	N	C	N	N	N	N	C	N	C	C	N	N	C	C	A	N	A	A	C	N	N	A	C	A	N	C	N	C	N	A	C	C	C	C	C	C	C	C	C	N	N	N	C	N	C	A	C	A	N	N	N	N	N	N	N	A	A	N	A	C	A	N	C	C	A	A	C	A	A	C	A	A	N	A	C	A	A	A	A	A	A	N	C	N	C	A	A	C	C	N	N	A	N	A	A	A	C	N	A	A	A	N	A	A	C	C	H	H	A	A	C	C	N	C	A	C	C	C	C	N	N	C	C	C	C	C	N	C	A	C	C	C	A	C	C	A	A	C	C	C	C	A	A	C	C	C	C	A	C	A	C	C	C	C	N	C	A	N	C	C	C	N	A	A	A	C	A	N	A	C	A	A	N	A	N	C	A	A	A	A	A	N	A	A	N	A	N
TGCAGAAAAAAGGTATGGGATGTGCTGCCCTCAGTTCTCTATCGACAAATACAGCAGTGCGGGT	iniaGBS70	A/C	50	0.43373494	144	169	19	0.757731959	N	C	N	C	A	C	N	N	N	A	C	A	A	C	H	C	N	A	A	N	A	A	N	A	C	A	H	N	A	A	C	N	N	A	N	A	A	N	A	A	A	C	A	C	A	N	N	A	A	H	A	A	C	A	A	A	A	C	C	A	A	A	N	A	N	H	A	H	A	N	N	A	A	C	A	A	A	A	C	N	A	H	A	A	A	C	A	A	A	N	H	H	A	H	A	A	N	N	A	A	N	N	A	C	C	C	C	A	A	C	C	C	A	H	C	C	C	C	C	C	C	N	A	N	N	N	A	C	C	C	C	C	N	C	C	H	H	H	A	C	C	C	C	N	C	N	C	N	C	C	N	N	C	C	C	C	C	C	C	A	C	C	C	A	N	N	A	N	C	C	C	C	C	C	A	C	N	N	C	C	C	A	C	C	C	C	N	C	C	N	C	A	C	C	C	C	C	N	C	N	N	N	N	C	N	C	C	N	N	C	C	A	N	A	A	C	N	N	A	C	A	N	C	N	C	N	A	C	C	C	C	C	C	C	C	C	N	N	N	C	N	C	A	C	A	N	N	N	N	N	N	N	A	A	N	A	C	A	N	C	C	A	A	C	A	A	C	A	A	N	A	C	A	A	A	A	A	A	N	C	N	C	H	A	C	C	N	N	A	N	H	H	A	C	N	A	A	A	N	A	A	C	C	H	H	A	A	C	C	N	C	A	C	C	C	C	N	N	C	C	C	C	C	N	C	A	C	C	C	A	C	C	A	A	C	C	C	C	A	A	C	C	C	C	A	C	A	C	C	C	C	N	C	A	N	C	C	C	N	A	A	A	C	A	N	A	C	A	A	N	A	N	C	H	A	A	A	A	N	A	A	N	A	N
TGCAGAAAAAATAACACCGACAAGTGGGCCATATAAAAAATTAAAACACGTGACCACTCCGTCG	iniaGBS71	A/G	7	0.055555556	16	269	3	0.726804124	N	G	N	N	G	N	G	G	N	A	G	G	G	A	G	G	G	N	G	N	N	G	G	G	N	G	G	G	G	N	N	N	G	N	N	N	G	N	G	N	N	G	G	G	N	G	G	A	A	G	G	A	G	N	A	G	G	G	G	G	H	G	N	G	G	G	H	A	N	G	G	A	A	G	G	N	N	G	N	G	A	G	G	N	A	G	N	G	G	G	G	H	N	A	G	G	N	N	G	G	G	N	N	G	N	G	N	G	N	N	G	G	G	G	G	G	N	G	G	G	G	N	G	G	G	N	G	G	G	G	G	G	G	G	G	N	G	G	N	G	N	G	G	G	G	G	G	G	G	N	G	G	G	G	G	G	G	G	N	G	G	G	G	G	N	G	G	G	G	G	N	G	G	G	G	G	G	G	G	G	G	G	G	N	G	G	N	G	N	N	N	G	G	G	G	N	N	G	N	N	G	G	G	G	G	G	G	G	G	G	G	G	N	G	G	G	G	G	G	G	G	N	G	G	G	N	N	N	G	G	G	G	G	G	G	G	N	G	G	N	G	G	G	G	N	N	N	N	G	G	G	N	G	G	G	N	N	N	N	N	G	G	N	G	G	N	N	N	G	G	G	G	N	G	G	G	N	N	G	G	G	G	N	A	G	N	N	N	G	G	N	G	G	N	N	G	G	N	N	G	G	G	G	G	G	G	N	G	N	N	G	N	G	G	G	N	G	G	N	G	G	G	G	G	G	G	G	G	G	G	G	G	G	G	G	G	G	G	N	G	G	G	G	G	G	G	G	G	G	G	G	G	G	G	G	G	N	G	G	G	G	G	G	G	G	G	G	G	G	G	N	N	N	G	G	G	G	G	G	G	G	N	N	N
TGCAGAAAAAATAACACCGACAAGTGGGCCATATAAAAAATTAAAACACGTGACCACTCCGTCG	iniaGBS72	A/T	38	0.038732394	272	11	1	0.726804124	N	A	N	N	A	N	A	A	N	A	A	A	A	A	A	A	A	N	A	N	N	A	A	T	N	A	A	A	A	N	N	N	A	N	N	N	A	N	A	N	N	A	A	A	N	A	T	A	A	A	A	A	A	N	A	A	A	A	A	A	A	A	N	A	T	A	A	A	N	A	A	A	A	A	A	N	N	A	N	A	A	A	A	N	A	A	N	A	A	A	T	A	N	A	A	A	N	N	A	A	A	N	N	A	N	A	N	A	N	N	A	A	A	A	A	A	N	A	A	A	A	N	A	A	A	N	A	A	A	A	A	A	A	A	A	N	A	A	N	A	N	A	A	A	A	A	A	A	A	N	A	A	A	A	A	A	A	A	N	A	A	A	A	A	N	A	A	A	A	A	N	A	A	A	A	A	A	A	A	A	A	A	A	N	A	A	N	A	N	N	N	A	A	A	A	N	N	A	N	N	A	A	A	A	A	A	A	A	A	A	A	A	N	A	A	A	A	A	A	A	A	N	A	A	A	N	N	N	A	A	A	A	A	A	A	A	N	A	A	N	A	A	A	A	N	N	N	N	A	A	A	N	A	A	A	N	N	N	N	N	A	A	N	A	A	N	N	N	A	A	A	A	N	A	A	A	N	N	A	A	A	A	N	A	A	N	N	N	A	A	N	T	A	N	N	A	T	N	N	T	A	A	A	A	A	A	N	A	N	N	A	N	A	A	A	N	A	A	N	A	A	A	A	A	A	A	A	A	A	A	A	A	A	A	A	A	A	A	N	A	A	A	A	A	A	A	A	A	A	A	A	A	A	A	A	A	N	A	A	A	A	A	A	A	A	T	A	A	A	A	N	N	N	T	A	A	A	A	H	T	A	N	N	N
TGCAGAAAAAATAACACCGACAAGTGGGCCATATAAAAAATTAAAACACGTGACCACTCCGTCG	iniaGBS73	T/A	57	0.038732394	272	11	1	0.726804124	N	T	N	N	T	N	T	T	N	T	T	T	T	T	T	T	T	N	T	N	N	T	T	A	N	T	T	T	T	N	N	N	T	N	N	N	T	N	T	N	N	T	T	T	N	T	A	T	T	T	T	T	T	N	T	T	T	T	T	T	T	T	N	T	A	T	T	T	N	T	T	T	T	T	T	N	N	T	N	T	T	T	T	N	T	T	N	T	T	T	A	T	N	T	T	T	N	N	T	T	T	N	N	T	N	T	N	T	N	N	T	T	T	T	T	T	N	T	T	T	T	N	T	T	T	N	T	T	T	T	T	T	T	T	T	N	T	T	N	T	N	T	T	T	T	T	T	T	T	N	T	T	T	T	T	T	T	T	N	T	T	T	T	T	N	T	T	T	T	T	N	T	T	T	T	T	T	T	T	T	T	T	T	N	T	T	N	T	N	N	N	T	T	T	T	N	N	T	N	N	T	T	T	T	T	T	T	T	T	T	T	T	N	T	T	T	T	T	T	T	T	N	T	T	T	N	N	N	T	T	T	T	T	T	T	T	N	T	T	N	T	T	T	T	N	N	N	N	T	T	T	N	T	T	T	N	N	N	N	N	T	T	N	T	T	N	N	N	T	T	T	T	N	T	T	T	N	N	T	T	T	T	N	T	T	N	N	N	T	T	N	A	T	N	N	T	A	N	N	A	T	T	T	T	T	T	N	T	N	N	T	N	T	T	T	N	T	T	N	T	T	T	T	T	T	T	T	T	T	T	T	T	T	T	T	T	T	T	N	T	T	T	T	T	T	T	T	T	T	T	T	T	T	T	T	T	N	T	T	T	T	T	T	T	T	A	T	T	T	T	N	N	N	A	T	T	T	T	H	A	T	N	N	N
TGCAGAAAAAATATGAACGTATCTTAGAAGTGTATTAAAGGTGTGTGGAATTTAAATCATAGAA	iniaGBS74	C/T	22	0.045454545	16	329	7	0.871134021	T	N	T	T	N	T	T	T	T	T	T	T	T	T	T	T	T	T	N	T	T	N	T	T	T	T	T	T	T	T	H	N	T	T	T	T	T	T	T	N	T	T	N	T	T	T	T	N	T	T	T	T	T	H	T	T	C	T	T	C	T	H	C	T	T	T	C	N	T	T	T	N	C	T	T	T	C	T	T	T	C	T	N	T	T	T	H	N	T	T	T	T	T	T	T	C	N	T	T	T	T	N	T	T	T	T	T	T	T	T	T	T	T	T	T	T	T	T	T	T	N	T	T	T	T	T	T	T	T	T	T	T	T	T	T	T	T	T	N	T	T	T	T	T	T	T	N	T	T	N	N	T	T	N	T	T	T	T	T	T	T	T	T	T	N	T	T	T	T	T	T	T	T	T	T	T	T	T	N	T	T	T	T	T	T	N	T	T	T	T	T	T	T	T	T	T	T	T	T	T	T	T	T	T	T	T	T	T	T	T	T	T	T	T	T	T	T	T	T	T	N	N	T	T	T	T	T	T	T	T	T	T	T	T	T	T	T	T	T	T	T	T	T	T	T	T	N	T	T	T	T	T	N	T	T	T	N	T	T	T	C	N	T	N	T	T	T	T	N	T	T	T	T	N	T	T	T	T	T	T	T	H	T	T	T	T	T	T	T	T	T	T	T	T	T	T	T	T	N	T	T	N	T	T	T	T	T	T	T	T	T	N	T	T	T	T	T	T	N	T	T	N	T	N	T	T	T	T	T	T	T	T	T	T	T	T	T	T	T	N	N	T	T	T	N	T	T	T	T	T	T	T	T	T	T	T	T	T	T	T	N	T	N	T	H	T	H	T	T	T	N	T	T	T	T	T	N	T	N	T	T	T	T	T
TGCAGAAAAAATCAAGACATGAAGCAATCAGTATATACACTTTCAGAAATTCCCTTCGACGTTA	iniaGBS75	A/G	10	0.351219512	130	72	3	0.512886598	G	N	N	G	N	N	G	N	N	A	G	N	N	A	G	N	N	A	G	N	N	N	N	G	N	A	A	N	N	N	N	N	G	N	N	N	N	G	N	N	N	N	N	G	N	A	A	A	A	N	A	A	G	N	A	A	A	G	G	N	G	A	A	A	A	A	A	N	N	N	N	N	A	N	A	G	N	A	N	G	H	G	N	N	A	N	A	A	G	N	A	A	A	N	N	N	N	A	N	A	N	N	N	N	N	N	A	N	N	N	G	N	A	A	G	N	G	G	N	A	A	G	N	A	N	N	N	A	N	N	A	A	A	G	G	N	G	N	N	N	N	A	N	N	A	N	A	N	G	N	N	A	N	N	A	A	N	N	A	N	N	G	A	A	A	A	G	A	A	A	N	A	A	N	G	A	N	G	N	G	A	N	N	N	G	G	A	A	N	N	G	G	A	A	A	A	G	N	N	N	N	A	A	N	N	A	N	N	G	N	N	G	N	A	A	G	N	A	A	N	G	N	N	N	A	A	N	A	A	N	A	G	A	A	H	N	N	A	N	N	A	N	A	N	A	A	N	G	G	A	G	A	N	N	A	N	N	N	N	N	N	N	N	N	N	N	N	N	A	N	N	G	A	G	N	G	G	A	N	N	A	G	A	A	G	N	N	G	N	G	N	A	N	N	N	A	A	A	N	G	N	N	G	N	N	A	G	N	A	A	A	N	A	A	A	A	N	N	N	G	G	N	A	A	N	N	A	A	A	A	N	A	A	A	N	A	A	A	N	N	N	A	A	A	N	N	A	G	N	A	N	N	A	A	G	N	G	G	G	N	G	N	G	N	G	N	N	A	A	G	N	G	A	N	N	N	N	H	N	N	N	N	G	N
TGCAGAAAAAATCAATCCTCTCCACTTGAAGGTAGATTTATGCACACATATTTGTTCTTACCTT	iniaGBS76	A/C	14	0.44516129	138	162	10	0.74742268	C	C	A	N	A	C	C	N	A	C	N	A	A	C	A	N	C	N	N	A	A	C	N	H	C	C	C	C	C	C	C	C	N	C	N	C	N	N	C	N	N	C	C	N	C	C	A	N	A	C	C	C	C	C	N	H	N	A	C	N	H	C	C	N	C	N	A	N	N	C	C	N	N	A	C	A	A	C	C	C	A	C	C	N	N	N	C	N	C	C	A	C	C	A	C	C	N	C	C	C	A	N	C	N	C	C	C	C	C	N	C	C	C	N	A	A	N	C	A	A	A	N	C	C	C	C	C	A	A	C	A	H	C	N	N	N	A	N	A	N	A	A	A	N	A	N	C	C	A	C	C	C	N	A	N	N	C	N	A	N	A	A	A	N	C	N	A	A	H	N	C	C	A	N	C	N	A	C	A	C	H	C	A	A	A	N	A	A	A	A	A	C	A	A	N	C	N	A	N	N	C	A	C	A	A	A	A	N	N	C	C	N	C	A	N	C	C	N	A	A	C	N	A	A	C	H	A	A	A	A	A	N	A	A	A	C	A	A	A	N	N	C	A	C	C	A	A	C	C	C	C	A	H	N	C	C	C	C	A	N	C	A	N	N	C	C	N	C	C	C	C	N	C	N	N	C	C	N	N	N	N	C	C	A	C	A	A	A	A	A	C	N	C	A	N	N	A	A	A	C	A	A	N	A	N	C	C	A	A	A	C	H	A	C	C	C	A	A	N	A	C	A	C	N	C	C	C	A	C	A	A	C	C	A	H	A	N	A	A	C	A	A	A	C	A	C	N	A	A	A	C	C	N	A	A	A	N	N	C	C	C	C	A	C	C	N	A	A	A	N	N	C	N	C	C	C	C	A	A	A	A	C	C	C
TGCAGAAAAAATCAGTTTGCATTTACAACACATGAACACCAAGTCTGACATAGGTAGACCATCT	iniaGBS77	A/T	10	0.211734694	288	83	21	0.902061856	A	A	A	A	A	T	T	A	T	A	A	N	T	A	N	A	T	H	T	T	N	A	A	T	A	A	A	N	A	A	A	N	N	N	A	A	A	A	N	N	A	A	A	A	A	A	A	A	N	A	A	A	A	A	A	A	A	A	A	A	A	A	A	N	A	A	A	A	A	A	N	A	A	A	N	A	A	A	A	A	A	H	N	A	A	A	A	A	A	A	A	H	T	A	A	A	N	N	N	N	N	A	N	T	A	T	T	T	T	T	A	T	A	A	N	A	T	A	A	T	T	A	A	A	A	A	A	H	T	N	A	A	A	A	A	A	A	A	A	T	A	A	A	T	A	T	T	A	A	A	A	N	A	A	A	A	A	A	T	A	A	A	A	A	A	A	A	A	H	A	A	T	A	A	A	A	T	A	A	A	H	T	A	A	A	T	A	A	A	A	A	A	A	A	A	A	A	T	T	A	A	T	H	A	A	A	A	T	A	A	A	A	A	H	A	A	T	A	A	A	T	T	A	N	A	H	A	T	A	T	N	T	T	T	H	A	T	A	H	A	A	A	A	A	A	A	A	A	A	N	A	A	A	H	A	H	A	A	N	A	N	A	A	A	N	N	A	A	A	A	A	A	A	N	A	A	N	N	A	T	T	H	A	T	A	A	A	A	A	A	A	A	A	A	A	A	A	A	A	A	A	A	T	H	A	A	A	A	A	A	A	T	T	A	A	T	T	T	T	H	A	A	A	A	A	A	A	A	A	A	A	H	A	A	A	A	A	H	A	A	A	T	T	T	H	T	A	A	A	H	A	A	A	A	A	H	A	A	T	T	A	N	T	A	A	A	A	A	A	A	T	A	A	A	A	A	T	A	A	A	A	A	A	T
TGCAGAAAAAATGAAGCAGTCGATGCTTTAAGCCGAGATCGGAAGAGCGGTTCAGCAGGAATGC	iniaGBS78	A/G	17	0.435582822	90	71	2	0.409793814	G	G	N	N	A	N	N	N	N	A	A	N	A	A	N	N	G	N	N	N	N	N	G	G	A	A	A	N	N	N	A	N	N	N	N	G	N	N	A	N	N	A	N	A	A	N	G	N	N	A	A	N	N	N	N	N	A	A	A	N	G	N	N	A	A	N	G	N	N	N	N	N	A	A	A	N	N	N	N	N	A	A	N	N	N	N	A	N	A	N	N	N	N	N	A	A	N	N	A	N	N	N	N	N	N	N	N	N	N	H	G	N	G	G	N	N	N	G	A	N	G	G	A	N	N	N	N	A	A	N	N	A	G	N	N	A	G	G	N	A	A	N	A	N	A	G	G	N	N	N	A	N	A	N	G	N	N	G	A	G	G	G	N	N	N	N	G	G	N	N	N	A	N	N	G	A	N	N	N	A	G	N	N	N	N	G	A	A	N	N	N	N	A	N	N	G	N	N	N	N	G	A	N	N	N	N	A	N	N	G	N	N	N	A	A	A	G	G	H	N	A	A	N	N	N	G	A	N	G	G	N	N	G	N	N	N	N	A	G	N	A	A	A	N	A	N	A	A	N	N	N	N	N	N	N	N	N	N	N	N	A	N	N	N	N	N	A	N	N	N	A	N	G	N	N	A	N	A	N	N	A	A	N	N	A	N	N	N	N	N	N	N	G	G	N	N	N	G	G	N	N	G	A	G	G	N	A	N	N	G	G	N	N	N	G	N	A	G	N	N	N	N	G	N	N	N	N	G	N	G	G	G	N	N	G	A	N	N	N	A	N	G	G	N	N	A	N	A	N	N	N	N	N	N	G	N	G	A	N	A	A	A	N	A	G	G	G	A	N	A	N	N	G	A	G	G	N	N	G	N	A	N	N	N
TGCAGAAAAAATGAAGCAGTCGATGCTTTAAGCCGAGATCGGAAGAGCGGTTCAGCAGGAATGC	iniaGBS79	T/C	19	0.435582822	90	71	2	0.409793814	C	C	N	N	T	N	N	N	N	T	T	N	T	T	N	N	C	N	N	N	N	N	C	C	T	T	T	N	N	N	T	N	N	N	N	C	N	N	T	N	N	T	N	T	T	N	C	N	N	T	T	N	N	N	N	N	T	T	T	N	C	N	N	T	T	N	C	N	N	N	N	N	T	T	T	N	N	N	N	N	T	T	N	N	N	N	T	N	T	N	N	N	N	N	T	T	N	N	T	N	N	N	N	N	N	N	N	N	N	H	C	N	C	C	N	N	N	C	T	N	C	C	T	N	N	N	N	T	T	N	N	T	C	N	N	T	C	C	N	T	T	N	T	N	T	C	C	N	N	N	T	N	T	N	C	N	N	C	T	C	C	C	N	N	N	N	C	C	N	N	N	T	N	N	C	T	N	N	N	T	C	N	N	N	N	C	T	T	N	N	N	N	T	N	N	C	N	N	N	N	C	T	N	N	N	N	T	N	N	C	N	N	N	T	T	T	C	C	H	N	T	T	N	N	N	C	T	N	C	C	N	N	C	N	N	N	N	T	C	N	T	T	T	N	T	N	T	T	N	N	N	N	N	N	N	N	N	N	N	N	T	N	N	N	N	N	T	N	N	N	T	N	C	N	N	T	N	T	N	N	T	T	N	N	T	N	N	N	N	N	N	N	C	C	N	N	N	C	C	N	N	C	T	C	C	N	T	N	N	C	C	N	N	N	C	N	T	C	N	N	N	N	C	N	N	N	N	C	N	C	C	C	N	N	C	T	N	N	N	T	N	C	C	N	N	T	N	T	N	N	N	N	N	N	C	N	C	T	N	T	T	T	N	T	C	C	C	T	N	T	N	N	C	T	C	C	N	N	C	N	T	N	N	N
TGCAGAAAAAATGAAGCAGTCGATGCTTTAAGCCGAGATCGGAAGAGCGGTTCAGCAGGAATGC	iniaGBS80	C/T	20	0.435582822	90	71	2	0.409793814	T	T	N	N	C	N	N	N	N	C	C	N	C	C	N	N	T	N	N	N	N	N	T	T	C	C	C	N	N	N	C	N	N	N	N	T	N	N	C	N	N	C	N	C	C	N	T	N	N	C	C	N	N	N	N	N	C	C	C	N	T	N	N	C	C	N	T	N	N	N	N	N	C	C	C	N	N	N	N	N	C	C	N	N	N	N	C	N	C	N	N	N	N	N	C	C	N	N	C	N	N	N	N	N	N	N	N	N	N	H	T	N	T	T	N	N	N	T	C	N	T	T	C	N	N	N	N	C	C	N	N	C	T	N	N	C	T	T	N	C	C	N	C	N	C	T	T	N	N	N	C	N	C	N	T	N	N	T	C	T	T	T	N	N	N	N	T	T	N	N	N	C	N	N	T	C	N	N	N	C	T	N	N	N	N	T	C	C	N	N	N	N	C	N	N	T	N	N	N	N	T	C	N	N	N	N	C	N	N	T	N	N	N	C	C	C	T	T	H	N	C	C	N	N	N	T	C	N	T	T	N	N	T	N	N	N	N	C	T	N	C	C	C	N	C	N	C	C	N	N	N	N	N	N	N	N	N	N	N	N	C	N	N	N	N	N	C	N	N	N	C	N	T	N	N	C	N	C	N	N	C	C	N	N	C	N	N	N	N	N	N	N	T	T	N	N	N	T	T	N	N	T	C	T	T	N	C	N	N	T	T	N	N	N	T	N	C	T	N	N	N	N	T	N	N	N	N	T	N	T	T	T	N	N	T	C	N	N	N	C	N	T	T	N	N	C	N	C	N	N	N	N	N	N	T	N	T	C	N	C	C	C	N	C	T	T	T	C	N	C	N	N	T	C	T	T	N	N	T	N	C	N	N	N
TGCAGAAAAAATGGTTCTTGCACGACCAGCTTGTCTTAAACGAGTACTAATGAATCAAAAGCTT	iniaGBS81	A/C	21	0.261904762	150	55	5	0.515463918	A	N	N	A	N	A	N	N	A	N	N	A	C	N	A	N	A	N	N	N	C	N	N	A	N	A	A	N	A	C	C	A	C	N	N	A	N	N	A	N	A	N	N	N	H	N	C	N	N	A	N	C	N	A	N	C	C	N	N	H	N	N	A	A	N	N	N	N	N	N	N	A	C	C	A	N	C	N	A	N	A	A	N	N	A	A	N	C	N	N	C	N	N	C	A	N	A	A	N	N	N	N	N	A	N	A	C	A	A	A	N	A	A	A	N	N	A	N	A	N	N	N	N	A	N	N	N	A	A	C	C	A	N	N	N	A	N	A	N	N	A	A	A	N	A	A	A	A	A	N	N	N	N	A	N	C	A	A	A	N	N	A	A	N	N	A	A	A	C	A	A	A	N	A	A	A	N	A	N	N	N	A	N	A	N	N	N	N	A	N	N	A	A	N	N	A	A	A	A	N	N	N	A	N	N	N	N	A	N	A	A	N	A	N	A	A	C	N	A	N	N	N	N	N	A	A	A	N	C	A	C	N	N	N	A	A	C	A	A	A	N	A	N	N	N	N	N	C	N	N	C	N	A	N	A	N	A	A	A	A	N	A	N	N	N	A	N	C	N	N	C	N	N	N	C	A	N	N	N	C	A	C	C	A	N	A	A	N	A	N	A	A	N	N	N	A	H	A	N	A	N	A	A	N	N	N	N	C	C	N	N	C	A	A	A	A	A	C	N	A	N	N	A	A	A	A	N	N	N	C	C	A	C	C	C	A	N	H	N	A	A	N	N	A	N	C	C	A	A	A	A	A	A	C	N	A	N	N	A	A	H	N	A	N	N	A	N	C	C	C	C	A	C	N	N	N	C	N	N	N	N	A	N	N
TGCAGAAAAAATGTACCCTAGTGTTTTTCGCAAACTTAGCACTCAAAGTGATGGTTTTATACAA	iniaGBS82	C/T	39	0.29245283	218	93	7	0.783505155	C	C	N	C	T	C	C	C	H	T	C	N	T	C	C	T	C	N	N	T	C	T	C	C	T	C	T	N	N	C	C	C	C	C	N	C	C	C	C	N	N	C	N	T	C	T	C	T	T	T	T	T	N	T	H	C	C	C	C	N	C	C	T	T	T	C	C	T	T	N	H	N	T	C	C	T	T	C	T	T	C	T	C	T	T	C	C	C	C	N	C	T	T	T	C	T	N	C	C	C	N	N	N	C	T	T	T	T	C	T	N	T	C	C	N	C	T	T	C	N	N	C	T	N	N	C	C	C	C	C	T	C	C	C	N	C	T	H	N	T	T	T	T	C	T	N	C	C	C	N	C	N	C	C	C	C	C	C	T	C	T	T	C	H	C	C	C	T	C	C	C	T	C	T	T	T	C	C	C	C	T	T	N	C	N	C	C	C	C	C	N	T	C	C	C	N	C	C	N	C	C	N	T	C	T	C	C	N	N	T	C	T	T	C	T	N	C	T	C	C	T	N	N	N	C	N	C	T	C	C	C	T	C	N	C	C	N	N	N	N	N	C	C	N	N	T	C	C	N	C	C	N	C	C	N	N	T	C	N	C	C	C	N	N	N	C	C	T	C	C	N	C	N	N	N	C	C	C	C	C	T	N	C	N	T	N	C	C	N	C	C	C	C	T	N	T	N	C	C	C	C	N	C	C	N	C	C	C	C	C	C	C	C	C	C	C	T	C	C	C	T	N	C	N	C	C	C	C	C	C	N	C	C	C	C	T	C	H	N	T	T	C	C	C	C	C	C	C	C	T	N	N	N	C	C	H	N	C	C	C	C	C	C	C	C	C	C	T	T	N	C	C	C	C	C	C	C	C	C	C	T	C	C	C
TGCAGAAAAAATTAGAAAACAGAAAATAAAAAGAGAGGGCGAGAACTGACCGAGATCGGAAGAG	iniaGBS83	A/G	8	0.339285714	57	109	2	0.422680412	N	N	G	A	G	G	N	G	N	G	A	N	N	N	N	G	N	N	N	N	N	N	A	N	G	G	A	N	N	N	N	N	N	N	N	G	G	N	N	N	G	G	G	A	G	A	N	N	G	N	G	N	N	G	G	G	G	N	N	N	N	N	N	G	A	G	G	G	N	N	N	N	G	N	G	N	G	N	N	N	N	N	G	N	G	G	N	G	N	G	H	G	N	G	N	G	N	N	G	G	N	G	G	N	N	N	N	A	N	G	A	A	A	N	N	N	N	N	G	G	H	A	G	N	N	N	N	N	G	N	G	A	A	G	N	A	N	A	G	N	N	G	N	N	N	N	G	N	N	N	N	G	N	A	G	N	N	N	N	N	N	G	G	G	A	A	N	A	N	N	N	A	G	G	N	N	G	N	N	N	A	N	N	N	A	G	G	G	G	A	N	N	N	G	N	G	N	N	G	N	G	A	N	A	N	N	A	N	N	A	G	G	N	N	G	N	A	A	G	A	N	A	G	N	A	N	N	G	N	N	G	G	G	N	G	N	N	A	G	N	N	G	N	A	N	N	N	N	N	N	G	N	N	A	N	N	N	N	N	G	N	N	G	N	N	N	N	N	N	N	A	N	N	N	N	N	G	N	G	N	A	G	N	N	N	N	G	N	N	N	G	N	N	N	A	G	N	N	N	N	G	N	N	G	G	A	G	N	N	N	N	N	G	G	N	G	G	N	N	N	A	A	N	N	A	A	A	A	N	G	N	N	N	N	G	N	A	A	A	A	A	G	N	N	N	G	G	G	N	N	N	G	N	A	N	N	N	N	N	N	N	G	N	G	N	N	G	N	G	N	N	G	N	A	G	N	N	A	A	N	N	N	N	N
TGCAGAAAAAATTCTAGAGGATGCAGTAGGCCGACATCACCGAGATCGGAAGAGCGGGTCAGCA	iniaGBS84	A/G	7	0.121588089	341	49	13	0.971649485	A	G	A	A	A	A	A	A	A	G	A	A	A	H	A	A	A	A	A	A	A	A	A	A	A	A	A	G	A	H	G	A	A	A	A	A	A	G	A	N	G	A	A	A	G	A	A	A	H	A	A	A	A	A	A	A	H	G	G	A	A	A	A	A	A	A	A	A	A	A	A	A	G	A	A	H	A	A	H	G	G	H	A	A	A	G	A	A	G	H	A	A	A	G	A	A	N	A	A	G	A	G	A	A	A	G	G	A	G	G	A	A	A	A	A	A	A	A	A	H	A	A	A	A	G	A	A	A	A	A	H	A	A	A	A	A	A	A	A	A	A	A	A	A	A	A	A	A	A	A	A	A	A	A	A	A	A	A	A	A	A	A	A	A	A	A	A	A	A	A	A	A	A	A	A	A	A	A	A	A	A	A	A	A	A	A	A	A	A	A	A	A	A	A	H	A	A	A	A	A	A	A	A	A	A	A	A	A	A	A	A	A	A	A	A	A	A	A	A	A	A	G	A	A	A	N	A	A	A	A	A	A	A	A	A	A	A	A	A	A	A	A	A	A	A	A	A	A	A	G	G	A	A	A	A	A	A	A	A	A	A	A	G	A	A	A	A	A	A	A	A	A	A	A	G	G	A	A	A	A	A	G	G	A	A	A	A	A	A	N	A	A	A	A	A	A	H	A	A	A	A	A	A	A	A	G	G	A	A	A	A	A	A	A	N	A	A	A	A	A	A	A	A	N	A	A	A	A	A	A	A	A	A	A	A	A	A	A	A	A	A	A	A	A	A	A	A	A	N	A	A	A	A	A	A	A	A	A	A	A	G	A	A	G	A	A	A	A	A	H	G	A	A	A	A	A	A	A	A	A	A	A	G	A
TGCAGAAAAAATTGATCATCTGTTCGGATTTGACGGTGCAGCCACGGCAGTAGCTCGACACGCT	iniaGBS85	A/C	39	0.463114754	121	113	10	0.577319588	C	A	N	C	A	C	C	A	N	N	A	N	N	N	H	N	N	A	C	A	A	N	A	N	N	A	A	N	C	N	A	N	N	N	C	A	C	C	C	A	A	N	A	A	C	N	A	C	C	C	N	A	C	N	A	A	C	A	H	C	A	A	H	A	A	C	A	N	C	A	N	C	A	A	A	C	A	N	N	N	C	C	A	C	C	N	C	A	A	A	A	H	A	C	A	C	N	A	A	A	N	N	C	C	N	N	N	A	N	N	N	C	N	N	N	N	N	C	N	C	N	N	N	N	N	N	A	C	C	C	N	C	A	N	N	N	N	C	N	N	N	N	C	N	N	N	N	N	A	N	N	N	C	N	N	N	C	C	C	N	N	N	A	C	C	N	N	N	C	N	N	C	C	C	N	C	N	C	C	C	C	N	A	N	N	C	N	N	N	C	N	N	N	C	C	N	C	N	N	N	N	C	C	C	N	C	N	N	N	N	N	N	C	C	C	C	N	N	N	C	A	N	N	N	N	H	C	N	A	A	A	N	N	A	A	C	A	N	H	N	C	N	N	N	N	N	A	A	N	C	A	A	C	H	A	A	N	C	C	A	A	N	A	A	A	A	C	C	A	A	N	A	A	N	A	C	N	N	A	N	N	A	H	N	N	N	C	C	C	C	C	C	N	A	N	N	C	A	N	N	C	N	C	A	C	A	C	A	C	A	A	N	N	N	A	C	A	A	A	C	N	N	N	N	A	A	A	A	A	C	N	C	A	A	A	N	A	A	N	N	C	N	C	N	A	A	A	A	N	A	A	N	N	A	A	A	A	A	N	N	N	A	C	C	H	N	N	A	N	C	N	C	A	C	N	A	N	A	H	N	A	C	C	N
TGCAGAAAAAATTGCCCTCCCTAGTGCACCGCAGCAGTATCTAGCTGCTGGCCGAGATCGGAAG	iniaGBS86	A/G	35	0.034482759	278	10	2	0.737113402	A	N	A	A	A	A	A	A	A	A	A	A	A	A	N	N	N	A	N	N	A	N	A	A	A	N	A	A	N	N	N	A	A	A	N	A	A	A	A	A	N	A	A	A	A	A	G	N	A	N	A	N	A	A	A	A	A	A	A	A	A	A	A	N	G	A	A	A	A	A	A	N	A	A	A	A	A	A	A	A	N	A	A	A	A	A	N	N	A	A	G	A	A	N	N	N	N	A	A	A	G	N	N	N	A	A	N	N	N	A	N	A	A	A	A	A	A	N	A	A	N	N	A	A	A	A	N	A	A	A	A	A	N	N	A	A	A	A	A	N	A	A	A	A	A	A	A	A	N	A	A	N	A	N	A	A	A	A	A	A	N	A	A	A	A	A	N	A	A	A	A	A	A	A	N	A	A	A	A	A	A	N	A	A	A	A	A	A	A	N	N	N	A	A	N	A	N	A	A	N	A	A	A	A	A	A	A	N	A	A	A	A	A	N	A	A	N	A	A	A	N	N	A	A	A	N	A	A	A	A	N	A	A	N	A	A	A	A	A	A	A	A	A	A	A	A	A	A	A	A	A	N	A	A	A	N	A	A	N	A	A	A	A	A	N	N	A	A	H	N	A	A	G	N	A	A	A	A	A	A	A	A	N	A	N	A	A	A	A	A	A	N	A	A	A	A	N	G	A	N	A	A	N	A	A	A	A	A	N	A	A	A	N	A	A	N	N	A	N	N	A	N	A	N	A	N	N	A	A	A	A	A	A	N	A	N	G	A	N	A	N	A	A	N	A	A	A	A	N	A	A	N	N	A	A	N	N	A	A	A	A	A	A	A	N	A	H	N	N	N	A	A	A	A	A	A	A	A	N	G	A	A	A	A
TGCAGAAAAACAAAATCTGAAATGCATCAACACTGTCACTGAGCATCCGAGATCGGAAGAGCGG	iniaGBS87	A/G	29	0.184210526	56	243	5	0.757731959	G	G	G	G	G	G	G	A	G	G	G	N	N	G	G	G	G	N	A	N	A	N	G	G	A	G	G	H	G	G	N	G	N	N	N	A	N	G	G	N	N	A	A	G	G	G	G	G	A	G	G	A	G	A	G	N	A	N	N	N	G	A	A	A	G	G	G	A	A	G	G	A	A	A	N	H	N	G	G	A	N	G	G	A	A	N	N	A	G	N	G	H	N	A	N	N	G	G	G	N	N	G	G	G	G	G	G	G	G	G	G	G	G	G	G	G	G	G	G	G	G	G	G	G	H	G	G	G	G	N	G	G	A	A	G	G	G	G	A	G	G	G	G	N	G	N	N	G	G	G	G	N	G	G	N	G	G	N	G	G	G	G	N	G	G	G	G	G	G	G	G	G	G	G	G	G	N	G	N	N	G	G	N	A	N	G	N	G	G	G	G	G	N	G	G	G	G	G	G	G	G	G	G	G	G	G	A	N	N	G	N	A	G	G	A	G	A	G	G	G	G	G	G	G	G	N	G	A	A	G	N	A	A	G	G	G	G	G	G	G	G	G	G	N	G	G	N	G	N	G	N	A	G	G	G	A	G	G	A	A	A	G	G	N	A	G	G	N	G	G	G	N	G	N	G	N	G	A	N	A	G	G	A	N	G	G	G	N	G	G	N	N	G	G	G	G	N	G	G	G	G	N	G	G	G	N	N	N	A	G	N	G	G	G	G	N	G	N	G	N	G	G	G	N	G	G	G	G	G	N	G	N	N	N	N	G	G	G	G	G	N	A	A	N	N	G	G	G	G	G	N	N	N	A	G	G	G	G	G	G	N	G	G	G	G	G	H	A	A	N	N	G	N	N	N	G	G	G	G	G	N	G	N	G
TGCAGAAAAACAACACCAAGATAGTTCTGCTGAAAACAATGTGAGTCCGAGATCGGAAGAGCGG	iniaGBS88	A/G	33	0.307106599	121	244	29	0.865979381	G	N	G	G	A	G	G	G	G	A	G	N	G	H	G	G	G	H	G	G	G	A	G	A	A	A	G	N	N	G	A	A	A	A	N	N	N	G	A	A	N	G	N	G	N	G	A	N	A	A	G	G	G	H	G	G	G	G	H	G	H	G	H	G	A	H	H	H	G	G	G	H	H	A	A	G	G	G	G	G	A	G	G	G	G	G	H	G	G	G	H	A	A	G	G	G	N	G	H	G	A	G	N	G	G	N	N	N	G	N	G	G	G	G	N	G	G	G	G	G	G	G	A	N	N	A	G	H	A	H	G	N	A	G	G	G	G	H	A	A	G	G	G	G	A	G	G	N	G	N	N	N	G	A	G	G	N	G	N	G	G	G	G	H	N	N	G	G	G	G	N	G	G	N	G	A	G	G	G	A	A	G	G	G	H	G	G	G	G	G	G	H	G	G	G	G	G	G	G	G	G	G	G	N	G	G	G	N	A	G	A	G	H	G	A	G	G	N	G	G	N	N	G	N	A	A	A	G	G	A	G	G	A	A	A	A	G	A	G	G	N	G	G	G	G	G	G	H	A	G	G	A	G	H	G	G	G	G	A	G	A	N	A	G	G	G	G	G	G	G	G	G	A	N	N	N	A	A	N	G	N	A	N	G	G	A	A	A	A	A	H	H	N	A	A	G	H	H	A	A	A	A	A	H	G	A	G	A	A	G	G	G	G	G	G	G	A	G	G	A	G	G	G	G	G	G	G	G	G	G	A	G	A	A	A	G	A	G	G	A	G	G	G	G	G	A	A	G	G	G	H	G	G	G	A	G	G	A	G	G	G	A	G	N	G	A	G	A	A	N	G	G	A	G	A	A	G	A	A	A	A	G	G	G
TGCAGAAAAACAACACCAAGATAGTTCTGCTGAAAACAATGTGAGTCCGAGATCGGAAGAGCGG	iniaGBS89	G/A	44	0.307106599	121	244	29	0.865979381	A	N	A	A	G	A	A	A	A	G	A	N	A	H	A	A	A	H	A	A	A	G	A	G	G	G	A	N	N	A	G	G	G	G	N	N	N	A	G	G	N	A	N	A	N	A	G	N	G	G	A	A	A	H	A	A	A	A	H	A	H	A	H	A	G	H	H	H	A	A	A	H	H	G	G	A	A	A	A	A	G	A	A	A	A	A	H	A	A	A	H	G	G	A	A	A	N	A	H	A	G	A	N	A	A	N	N	N	A	N	A	A	A	A	N	A	A	A	A	A	A	A	G	N	N	G	A	H	G	H	A	N	G	A	A	A	A	H	G	G	A	A	A	A	G	A	A	N	A	N	N	N	A	G	A	A	N	A	N	A	A	A	A	H	N	N	A	A	A	A	N	A	A	N	A	G	A	A	A	G	G	A	A	A	H	A	A	A	A	A	A	H	A	A	A	A	A	A	A	A	A	A	A	N	A	A	A	N	G	A	G	A	H	A	G	A	A	N	A	A	N	N	A	N	G	G	G	A	A	G	A	A	G	G	G	G	A	G	A	A	N	A	A	A	A	A	A	H	G	A	A	G	A	H	A	A	A	A	G	A	G	N	G	A	A	A	A	A	A	A	A	A	G	N	N	N	G	G	N	A	N	G	N	A	A	G	G	G	G	G	H	H	N	G	G	A	H	H	G	G	G	G	G	H	A	G	A	G	G	A	A	A	A	A	A	A	G	A	A	G	A	A	A	A	A	A	A	A	A	A	G	A	G	G	G	A	G	A	A	G	A	A	A	A	A	G	G	A	A	A	H	A	A	A	G	A	A	G	A	A	A	G	A	N	A	G	A	G	G	N	A	A	G	A	G	G	A	G	G	G	G	A	A	A
TGCAGAAAAACAACCTAGACGGAAGCCTCAAATAAACCTCAAACACTTGGGTTGACCG	iniaGBS90	A/G	33	0.327586207	38	78	0	0.298969072	N	N	N	N	G	N	N	G	N	N	N	N	N	G	G	N	N	G	N	N	G	N	N	N	N	G	N	N	N	N	N	N	N	N	N	N	N	N	N	N	N	N	N	N	N	N	N	G	N	G	N	N	N	N	N	G	N	A	N	N	N	N	N	A	N	N	A	N	N	N	N	N	A	N	N	A	N	G	A	A	N	N	N	A	N	N	N	N	N	G	G	N	G	N	N	N	N	N	N	G	N	N	N	A	N	N	N	G	N	N	N	N	N	G	N	A	A	N	N	G	N	N	N	N	G	N	N	A	A	N	N	A	N	N	A	G	G	G	N	A	N	N	N	A	A	A	N	N	N	N	N	G	G	G	N	G	N	A	A	N	N	N	G	N	A	N	A	G	N	N	N	N	G	N	A	N	A	N	N	N	N	A	G	N	N	N	N	N	G	N	G	N	G	N	N	N	N	N	N	N	A	A	G	N	A	N	G	N	G	N	N	N	G	N	N	N	N	G	N	N	G	N	N	G	N	N	N	N	G	N	N	N	N	N	G	N	N	G	A	N	A	N	G	N	N	N	N	N	N	N	N	A	N	G	N	G	A	N	G	N	N	N	G	N	N	N	N	N	N	N	N	N	G	N	N	N	G	N	G	N	A	N	N	G	N	N	N	G	N	N	N	N	N	N	N	N	G	N	N	N	N	G	N	N	N	N	G	G	N	N	A	N	N	N	N	G	N	G	N	G	G	N	N	G	G	N	N	N	N	G	G	N	G	G	N	N	N	N	N	G	N	N	N	N	G	N	N	G	N	N	N	N	N	A	N	N	G	N	N	G	N	N	N	N	A	N	N	N	N	G	N	N	N	A	G	G	N	N	G	G	N	G	N	N
TGCAGAAAAACAACCTAGACGGAAGCCTCAAATAAACCTCAAACACTTGGGTTGACCGAGATCG	iniaGBS91	A/G	33	0.402173913	148	208	12	0.886597938	G	G	G	G	G	A	A	G	H	G	G	G	A	G	H	A	A	H	A	A	G	G	A	G	G	G	A	N	N	N	G	G	A	A	G	A	G	G	G	N	N	A	A	G	G	N	G	G	A	G	A	G	G	N	G	G	G	A	G	A	G	G	G	A	N	H	A	A	A	G	G	A	A	A	G	A	A	G	A	A	A	G	A	A	A	A	A	A	G	G	G	H	G	A	A	A	G	G	G	G	N	G	N	A	N	G	G	G	G	G	G	A	G	G	N	A	A	A	G	G	A	G	N	G	G	G	G	H	A	N	A	N	A	A	A	N	G	H	G	N	A	A	A	A	A	A	A	G	G	G	G	G	G	G	A	G	A	A	A	A	G	G	G	A	N	A	A	G	A	A	G	A	G	A	A	N	A	A	A	A	A	A	G	G	G	A	A	A	G	G	H	H	G	A	A	G	G	H	G	A	A	A	G	A	A	G	G	A	G	A	A	A	G	A	G	A	N	G	H	A	G	G	A	N	A	A	G	A	G	G	G	N	G	G	G	N	G	N	A	A	A	A	G	N	G	N	G	G	A	N	G	A	G	G	N	G	A	G	N	A	G	A	N	G	G	G	A	G	G	G	G	A	G	G	G	G	G	G	G	A	A	G	N	G	A	G	G	G	G	G	A	A	G	N	N	G	G	G	N	H	A	G	G	G	A	G	G	N	N	G	A	N	A	A	A	G	G	G	N	G	G	G	G	N	G	G	A	A	A	G	G	G	G	G	G	G	A	G	G	G	G	G	G	G	G	G	G	G	G	G	A	A	A	A	G	G	G	G	G	G	G	G	A	G	A	A	G	A	A	G	G	A	G	A	G	G	A	G	G	G	A	G	N	G
TGCAGAAAAACAACTTTGCTTGGTCCGATGAGGCCCATCTAGCATTCGACAAGTTGAAATTGGC	iniaGBS92	A/G	40	0.329824561	184	94	7	0.698453608	A	G	A	N	N	N	G	G	A	A	A	N	A	N	A	G	N	G	N	A	N	N	N	G	A	A	G	N	G	A	N	N	G	N	G	G	G	G	A	A	G	G	N	A	G	G	N	A	N	A	A	A	A	A	A	A	N	N	G	A	N	A	A	A	N	N	A	A	G	A	G	N	A	N	A	A	A	A	G	A	N	A	A	A	A	N	A	A	G	H	G	A	A	A	A	A	A	A	A	A	N	G	N	A	N	N	N	N	N	G	N	N	A	A	N	G	G	A	N	G	A	N	A	G	G	N	A	G	A	H	A	A	A	G	A	A	G	N	A	N	N	A	A	A	A	N	N	A	N	N	A	N	G	G	G	A	N	A	A	A	G	G	H	A	N	A	A	A	A	A	G	A	A	A	A	N	A	A	A	A	A	A	A	N	A	G	N	N	N	N	N	A	A	A	N	A	A	N	N	G	N	A	A	A	N	G	A	N	N	A	A	A	A	A	N	N	A	G	G	N	N	G	N	N	A	N	N	A	A	A	A	N	N	A	A	A	A	G	A	A	A	A	A	G	A	G	A	A	A	N	N	N	A	G	A	H	N	A	N	N	N	N	A	A	A	N	N	N	H	G	A	G	N	N	A	A	A	G	H	A	A	G	G	G	G	G	N	N	N	N	G	G	N	N	N	A	N	G	G	N	N	N	N	A	G	G	G	A	A	N	G	A	A	G	G	A	A	A	N	A	A	N	G	G	G	G	G	G	G	G	G	A	A	A	A	A	G	A	A	H	A	A	A	A	A	A	A	G	A	A	N	G	G	A	G	N	A	A	A	A	N	A	A	G	A	G	G	N	A	N	N	N	N	A	N	N	N	G	N	G	A	A	G	A
TGCAGAAAAACAAGACACCAAGCTTAGCCGTAGGCCCTAGCTTCGTTGTAAGTTTTGTACACTG	iniaGBS93	C/G	17	0.176470588	75	324	26	0.961340206	G	G	H	N	G	G	G	G	G	N	G	N	G	H	G	G	G	N	G	G	C	G	N	G	G	G	G	N	G	G	G	G	G	G	N	G	G	C	G	C	G	G	G	G	G	C	G	G	G	G	C	C	H	C	H	C	C	G	H	C	G	H	H	H	G	C	C	G	C	H	C	G	C	C	G	C	C	H	G	G	G	G	G	G	G	G	C	G	H	G	H	H	G	C	G	C	G	G	G	C	G	G	G	G	G	C	C	C	G	C	G	G	G	G	H	G	G	G	G	C	G	G	G	C	G	G	G	H	G	G	G	G	G	G	G	G	G	H	G	G	G	G	G	G	G	G	G	G	G	G	G	N	G	G	G	G	C	G	G	G	G	G	G	G	G	G	G	G	H	G	C	G	G	C	G	G	G	G	G	G	G	G	G	G	G	C	G	G	G	G	G	G	G	G	G	G	G	G	C	G	G	G	G	C	G	G	G	N	C	G	G	G	G	G	G	G	G	G	G	G	C	C	G	G	G	G	G	G	G	G	G	C	G	G	G	G	G	G	G	G	G	G	G	G	G	G	G	G	G	G	C	H	G	H	G	G	G	G	G	G	G	G	C	G	G	G	G	G	G	G	G	G	G	G	G	G	G	G	G	G	G	G	H	G	G	C	G	G	G	G	G	G	G	N	G	G	G	G	G	H	G	C	G	G	G	G	H	G	G	G	G	G	G	G	G	G	G	G	G	G	G	G	G	G	G	G	G	G	G	G	H	C	G	G	G	G	G	G	G	G	G	G	G	G	G	G	G	G	G	G	G	G	G	H	G	H	C	C	G	G	N	G	G	G	G	G	G	G	H	G	C	G	G	G	G	G	C	G	G	G	G	C	C	G
TGCAGAAAAACAAGACCAAGGAAGTCACGGGTGAGCACACCCTGAGCAAGCTCGCGGCGCCTAC	iniaGBS94	C/G	10	0.065395095	340	24	3	0.930412371	C	C	C	C	C	C	C	C	C	C	C	C	C	C	C	C	C	N	C	N	C	C	C	C	C	C	C	N	N	C	C	C	C	C	N	C	N	C	C	N	N	C	C	C	C	C	C	C	C	C	C	C	C	C	C	C	C	C	C	C	C	C	C	C	C	C	C	C	C	C	C	C	C	C	C	C	C	C	C	C	C	C	C	C	C	C	C	C	C	C	C	C	C	C	N	C	N	C	C	C	C	C	C	C	C	G	C	G	G	G	C	G	C	C	C	C	G	C	C	G	G	C	C	G	C	C	C	C	C	C	C	C	C	C	N	C	C	H	C	C	C	C	C	C	C	C	C	G	C	G	G	G	G	C	C	C	C	C	C	C	C	C	C	C	C	C	C	C	H	C	G	C	G	G	C	C	C	C	C	H	C	C	C	C	C	C	C	C	C	N	C	C	C	C	C	C	C	C	C	C	C	C	C	G	C	C	C	N	C	C	C	C	C	C	C	C	C	C	C	C	G	C	C	C	C	C	C	C	C	C	N	C	C	C	C	C	C	C	C	C	G	C	C	G	C	C	N	C	C	C	C	C	C	C	C	C	C	C	N	C	C	C	C	N	C	C	C	C	C	C	C	C	C	C	C	C	C	C	C	C	C	C	C	C	C	C	C	C	N	C	C	N	C	C	C	N	C	C	C	C	C	C	C	C	C	C	C	C	C	C	C	C	C	C	C	C	C	C	N	C	C	C	C	C	C	C	C	C	C	C	C	C	C	C	C	C	C	C	C	C	C	C	C	C	C	C	C	C	C	C	C	C	C	C	C	C	C	C	C	C	C	C	C	C	C	C	C	C	C	C	C	C	C	C	N	C	C	C	C	C	C	N	C	C
TGCAGAAAAACAAGACCATGGTAGTTTTGCTGAAAAGAATGCCAGTCCGAGATCGGAAGAGCGG	iniaGBS95	C/T	10	0.24137931	28	88	0	0.298969072	N	N	N	T	N	N	N	N	N	N	N	N	T	N	N	N	T	N	N	N	N	N	N	N	C	N	N	N	C	T	N	N	N	N	N	N	N	N	N	N	N	C	N	N	N	N	C	C	N	N	T	N	N	N	N	N	N	N	T	N	T	N	N	N	N	N	N	C	N	N	T	C	N	N	N	C	N	T	N	N	C	T	N	N	N	N	N	N	N	N	C	T	N	N	N	C	N	N	N	N	N	T	N	N	N	T	N	N	N	T	T	T	N	T	N	T	N	N	C	T	T	N	T	N	T	T	N	T	N	T	T	T	N	N	T	N	N	C	T	N	T	N	T	N	T	N	N	T	N	N	N	N	N	T	T	N	N	T	N	N	N	N	N	T	N	N	T	N	N	T	N	N	N	T	T	N	N	N	T	N	N	N	N	N	T	N	N	N	N	N	N	N	N	N	N	N	N	N	N	T	N	N	T	T	N	N	T	N	N	N	N	T	T	N	N	N	C	N	T	N	N	T	N	N	N	N	N	N	N	T	N	T	T	T	N	N	N	N	N	N	N	N	T	T	T	T	N	N	T	N	N	T	T	N	N	C	N	N	T	N	T	N	N	N	N	C	C	N	T	N	N	N	N	N	C	C	N	N	N	T	T	N	C	N	N	N	T	N	N	T	C	C	N	N	N	T	N	N	N	N	T	N	N	N	N	C	C	N	T	N	C	N	N	N	N	T	N	N	N	N	N	N	N	N	N	N	N	N	C	T	N	T	N	N	N	N	N	T	T	N	N	N	T	T	T	N	N	T	N	N	N	N	N	N	T	N	N	C	N	N	N	T	N	C	N	N	N	N	T	T	N	N	N	N	N	N	N	T	T	N	T	N	N	N
TGCAGAAAAACAAGAGAGCTACAGAGGACAAGTGTTCCCAATCCCCCACAGCCAAACCTCCACG	iniaGBS96	A/G	29	0.449086162	172	187	24	0.863402062	A	A	G	N	G	A	A	A	G	N	A	N	G	A	A	G	A	N	G	N	G	N	N	A	G	N	G	G	G	A	A	A	G	G	A	G	A	N	G	A	N	A	A	H	A	N	A	N	G	N	G	N	A	G	G	N	G	N	A	G	A	G	G	G	N	G	G	G	G	A	A	G	G	G	A	A	G	N	N	N	H	A	A	G	G	G	N	N	N	G	A	G	A	A	N	N	A	G	N	N	N	A	A	G	G	A	A	A	G	A	A	A	A	A	G	A	A	A	G	A	H	G	A	A	A	A	A	G	G	G	G	G	G	G	G	G	A	A	G	N	G	G	G	G	G	G	G	A	A	A	A	N	G	A	G	G	A	G	G	G	A	A	H	H	G	G	G	H	G	G	A	G	G	G	N	A	G	G	H	G	H	G	A	A	A	A	A	G	G	G	H	A	G	G	G	G	G	G	A	A	A	H	G	A	G	N	G	G	G	A	G	A	H	G	G	A	G	A	G	G	A	A	G	G	G	H	A	G	G	G	H	A	G	G	H	G	G	G	H	G	N	A	G	G	G	G	G	A	H	G	A	G	N	A	A	G	G	A	N	H	A	N	G	G	N	N	A	G	N	A	G	H	A	N	A	A	A	A	A	G	G	A	A	G	N	G	A	N	N	N	A	G	N	G	G	G	A	A	G	H	N	G	A	G	A	N	A	G	G	G	A	A	G	G	G	A	G	A	A	A	A	A	A	A	A	A	G	G	G	G	H	A	G	G	G	A	A	A	A	A	A	A	A	A	A	A	H	A	G	G	A	A	H	H	A	H	G	G	A	A	A	G	G	A	A	A	A	G	G	A	A	A	N	G	G	G	N	A	G	A	G	A	A	G
TGCAGAAAAACAAGATCAAGGAAGTCACGGGGGAGCGCACCCTGAGGAAGCTCGTGGCGCCTAT	iniaGBS97	G/C	46	0.261324042	197	75	15	0.662371134	G	N	H	N	C	C	G	G	G	H	N	G	G	C	N	C	G	G	G	G	G	N	N	G	H	G	G	G	G	N	N	G	N	N	G	G	N	C	C	G	N	G	G	N	N	C	N	C	C	N	G	G	H	G	G	G	G	C	H	H	C	G	G	G	N	G	H	G	G	C	H	G	G	G	G	G	G	C	C	H	N	C	C	G	G	G	G	H	C	G	C	G	C	G	C	G	N	C	C	C	N	N	N	G	N	G	G	G	G	G	G	G	N	G	N	C	G	G	G	C	G	N	C	N	G	G	C	G	N	C	N	G	N	C	G	G	G	G	G	G	N	N	N	G	N	G	G	G	N	G	G	G	G	N	C	N	N	G	G	C	G	G	G	G	G	G	G	G	G	G	G	N	G	G	G	G	N	N	G	N	G	N	G	G	G	G	G	G	G	G	N	G	G	N	N	N	G	N	G	G	N	G	G	C	C	G	N	G	N	G	G	N	G	H	C	N	N	G	G	N	G	G	N	N	C	G	C	N	N	G	N	G	N	G	G	C	G	G	G	N	N	G	H	G	N	N	N	G	C	N	C	G	G	G	G	H	N	N	G	H	G	G	H	N	N	G	N	G	G	N	G	G	C	C	N	C	C	G	C	N	G	C	C	G	C	N	C	C	C	C	N	N	C	N	G	N	N	N	N	N	C	N	C	G	G	N	G	N	N	N	G	N	N	G	G	G	N	N	N	C	N	G	N	N	N	N	G	G	G	G	N	N	N	G	G	N	N	N	N	G	N	G	G	N	N	N	N	N	N	N	G	G	G	G	N	G	N	N	G	G	G	C	G	N	C	N	G	G	G	N	C	C	N	N	N	N	C	N	N	N	G	G	G	G
TGCAGAAAAACAAGATCAAGGAAGTCAGCGGTGAGCACACCCTGAGCAAGCTCACGGCGCCTAC	iniaGBS98	A/G	53	0.151260504	36	198	4	0.592783505	N	G	G	A	G	N	N	G	G	G	N	N	G	G	G	A	N	N	N	N	N	N	N	G	G	A	G	G	N	N	G	N	H	G	N	G	N	N	N	N	A	G	G	N	G	N	G	N	G	G	N	G	G	G	G	G	G	N	H	N	N	G	N	G	A	G	G	N	N	N	A	N	N	G	G	N	G	G	G	A	G	G	N	N	N	N	N	A	G	G	G	G	N	G	N	N	G	N	G	G	G	N	G	G	A	N	G	N	G	N	A	G	G	G	G	A	G	G	G	G	G	G	N	G	N	G	N	N	N	G	G	G	N	N	N	N	G	N	G	N	N	N	N	G	G	G	G	N	G	N	N	N	N	G	N	G	N	G	N	G	G	G	G	G	G	G	N	G	G	G	G	A	G	G	G	G	G	G	G	G	N	N	N	G	G	G	N	A	A	N	G	G	G	G	G	N	A	N	G	N	A	N	G	G	N	N	A	N	G	N	G	N	G	G	N	G	G	N	H	N	N	G	N	N	G	G	N	A	G	G	G	N	N	N	N	G	G	G	N	G	N	N	G	G	N	N	G	N	G	G	G	N	N	A	N	A	N	G	N	N	A	N	G	G	N	G	N	G	G	G	G	N	G	A	G	A	N	A	H	N	N	G	G	G	A	N	N	G	N	N	N	G	G	A	N	G	G	N	G	G	N	G	N	N	N	G	A	G	G	N	G	G	N	N	G	G	N	N	N	N	G	G	G	G	G	G	G	G	G	G	N	G	A	A	N	G	N	G	G	G	G	N	N	N	N	N	N	G	G	N	G	N	G	G	G	N	N	N	G	G	A	A	G	G	N	N	N	G	G	G	G	N	G	G	N	G	G	G	N	G	N	N	A	G
TGCAGAAAAACAAGGAAATGGTTCTTGCCATGAAATGGCTTGGCCCAGCTAAAGTCTGACGGAG	iniaGBS99	C/T	55	0.374631268	127	197	15	0.796391753	T	T	T	N	T	T	T	T	T	T	N	T	N	T	H	N	T	T	N	C	C	C	N	T	T	T	C	T	N	T	N	N	T	N	N	C	C	T	N	N	N	N	C	C	N	T	T	T	T	T	T	C	T	T	T	C	T	T	C	C	T	T	N	T	T	T	C	T	N	T	T	N	N	T	T	T	H	T	T	T	T	T	N	N	T	N	T	T	N	N	T	T	T	N	T	T	T	T	N	T	T	C	N	C	C	C	C	C	T	C	T	C	T	N	T	T	C	N	C	N	H	N	C	T	T	C	N	H	T	C	C	C	N	N	H	N	C	C	N	N	C	C	C	C	N	C	C	C	H	N	C	C	T	T	C	C	C	T	C	C	C	C	T	C	C	C	T	N	C	C	C	C	T	C	T	C	N	C	T	T	C	C	T	T	T	C	N	T	T	C	C	T	T	C	C	N	C	C	T	C	N	C	C	C	H	T	T	N	C	C	C	C	C	C	T	N	C	C	T	T	C	N	T	C	C	N	T	C	T	C	T	T	T	H	C	C	T	T	C	N	C	C	T	T	T	N	T	N	C	T	C	H	T	T	T	T	N	N	N	T	N	N	N	T	T	N	T	T	C	C	N	C	T	T	T	T	T	N	T	C	C	T	N	T	T	N	C	H	C	N	T	T	T	N	N	C	H	C	N	T	C	T	N	T	N	T	T	T	T	C	T	C	T	T	T	T	C	T	T	C	T	T	T	T	T	T	T	T	T	T	H	T	T	T	T	T	T	T	T	H	T	T	T	T	T	N	T	T	N	C	H	T	T	C	C	T	C	C	T	N	T	T	C	T	T	T	H	T	C	T	N	T	T	T	T	T	T	T	N	T	C	C	T	N
TGCAGAAAAACAATCTGTGCAAAGGGTATTGTACAATAAAGGTAATCAGAAAAATAGAACCTGA	iniaGBS100	C/T	10	0.146103896	45	257	6	0.762886598	T	T	T	T	T	T	T	T	N	T	T	N	T	T	T	N	T	T	T	N	T	N	T	T	T	T	N	T	N	N	N	T	C	C	N	T	T	T	T	N	N	T	T	T	N	T	T	T	T	N	T	T	T	T	T	T	T	T	N	C	N	N	T	T	T	T	T	T	C	T	N	T	T	T	T	H	T	C	N	N	T	H	T	T	T	C	T	H	T	T	T	H	N	N	T	T	N	C	T	T	C	T	T	T	T	N	N	N	N	N	T	T	N	N	C	T	T	N	T	N	T	T	T	N	T	T	N	T	T	H	T	T	N	T	T	T	N	T	T	N	T	T	N	T	T	T	T	N	N	N	N	N	T	N	T	T	C	T	T	T	T	T	T	T	T	T	T	N	T	T	N	T	T	N	N	N	C	C	T	C	T	C	T	T	T	N	T	T	T	N	H	T	T	N	T	N	T	T	T	T	T	T	T	C	T	T	T	N	T	T	T	C	T	T	T	T	N	T	T	C	N	N	T	N	T	T	C	T	T	T	T	N	T	T	T	T	T	T	T	T	T	T	N	T	T	T	N	N	T	T	C	N	N	N	C	T	C	T	N	T	T	T	N	T	T	T	N	T	T	T	N	C	T	T	T	N	T	N	N	T	T	T	T	N	C	T	N	N	C	C	T	N	T	T	T	N	N	C	N	N	C	T	T	T	C	T	N	T	T	T	T	T	T	T	T	T	N	T	N	T	T	T	T	T	T	T	T	T	T	T	T	T	T	T	T	T	T	T	T	T	T	C	C	C	T	C	T	T	T	C	T	T	T	C	T	T	T	T	N	T	C	T	T	T	C	T	T	T	T	T	C	T	N	T	N	T	N	T	T	C	N	C	T	T
TGCAGAAAAACACGACGTTTCCGAAAAAGGAGAGCAATTCGCGCTCCATTTACACGTACTCGGT	iniaGBS101	A/G	26	0.258741259	111	293	25	0.976804124	G	G	G	G	A	G	G	G	H	G	G	G	A	A	H	A	G	G	A	A	A	H	G	G	G	G	A	A	G	H	G	G	G	G	G	G	G	G	G	N	G	G	G	G	G	G	G	G	G	G	A	G	G	H	G	A	G	G	A	G	G	H	G	G	G	H	G	G	G	N	H	H	G	A	H	G	A	A	A	A	A	H	A	G	G	A	G	A	H	A	H	H	G	A	A	G	N	G	A	A	G	G	G	G	A	G	A	A	G	G	G	G	G	G	H	G	G	G	G	G	G	G	G	G	G	G	A	G	G	A	H	G	G	G	G	G	G	H	G	G	A	A	A	G	G	G	G	G	G	G	G	G	G	G	G	G	A	G	G	G	G	G	G	G	G	G	G	G	G	G	G	G	G	G	G	G	G	G	G	G	G	G	G	G	G	G	G	A	A	G	G	G	A	G	A	A	A	G	G	G	G	G	G	G	G	A	A	G	G	G	G	G	G	G	G	G	G	G	G	A	A	A	G	G	G	G	A	G	G	A	G	G	G	G	G	G	A	A	G	A	G	A	A	A	A	G	G	G	G	A	A	N	G	G	G	G	G	G	G	G	G	G	A	G	A	G	G	G	G	G	A	G	G	G	G	G	G	G	G	G	G	G	G	G	A	G	G	G	G	G	G	N	G	G	G	G	G	G	G	G	G	G	G	G	A	G	G	A	H	G	A	G	G	A	A	G	H	G	G	G	G	G	G	A	A	A	A	A	A	G	H	G	G	G	G	A	A	H	A	H	A	G	G	G	G	G	G	G	G	G	A	A	G	H	A	H	A	A	H	G	G	G	G	G	G	G	G	A	A	G	A	G	G	G	G	G	G	G	G	G	A	A	G	G
TGCAGAAAAACACTACGTTTGAGTTGGTTGTCGATGAAGAGCCCGTTCAGCTTGGTCCACACGG	iniaGBS102	C/T	15	0.330985915	47	93	2	0.355670103	N	N	N	N	N	N	T	N	T	C	N	N	T	T	N	N	N	T	N	N	N	N	T	T	C	N	N	N	N	N	N	N	N	N	N	N	N	C	N	N	N	C	N	N	N	N	N	N	H	N	C	N	N	C	N	N	N	N	N	C	N	N	N	N	N	N	C	N	N	N	C	N	C	C	T	N	N	C	N	T	C	N	N	N	C	N	C	N	C	T	C	T	T	N	N	N	N	C	C	N	N	N	N	T	N	T	N	T	N	N	N	T	C	C	C	N	N	N	N	N	T	N	N	N	T	N	N	T	N	C	N	T	N	T	N	N	N	T	N	N	T	N	N	N	N	T	T	T	N	N	T	N	N	N	N	N	T	N	T	T	N	C	N	N	T	T	T	N	N	T	T	T	T	N	N	N	T	T	N	N	T	N	N	N	C	N	N	N	T	N	N	N	T	T	N	N	C	N	C	N	N	N	T	N	N	T	T	T	T	N	T	N	N	T	N	N	C	C	N	N	T	N	N	N	T	T	T	N	N	T	N	N	N	T	T	T	N	N	T	T	N	C	N	N	T	N	N	C	N	N	N	T	C	C	C	T	C	N	N	N	N	N	N	N	N	N	N	T	T	N	N	N	N	N	C	N	N	N	N	N	N	N	C	C	N	N	N	N	N	N	C	C	T	N	N	N	N	N	N	T	N	N	N	N	T	N	N	T	N	T	N	N	N	T	N	T	N	N	N	N	T	N	T	T	T	T	T	N	T	T	T	N	N	T	N	T	N	N	N	N	N	N	N	N	N	T	C	N	N	T	N	N	C	N	N	H	T	T	T	N	N	N	N	N	C	T	N	N	N	C	N	N	T	C	N	N	N	N	N	T	N	N	N	N
TGCAGAAAAACACTCAGACTGGCCCAGTTAGAGAAGTTTACGTACTTTCCATCGTATTTTCTTG	iniaGBS103	C/T	48	0.086486486	168	16	1	0.471649485	N	C	N	N	C	C	C	N	C	N	C	N	C	C	N	N	N	N	N	N	C	C	C	N	T	C	N	C	C	N	N	C	C	N	C	N	N	C	N	N	N	N	C	N	C	N	N	N	T	N	C	H	N	C	C	C	N	N	C	N	N	N	T	T	C	C	T	N	T	N	N	N	T	C	C	N	N	C	N	N	C	N	C	N	N	N	T	N	C	C	N	T	C	T	N	T	N	C	C	C	N	C	C	N	C	N	N	N	C	C	T	C	N	N	N	C	N	N	N	N	N	N	C	C	N	N	C	N	C	N	C	N	C	N	N	N	N	C	C	C	C	C	N	N	N	N	N	N	N	N	N	N	N	N	N	N	C	N	N	N	N	N	N	C	N	N	N	C	C	N	C	N	C	N	C	N	N	N	N	N	C	C	N	C	N	N	N	N	N	C	N	C	C	N	N	N	N	N	C	N	N	N	C	C	C	N	N	N	C	C	N	N	N	N	C	T	N	N	N	C	N	N	N	C	N	N	C	C	C	C	C	N	C	N	C	N	C	C	C	N	N	T	C	N	N	C	C	N	C	N	C	N	C	C	N	C	N	N	N	C	N	C	C	N	C	N	C	N	N	C	C	N	C	N	N	C	C	C	C	N	N	C	C	C	N	N	C	N	C	C	N	N	N	C	C	C	N	C	N	N	N	N	N	N	C	C	N	C	N	C	C	N	C	N	C	N	C	C	C	T	N	N	N	N	C	N	N	N	N	N	N	N	C	C	C	N	N	C	N	N	C	C	C	C	C	C	C	N	N	C	C	C	C	C	C	C	C	C	C	C	C	C	C	C	C	C	N	N	C	N	C	C	C	C	N	N	N	C	C	C	C	N	C	N
TGCAGAAAAACAGACCCTCGAAGGTAAAGTAGTCAATCATAGGTTCAACCGCGGTCTCGGGGTC	iniaGBS104	A/G	11	0.421568627	43	59	0	0.262886598	A	N	N	N	N	N	N	N	N	N	G	N	A	A	N	N	N	N	A	N	N	N	N	N	N	N	N	N	A	N	N	N	N	N	N	N	N	A	N	N	N	N	N	N	A	A	N	A	A	G	A	N	N	A	N	N	N	N	A	A	N	A	N	N	N	N	N	A	N	N	N	A	N	A	N	N	N	A	A	N	N	G	N	N	N	N	A	N	N	N	A	A	N	N	N	N	N	G	N	N	N	N	A	N	N	G	N	N	G	G	N	G	A	N	N	N	N	N	N	N	N	A	G	A	G	G	N	N	G	G	G	N	G	N	N	N	N	N	N	N	N	A	N	N	G	N	N	G	N	N	N	N	N	A	N	N	A	N	N	N	N	N	N	N	N	N	G	G	N	N	N	G	N	G	N	N	N	A	N	N	N	G	N	N	N	N	N	N	G	A	N	N	N	N	G	N	N	N	G	N	N	N	G	N	N	N	G	N	N	N	N	G	G	G	N	N	N	N	N	N	N	N	N	N	N	N	G	N	N	G	N	G	N	G	G	N	N	N	N	N	G	G	A	G	N	N	N	G	N	N	N	N	N	G	N	N	N	N	N	N	N	N	N	N	N	A	N	N	N	N	N	N	N	N	A	N	N	N	N	N	N	N	A	N	N	N	G	N	N	N	N	N	A	N	G	N	N	N	N	N	N	N	N	N	N	N	N	N	N	N	G	N	N	N	N	N	N	N	N	N	G	N	N	N	N	N	N	G	N	N	A	G	N	G	N	N	N	N	G	G	G	G	G	N	G	N	N	N	G	N	A	N	G	N	N	G	G	G	N	N	A	N	N	A	N	N	G	N	N	A	N	N	N	N	N	N	A	N	N	N	N	N	N	N
TGCAGAAAAACAGCAACATGGTAGTTCTGCTAAAAACATTGTCAGTCCGAGATCGGAAGAGCGG	iniaGBS105	C/T	10	0.396341463	65	97	2	0.412371134	T	C	N	N	N	T	N	C	T	T	N	N	N	C	N	N	N	N	N	N	T	N	N	N	N	T	C	N	N	N	N	N	N	C	N	C	C	C	H	N	N	C	N	T	N	N	N	N	N	N	T	N	N	N	T	T	N	C	N	N	N	N	T	N	C	T	N	T	N	N	N	T	T	T	T	T	N	T	N	N	T	T	T	N	T	N	N	N	N	N	C	N	N	T	C	N	N	N	N	T	N	C	N	N	N	C	C	C	N	C	N	C	T	N	T	N	N	N	T	N	T	C	N	N	N	N	T	N	T	N	T	C	T	N	T	N	C	C	N	N	N	T	T	N	N	N	N	N	C	N	N	N	N	C	C	N	N	T	T	T	N	C	T	N	C	N	N	N	N	T	N	T	N	T	N	N	N	N	N	N	N	N	T	N	N	C	N	N	N	T	T	T	T	N	T	N	T	N	T	N	T	T	T	N	N	N	T	N	N	T	T	T	N	N	N	T	C	C	C	C	N	N	N	N	T	N	T	T	C	T	C	C	C	N	T	N	T	N	T	T	T	N	T	C	T	N	N	T	N	N	N	N	N	N	N	T	N	N	N	C	N	N	N	T	N	N	N	T	N	C	N	N	N	N	N	N	N	N	N	N	T	N	C	C	C	C	N	H	N	N	C	N	N	N	N	N	N	C	N	N	C	C	N	T	N	N	C	N	N	N	C	N	N	C	N	N	N	T	N	N	T	N	N	N	C	N	N	N	N	C	N	N	N	N	N	T	C	T	T	T	N	T	N	N	T	T	T	N	T	T	N	C	N	N	N	C	N	N	N	N	C	T	T	N	T	N	N	N	T	N	C	T	C	N	C	N	T	C	C	N	N	T	C	N
TGCAGAAAAACATCACGTGTCCTAGCCACTGACAAGGGGCACTGGCCACACTGGCATGCCACGT	iniaGBS106	C/T	61	0.435897436	87	68	1	0.396907216	T	N	N	N	N	N	C	T	C	N	C	N	N	N	T	N	N	N	C	N	N	C	N	N	C	N	N	N	N	N	N	N	N	C	N	N	N	C	N	N	N	N	C	C	N	N	N	N	C	T	C	N	T	C	C	C	T	N	C	N	C	N	C	C	N	N	C	T	C	T	N	T	C	N	C	N	C	C	C	C	N	N	N	N	N	N	C	T	C	N	C	N	N	N	N	N	C	N	N	C	N	N	N	N	N	N	N	T	N	T	C	T	T	N	N	T	T	N	T	N	N	N	N	T	N	T	N	N	C	N	C	T	N	N	N	N	T	N	C	N	N	N	T	N	N	T	N	T	T	N	N	N	T	T	T	T	N	C	N	C	N	T	N	T	N	N	N	N	N	T	N	N	T	T	T	C	N	T	T	C	N	N	T	C	N	N	T	N	N	N	N	N	C	N	N	N	C	N	C	N	N	N	C	N	N	T	N	T	N	N	T	N	T	T	N	N	T	T	T	N	N	N	C	C	T	T	N	N	C	C	C	N	C	C	N	N	N	C	N	N	N	C	T	N	N	N	N	N	N	N	N	N	T	C	N	C	N	N	N	N	C	C	N	N	N	N	N	N	N	T	N	N	N	N	T	N	N	C	C	N	N	N	N	C	N	N	T	N	C	N	N	N	T	N	N	N	N	T	N	N	T	N	T	N	N	C	N	C	N	N	C	T	C	T	C	N	C	N	N	C	N	N	T	N	N	T	T	N	N	C	N	N	N	N	C	N	N	T	N	N	T	N	C	N	C	N	N	N	T	C	C	C	C	N	C	N	N	N	N	N	C	C	N	N	N	N	C	C	N	N	C	N	N	C	T	N	N	C	N	C	N	N	N	H
TGCAGAAAAACATGTCCTATCCTCCGAACATAGAATCGGATGACAAGCCCAAAAAATCAGCCAA	iniaGBS107	C/T	43	0.25170068	108	37	2	0.368556701	N	N	N	C	N	N	N	C	N	N	C	N	C	N	N	N	N	N	N	N	N	N	C	C	C	C	N	N	T	C	T	N	N	N	N	T	N	N	N	N	N	N	N	C	T	N	N	N	N	N	C	N	C	H	N	N	N	C	C	N	N	N	N	C	C	T	N	C	N	N	N	N	N	C	T	N	C	N	N	T	C	C	C	C	C	T	N	N	C	N	C	C	C	N	N	N	N	N	C	N	N	T	N	T	N	T	N	N	N	N	N	C	C	C	N	C	C	C	N	T	T	N	N	N	N	N	N	T	N	C	T	T	C	N	N	N	N	N	N	N	N	N	N	N	C	T	T	N	N	C	N	N	N	N	N	C	N	N	T	N	N	C	C	H	T	N	C	N	T	C	C	N	C	N	N	N	N	N	N	N	N	N	N	N	C	N	N	C	N	N	T	N	C	N	C	C	N	N	N	N	C	C	N	C	C	N	C	N	N	N	C	N	N	C	N	N	N	N	T	N	T	N	N	T	C	N	N	N	N	N	C	N	N	N	C	N	N	N	N	C	C	N	N	N	C	C	C	T	N	N	N	N	C	N	C	N	N	N	N	N	N	C	N	N	C	C	N	N	T	N	N	N	N	N	N	N	C	N	N	N	N	T	N	N	T	C	N	N	N	C	N	N	N	N	N	N	C	C	N	C	C	C	N	T	N	T	N	C	N	T	N	N	C	C	C	N	C	N	C	N	N	N	N	N	N	N	C	C	N	C	N	C	C	N	N	N	C	N	N	C	N	N	C	C	C	N	N	C	C	N	N	N	C	C	N	N	N	N	C	N	N	C	C	T	T	C	N	N	N	N	N	N	N	N	N	N	N	C	C	N	N	T	N	C
TGCAGAAAAACCACATCTTGCGTAATTGTTTTGCAAAAACCACTTATCGACGAATTTGGCTCGG	iniaGBS108	A/G	52	0.477876106	58	54	1	0.286082474	N	N	N	N	G	N	A	N	N	N	N	N	G	N	G	G	N	N	N	N	N	N	N	A	N	A	N	N	N	A	N	N	N	N	N	N	A	A	N	N	N	N	N	N	A	N	N	N	N	N	G	G	G	G	N	G	N	G	N	N	A	N	G	N	A	N	G	N	N	N	G	N	N	A	N	N	N	N	N	G	N	A	G	N	N	G	A	N	N	G	N	N	N	G	N	N	N	N	N	A	N	N	N	N	A	N	N	A	N	A	G	N	N	N	N	G	G	N	N	N	N	N	N	A	N	N	G	N	G	G	N	A	N	A	N	N	N	G	N	N	N	A	N	N	N	N	N	N	N	A	N	N	N	A	N	N	G	N	N	N	N	N	N	N	N	N	N	N	G	N	N	N	N	N	N	N	G	N	N	G	N	N	N	A	N	N	N	N	G	N	N	N	N	N	G	N	N	N	A	N	N	N	G	N	N	N	A	N	G	N	N	N	N	H	N	N	N	N	G	N	N	N	N	N	G	A	N	N	N	A	N	A	A	A	N	N	A	A	N	N	N	N	N	N	N	N	N	A	N	N	N	G	N	N	N	G	G	N	N	N	N	N	N	N	G	G	N	N	N	N	N	N	N	A	N	N	A	G	N	N	N	N	N	G	N	A	A	N	A	A	N	N	A	N	N	N	A	G	N	N	A	N	A	N	N	G	A	N	N	A	G	N	N	N	N	A	N	N	N	N	N	N	A	A	N	N	N	G	N	A	A	N	A	N	N	G	G	N	N	N	G	G	G	A	A	N	N	N	G	N	N	N	N	N	N	N	N	N	N	G	N	N	N	N	N	A	N	A	N	N	N	N	N	N	N	N	N	A	N	N	N	A	N	N
TGCAGAAAAACCACCAGATGCAGCTACTAAAGAAGGCAGCAGAGGCATCAAGTAACCGACAGGC	iniaGBS109	A/C	28	0.481283422	94	90	3	0.466494845	C	N	N	N	N	N	N	C	N	N	N	N	N	A	N	C	N	N	N	N	N	N	N	C	A	N	N	N	A	N	N	C	A	A	N	N	N	A	A	N	N	C	N	N	N	N	C	A	A	N	A	A	N	N	N	N	N	N	N	N	N	N	N	N	C	A	N	N	N	N	N	N	N	N	N	N	N	C	C	N	N	A	N	C	N	N	N	N	A	N	C	C	N	N	N	N	N	N	N	N	C	N	N	A	C	N	N	N	N	N	C	C	N	N	C	C	N	A	N	C	N	N	N	N	A	N	N	C	C	N	C	A	N	C	N	N	N	N	C	C	C	C	C	A	C	A	N	N	N	N	N	N	A	N	C	A	N	A	C	A	A	A	C	A	N	N	A	A	H	A	A	C	A	A	N	N	A	C	A	A	C	C	N	N	A	N	A	A	A	N	N	C	A	C	A	C	C	C	N	C	C	C	H	N	N	A	C	N	N	C	A	N	C	A	C	A	A	C	C	N	N	N	A	N	N	N	C	N	A	A	A	N	A	A	A	N	A	A	N	C	C	C	A	N	A	A	N	N	C	N	N	C	A	N	A	A	C	N	N	C	C	N	N	N	C	N	C	C	C	C	N	N	C	N	N	N	N	C	N	A	C	C	N	N	C	N	N	N	N	N	N	N	C	N	N	N	C	C	N	C	N	C	N	N	N	N	N	A	N	N	A	N	N	A	A	A	N	C	C	N	A	A	A	A	A	C	A	A	A	C	N	A	A	A	A	A	A	H	A	A	A	C	N	N	C	N	A	C	N	N	A	N	A	A	A	N	N	N	N	N	N	N	N	N	N	C	C	N	N	N	N	N	A	N	N	N	N	C	C	C	N	N	N	N
TGCAGAAAAACCCACTCTACACGGTCATACGCCTTCAACATGTCCAGCTTCACCGCACACAAAG	iniaGBS110	A/T	37	0.113553114	31	235	7	0.667525773	N	T	T	N	T	N	N	T	T	T	N	T	N	N	N	N	N	N	N	N	A	N	N	T	A	T	T	N	N	N	T	A	N	N	N	T	T	T	H	N	N	T	T	N	N	T	T	N	H	T	A	N	T	H	T	A	T	T	N	T	T	N	A	N	N	T	H	N	N	N	T	N	N	N	N	T	N	T	T	N	T	N	T	A	N	T	T	T	T	A	N	A	N	N	T	T	T	T	T	T	N	N	A	T	T	T	T	N	A	T	T	A	T	N	T	T	A	T	N	N	T	T	N	H	N	T	N	T	N	T	T	T	T	T	N	N	N	T	N	T	T	N	T	N	N	T	T	T	T	T	T	N	T	T	N	T	T	T	T	T	T	T	T	T	T	N	T	N	T	T	T	T	T	A	N	T	T	T	T	T	T	T	T	T	T	T	T	N	N	T	N	T	T	N	N	N	T	N	T	N	T	T	T	T	N	T	N	N	T	T	T	T	N	T	T	T	N	T	T	N	N	T	T	T	T	N	T	T	T	T	T	T	T	T	T	T	H	N	T	T	T	T	T	T	T	T	T	A	N	N	T	N	T	T	T	N	N	N	T	N	T	T	A	N	T	A	T	N	N	N	T	T	N	A	T	A	A	N	T	N	T	T	T	A	T	N	N	N	T	N	A	A	T	N	T	N	H	T	N	T	N	T	N	T	T	T	N	T	T	N	T	T	T	T	T	T	T	T	T	T	T	T	T	T	T	T	T	T	T	T	T	T	N	T	T	T	T	T	T	T	T	T	T	T	N	T	T	T	T	T	T	T	T	T	T	T	N	N	N	N	T	A	N	T	T	T	N	N	N	T	T	N	T	N	T	N	T	T	T	N	N	T	N	T
TGCAGAAAAACCCTAGGTGCCGCGTGCAGCGACCCCAAGAAAGATACAATCCCCATGGGTGGAT	iniaGBS111	A/G	9	0.471641791	158	164	13	0.796391753	A	A	H	A	G	H	A	A	G	N	A	N	A	G	A	A	A	G	N	N	A	N	A	A	A	N	N	N	A	G	A	N	A	A	N	N	A	N	G	N	N	A	A	A	A	G	G	G	G	G	G	G	A	G	N	G	G	A	A	A	A	G	N	N	G	G	G	H	A	N	G	G	N	G	G	A	G	G	H	A	G	A	G	G	G	N	G	H	G	A	G	H	G	G	G	G	N	N	N	G	A	N	A	G	A	N	N	G	G	N	A	A	G	G	A	G	A	A	A	A	A	A	N	N	A	N	H	A	A	G	G	G	G	G	N	A	A	G	A	A	A	A	A	G	G	G	G	N	N	N	N	N	G	N	G	G	G	N	N	G	A	A	A	G	G	G	A	A	H	G	G	A	G	N	A	A	G	A	H	A	A	A	A	A	A	A	G	A	A	A	N	A	A	A	N	A	A	A	A	A	A	A	A	A	A	G	G	A	A	G	A	A	A	N	A	A	G	G	N	G	N	N	A	N	G	A	A	A	G	G	G	A	N	G	G	G	G	A	H	A	A	A	A	A	A	A	G	A	A	N	A	N	G	G	G	G	A	A	N	N	N	A	G	N	G	G	A	G	G	N	N	N	G	N	A	A	A	G	A	G	N	A	G	N	A	G	A	A	N	N	N	G	G	G	N	G	G	G	G	G	G	N	A	G	G	G	N	G	G	G	G	G	G	G	G	G	A	A	A	A	A	A	G	G	G	G	N	N	N	N	G	G	G	G	G	G	G	H	G	G	G	G	G	A	A	G	G	A	G	A	G	G	G	G	A	H	A	A	A	A	A	N	N	A	A	A	G	G	G	A	N	A	G	A	G	G	G	G	H	G	G	N	N	G
TGCAGAAAAACCGATCTACTTAAAAAAACGAAAACTGGGGTTAAAAAAACCGAAACGACTTTTT	iniaGBS112	C/T	11	0.116541353	233	31	2	0.675257732	C	C	C	C	C	C	C	N	N	N	C	C	C	C	N	C	C	C	N	N	N	N	C	C	C	C	C	N	C	N	C	N	N	C	N	C	C	C	C	C	N	C	N	C	C	N	N	C	C	N	C	C	C	N	C	C	C	C	T	C	C	C	C	C	C	C	C	N	C	N	C	N	C	T	C	C	N	C	N	N	C	C	C	C	C	C	N	N	C	C	C	C	C	C	N	C	N	N	C	C	N	C	C	C	N	N	N	C	C	C	C	N	C	N	C	N	C	C	C	C	C	C	C	C	C	T	C	C	C	T	C	C	T	N	C	N	C	C	C	C	C	C	C	C	C	C	N	N	C	N	N	N	C	C	C	N	C	C	C	C	C	N	C	C	C	C	C	C	N	C	C	C	C	N	C	C	T	C	N	C	C	C	C	C	C	C	C	C	C	C	N	C	C	C	C	N	C	C	C	C	C	N	C	C	N	N	C	N	C	C	T	T	C	N	C	C	T	C	C	N	C	N	C	N	C	T	C	N	T	T	T	N	N	T	N	N	N	N	C	C	C	C	C	T	C	C	N	C	C	N	C	C	C	T	N	N	N	C	C	N	C	C	N	N	C	C	N	C	C	C	C	N	C	N	N	C	C	N	C	C	C	C	N	C	C	C	C	N	C	N	N	N	C	N	C	N	N	C	C	H	N	T	C	H	T	N	C	N	N	C	C	N	N	N	N	T	T	T	N	N	N	N	N	N	C	C	C	C	C	T	C	N	T	N	T	C	C	N	C	C	N	C	C	T	N	C	N	C	N	N	N	N	N	N	C	T	N	T	C	C	C	C	C	N	C	N	N	C	C	C	N	C	N	C	N	T	C	C	N	C	C	T	N	C
TGCAGAAAAACCGATCTACTTAAAAAAACGAAAACTGGGGTTAAAAAAACCGAAACGACTTTTT	iniaGBS113	A/T	17	0.116541353	233	31	2	0.675257732	A	A	A	A	A	A	A	N	N	N	A	A	A	A	N	A	A	A	N	N	N	N	A	A	A	A	A	N	A	N	A	N	N	A	N	A	A	A	A	A	N	A	N	A	A	N	N	A	A	N	A	A	A	N	A	A	A	A	T	A	A	A	A	A	A	A	A	N	A	N	A	N	A	T	A	A	N	A	N	N	A	A	A	A	A	A	N	N	A	A	A	A	A	A	N	A	N	N	A	A	N	A	A	A	N	N	N	A	A	A	A	N	A	N	A	N	A	A	A	A	A	A	A	A	A	T	A	A	A	T	A	A	T	N	A	N	A	A	A	A	A	A	A	A	A	A	N	N	A	N	N	N	A	A	A	N	A	A	A	A	A	N	A	A	A	A	A	A	N	A	A	A	A	N	A	A	T	A	N	A	A	A	A	A	A	A	A	A	A	A	N	A	A	A	A	N	A	A	A	A	A	N	A	A	N	N	A	N	A	A	T	T	A	N	A	A	T	A	A	N	A	N	A	N	A	T	A	N	T	T	T	N	N	T	N	N	N	N	A	A	A	A	A	T	A	A	N	A	A	N	A	A	A	T	N	N	N	A	A	N	A	A	N	N	A	A	N	A	A	A	A	N	A	N	N	A	A	N	A	A	A	A	N	A	A	A	A	N	A	N	N	N	A	N	A	N	N	A	A	H	N	T	A	H	T	N	A	N	N	A	A	N	N	N	N	T	T	T	N	N	N	N	N	N	A	A	A	A	A	T	A	N	T	N	T	A	A	N	A	A	N	A	A	T	N	A	N	A	N	N	N	N	N	N	A	T	N	T	A	A	A	A	A	N	A	N	N	A	A	A	N	A	N	A	N	T	A	A	N	A	A	T	N	A
TGCAGAAAAACCGATCTACTTAAAAAAACGAAAACTGGGGTTAAAAAAACCGAAACGACTTTTT	iniaGBS114	C/T	18	0.116541353	233	31	2	0.675257732	C	C	C	C	C	C	C	N	N	N	C	C	C	C	N	C	C	C	N	N	N	N	C	C	C	C	C	N	C	N	C	N	N	C	N	C	C	C	C	C	N	C	N	C	C	N	N	C	C	N	C	C	C	N	C	C	C	C	T	C	C	C	C	C	C	C	C	N	C	N	C	N	C	T	C	C	N	C	N	N	C	C	C	C	C	C	N	N	C	C	C	C	C	C	N	C	N	N	C	C	N	C	C	C	N	N	N	C	C	C	C	N	C	N	C	N	C	C	C	C	C	C	C	C	C	T	C	C	C	T	C	C	T	N	C	N	C	C	C	C	C	C	C	C	C	C	N	N	C	N	N	N	C	C	C	N	C	C	C	C	C	N	C	C	C	C	C	C	N	C	C	C	C	N	C	C	T	C	N	C	C	C	C	C	C	C	C	C	C	C	N	C	C	C	C	N	C	C	C	C	C	N	C	C	N	N	C	N	C	C	T	T	C	N	C	C	T	C	C	N	C	N	C	N	C	T	C	N	T	T	T	N	N	T	N	N	N	N	C	C	C	C	C	T	C	C	N	C	C	N	C	C	C	T	N	N	N	C	C	N	C	C	N	N	C	C	N	C	C	C	C	N	C	N	N	C	C	N	C	C	C	C	N	C	C	C	C	N	C	N	N	N	C	N	C	N	N	C	C	H	N	T	C	H	T	N	C	N	N	C	C	N	N	N	N	T	T	T	N	N	N	N	N	N	C	C	C	C	C	T	C	N	T	N	T	C	C	N	C	C	N	C	C	T	N	C	N	C	N	N	N	N	N	N	C	T	N	T	C	C	C	C	C	N	C	N	N	C	C	C	N	C	N	C	N	T	C	C	N	C	C	T	N	C
TGCAGAAAAACGAAGACGAAAAAACATTCTGGAACACATCGATGTTGCAAAAGTTCGTTCCGCA	iniaGBS115	C/T	55	0.185628743	134	31	2	0.420103093	C	C	N	C	N	N	N	N	C	N	C	N	C	C	N	N	N	N	N	N	C	N	N	N	N	N	N	N	N	N	N	N	N	N	N	N	N	N	N	N	N	N	N	N	N	N	T	C	N	C	N	N	C	N	N	N	C	T	C	C	N	N	N	T	N	N	N	T	N	C	N	N	C	T	N	T	N	C	N	C	T	N	C	N	N	N	N	C	N	H	N	H	C	C	N	N	C	N	N	N	N	N	T	T	N	N	C	C	C	C	N	C	C	N	N	N	N	C	C	N	N	C	C	N	N	C	C	C	N	N	C	C	C	N	N	N	C	C	T	C	C	N	C	C	N	N	C	C	C	C	C	C	N	N	N	C	T	C	N	N	C	C	N	N	C	C	N	N	N	C	C	N	C	N	N	C	C	N	T	C	C	N	C	N	C	N	N	N	N	N	N	C	C	N	N	N	N	N	N	N	N	C	C	N	C	C	N	C	N	C	C	C	C	C	T	N	T	N	T	C	C	N	T	C	C	C	C	N	N	C	N	C	N	N	C	N	C	N	C	N	C	N	N	C	T	T	N	N	C	N	C	N	N	N	C	N	N	N	T	N	T	T	N	N	C	N	N	N	N	N	C	N	N	N	N	N	N	N	N	N	N	N	C	C	C	C	N	N	C	C	N	N	T	N	N	C	N	N	N	N	N	N	N	N	N	C	N	N	N	N	N	C	N	N	N	C	N	C	C	C	C	N	N	N	N	N	C	C	C	C	C	C	N	T	C	N	N	C	C	N	C	N	N	N	C	N	N	T	N	C	N	N	T	N	C	T	N	N	C	C	N	N	N	C	C	N	N	N	C	N	C	C	N	N	N	T	N	N	T	N	C	N	T	C
TGCAGAAAAACGAAGATGGCGATGACATGGGCATGGCATACCCGAAGCTGGTTGAGCTATGTTC	iniaGBS116	T/C	52	0.398210291	233	178	36	0.966494845	C	C	H	T	T	C	T	T	C	T	T	C	T	T	T	T	H	H	T	T	T	C	T	T	T	T	T	T	T	T	C	T	H	C	C	C	C	C	T	N	T	C	N	T	T	C	T	C	T	C	T	C	T	T	T	T	T	T	H	T	T	H	H	T	T	H	T	T	T	T	T	T	H	H	T	H	T	T	T	T	T	H	T	T	T	T	C	T	C	T	T	T	T	C	T	C	N	C	T	T	N	T	T	C	T	T	T	T	T	H	T	T	T	T	T	T	T	C	T	T	T	C	T	T	C	T	C	T	T	T	T	C	T	C	C	C	H	T	T	T	C	C	C	T	C	T	T	C	C	C	C	C	C	C	C	C	T	C	T	C	C	C	C	C	C	C	C	H	H	C	H	C	C	T	C	C	C	T	C	T	T	T	C	T	H	T	C	C	C	H	T	H	C	C	C	T	T	C	C	C	T	C	H	T	T	T	C	T	T	C	T	C	T	H	T	C	T	C	T	T	T	T	T	T	T	T	C	C	T	T	T	C	T	T	T	T	C	C	H	C	T	T	C	C	C	T	T	T	T	N	T	N	C	H	C	T	T	T	T	T	T	C	T	T	T	C	T	T	T	T	T	C	T	N	C	T	T	T	T	C	T	C	T	C	T	T	C	N	C	C	T	T	C	T	T	C	H	H	N	T	C	T	C	H	T	C	T	T	T	T	C	C	T	C	C	T	C	T	T	T	C	C	C	C	C	C	C	C	C	C	H	H	T	T	T	C	C	H	H	C	C	H	C	T	T	C	T	T	T	H	H	C	C	T	C	H	C	C	C	C	C	T	C	C	C	C	C	T	T	H	T	C	T	C	C	C	C	T	T	T	T	T	T	C
TGCAGAAAAACGAAGATGGCGATGACATGGTCATGGCATACCCGAAGCTGGTCGAGCTATGTTC	iniaGBS117	C/T	52	0.398210291	178	233	36	0.966494845	C	C	H	T	T	C	T	T	C	T	T	C	T	T	T	T	H	H	T	T	T	C	T	T	T	T	T	T	T	T	C	T	H	C	C	C	C	C	T	N	T	C	N	T	T	C	T	C	T	C	T	C	T	T	T	T	T	T	H	T	T	H	H	T	T	H	T	T	T	T	T	T	H	H	T	H	T	T	T	T	T	H	T	T	T	T	C	T	C	T	T	T	T	C	T	C	N	C	T	T	N	T	T	C	T	T	T	T	T	H	T	T	T	T	T	T	T	C	T	T	T	C	T	T	C	T	C	T	T	T	T	C	T	C	C	C	H	T	T	T	C	C	C	T	C	T	T	C	C	C	C	C	C	C	C	C	T	C	T	C	C	C	C	C	C	C	C	H	H	C	H	C	C	T	C	C	C	T	C	T	T	T	C	T	H	T	C	C	C	H	T	H	C	C	C	T	T	C	C	C	T	C	H	T	T	T	C	T	T	C	T	C	T	H	T	C	T	C	T	T	T	T	T	T	T	T	C	C	T	T	T	C	T	T	T	T	C	C	H	C	T	T	C	C	C	T	T	T	T	N	T	N	C	H	C	T	T	T	T	T	T	C	T	T	T	C	T	T	T	T	T	C	T	N	C	T	T	T	T	C	T	C	T	C	T	T	C	N	C	C	T	T	C	T	T	C	H	H	N	T	C	T	C	H	T	C	T	T	T	T	C	C	T	C	C	T	C	T	T	T	C	C	C	C	C	C	C	C	C	C	H	H	T	T	T	C	C	H	H	C	C	H	C	T	T	C	T	T	T	H	H	C	C	T	C	H	C	C	C	C	C	T	C	C	C	C	C	T	T	H	T	C	T	C	C	C	C	T	T	T	T	T	T	C
TGCAGAAAAACGAATTAAGCCGAGTGTGCAAACCACCCGAGATCGGAAGAGCGGTTCAGCAGGA	iniaGBS118	C/T	35	0.196	49	194	7	0.608247423	C	N	T	C	C	C	C	C	T	N	T	T	N	T	C	T	H	C	N	N	C	C	T	T	N	N	N	C	C	N	N	N	N	N	C	T	T	T	C	N	C	T	T	T	C	T	N	N	T	N	N	N	T	N	N	C	N	N	T	T	N	C	N	N	T	T	N	N	N	N	T	N	N	N	N	T	N	T	H	N	N	H	N	N	N	C	N	T	T	T	N	H	C	N	T	N	N	C	N	T	N	C	C	T	N	T	T	T	N	C	T	N	N	N	C	N	N	T	T	N	N	C	N	T	T	T	N	T	T	T	T	T	T	T	T	T	H	T	N	N	N	T	T	T	N	T	H	N	T	N	N	N	T	T	T	T	T	T	T	T	T	T	T	T	T	T	T	T	T	T	T	T	T	N	C	N	T	N	T	N	T	T	T	N	N	C	T	T	T	N	T	N	T	T	T	T	T	C	N	T	T	T	T	T	N	N	T	N	N	T	T	N	C	N	N	T	N	T	N	T	T	T	T	N	T	T	T	N	T	T	T	N	T	T	T	T	N	T	T	T	T	H	N	T	N	T	T	N	N	C	T	N	T	N	N	T	N	N	N	N	N	N	T	N	T	N	N	N	T	T	N	N	T	N	N	N	N	N	N	T	T	N	N	T	T	T	T	T	T	T	T	T	T	T	T	T	T	T	T	T	T	N	C	T	T	N	N	T	T	T	T	T	C	T	T	T	N	N	N	T	T	T	N	N	T	N	T	T	T	T	C	T	T	N	N	N	N	N	N	N	N	N	N	N	N	N	N	N	T	N	T	T	T	T	T	N	N	N	C	C	C	N	T	C	C	T	N	C	N	C	T	C	T	T	T	T	T	T	T	T	N	T	N	T
TGCAGAAAAACGCGACGCTAGAGCTGGTTGTCGGTGAAGAGCCCGTTTAGCTTGGTTCACACGG	iniaGBS119	C/T	17	0.230483271	200	62	7	0.657216495	N	N	C	T	N	C	C	N	C	N	N	N	C	T	T	C	N	N	C	C	N	N	N	C	C	N	C	N	N	C	T	T	N	N	C	N	C	N	N	N	N	C	N	N	N	C	N	N	C	N	N	N	N	N	N	N	N	N	H	N	C	C	C	C	C	T	T	N	C	T	T	C	N	N	N	C	C	C	C	N	C	C	T	C	C	N	H	C	N	N	C	T	N	N	N	T	N	C	T	T	N	C	C	C	C	C	N	N	N	C	C	N	N	N	T	C	N	C	C	C	N	C	T	H	T	T	C	C	C	C	C	C	C	C	C	H	C	T	C	N	C	C	C	C	C	C	N	C	C	C	C	N	C	C	C	C	C	C	T	C	N	C	C	C	C	C	C	C	C	C	T	C	C	C	C	C	N	T	C	T	N	N	N	N	N	N	N	C	N	N	N	C	C	N	C	C	N	N	C	T	C	N	C	N	N	C	C	N	T	C	C	T	C	C	C	C	N	N	C	N	N	N	C	C	C	N	C	C	C	T	C	C	C	C	C	C	T	N	C	C	C	C	C	N	N	N	T	C	N	N	N	N	H	H	N	T	N	C	T	C	T	N	N	C	N	N	C	N	N	C	N	N	T	N	C	N	T	N	T	C	T	T	C	C	C	C	N	N	C	T	C	C	N	N	C	C	N	N	C	N	C	C	T	N	C	T	T	C	N	C	T	T	C	C	C	T	C	C	C	C	C	C	C	C	C	C	N	T	T	C	C	T	C	C	C	C	N	C	C	C	C	C	C	C	C	C	T	C	C	C	C	T	N	C	C	H	C	C	T	C	C	T	C	N	C	N	N	N	N	N	C	C	C	T	T	T	C	N	C	N	N	C	N	T
TGCAGAAAAACGCGACGCTAGAGCTGGTTGTCGGTGAAGAGCCCGTTTAGCTTGGTTCACACGG	iniaGBS120	A/G	19	0.230483271	200	62	7	0.657216495	N	N	A	G	N	A	A	N	A	N	N	N	A	G	G	A	N	N	A	A	N	N	N	A	A	N	A	N	N	A	G	G	N	N	A	N	A	N	N	N	N	A	N	N	N	A	N	N	A	N	N	N	N	N	N	N	N	N	H	N	A	A	A	A	A	G	G	N	A	G	G	A	N	N	N	A	A	A	A	N	A	A	G	A	A	N	H	A	N	N	A	G	N	N	N	G	N	A	G	G	N	A	A	A	A	A	N	N	N	A	A	N	N	N	G	A	N	A	A	A	N	A	G	H	G	G	A	A	A	A	A	A	A	A	A	H	A	G	A	N	A	A	A	A	A	A	N	A	A	A	A	N	A	A	A	A	A	A	G	A	N	A	A	A	A	A	A	A	A	A	G	A	A	A	A	A	N	G	A	G	N	N	N	N	N	N	N	A	N	N	N	A	A	N	A	A	N	N	A	G	A	N	A	N	N	A	A	N	G	A	A	G	A	A	A	A	N	N	A	N	N	N	A	A	A	N	A	A	A	G	A	A	A	A	A	A	G	N	A	A	A	A	A	N	N	N	G	A	N	N	N	N	H	H	N	G	N	A	G	A	G	N	N	A	N	N	A	N	N	A	N	N	G	N	A	N	G	N	G	A	G	G	A	A	A	A	N	N	A	G	A	A	N	N	A	A	N	N	A	N	A	A	G	N	A	G	G	A	N	A	G	G	A	A	A	G	A	A	A	A	A	A	A	A	A	A	N	G	G	A	A	G	A	A	A	A	N	A	A	A	A	A	A	A	A	A	G	A	A	A	A	G	N	A	A	H	A	A	G	A	A	G	A	N	A	N	N	N	N	N	A	A	A	G	G	G	A	N	A	N	N	A	N	G
TGCAGAAAAACGCGACGCTAGAGCTGGTTGTCGGTGAAGAGCCCGTTTAGCTTGGTTCACACGG	iniaGBS121	G/A	62	0.12267658	229	33	7	0.657216495	N	N	G	G	N	G	G	N	G	N	N	N	G	G	G	G	N	N	G	G	N	N	N	G	G	N	G	N	N	G	A	A	N	N	G	N	G	N	N	N	N	G	N	N	N	G	N	N	G	N	N	N	N	N	N	N	N	N	G	N	G	G	G	G	G	A	G	N	G	G	G	G	N	N	N	G	G	G	G	N	G	G	G	G	G	N	H	G	N	N	G	G	N	N	N	A	N	G	G	G	N	G	G	G	G	G	N	N	N	G	G	N	N	N	G	G	N	G	G	G	N	G	A	H	G	A	G	G	G	G	G	G	G	G	G	H	G	A	G	N	G	G	G	G	G	G	N	G	G	G	G	N	G	G	G	G	G	G	G	G	N	G	G	G	G	G	G	G	G	G	G	G	G	G	G	G	N	A	G	A	N	N	N	N	N	N	N	G	N	N	N	G	G	N	G	G	N	N	G	G	G	N	G	N	N	G	G	N	A	G	G	A	G	G	G	G	N	N	G	N	N	N	G	G	G	N	G	G	G	A	G	G	G	G	G	G	A	N	G	G	G	G	G	N	N	N	G	G	N	N	N	N	G	H	N	H	N	G	A	G	A	N	N	G	N	N	G	N	N	G	N	N	G	N	G	N	G	N	G	G	G	A	G	G	G	G	N	N	G	A	G	G	N	N	G	G	N	N	G	N	G	G	G	N	G	A	G	G	N	G	A	A	G	G	G	H	G	G	G	G	G	G	G	G	G	G	N	A	A	G	G	A	G	G	G	G	N	G	G	G	G	G	G	G	G	G	G	G	G	G	G	A	N	G	G	H	G	G	G	G	G	A	G	N	G	N	N	N	N	N	G	G	G	G	G	G	G	N	G	N	N	G	N	A
TGCAGAAAAACGCGGCGCTGAAGCTTGTTGTTAGTGAAGAGGCCGTTGAACTTGACCCACACGG	iniaGBS122	C/T	23	0.170854271	159	34	6	0.481958763	N	C	C	N	N	C	N	N	C	C	C	C	T	T	T	N	N	C	N	N	N	C	C	C	C	C	C	N	N	N	C	N	N	N	C	C	N	N	N	N	N	C	C	N	C	N	N	C	C	C	C	C	T	C	N	C	T	N	C	N	C	N	N	N	C	C	C	N	C	N	N	N	C	T	N	C	N	N	N	C	N	C	C	C	N	N	N	C	C	C	C	N	C	N	N	N	N	C	N	C	N	N	N	C	N	N	N	T	N	T	C	C	C	C	C	C	N	C	C	N	N	C	C	N	N	C	C	C	C	C	H	C	N	N	N	T	T	H	T	N	N	T	N	N	C	N	T	N	C	N	N	N	N	C	C	N	N	N	C	N	C	N	T	N	N	C	N	C	N	T	N	N	N	N	C	T	N	N	N	C	C	T	C	C	C	C	N	N	N	N	T	H	N	N	N	N	C	C	N	N	N	N	C	C	N	N	C	N	N	C	N	N	N	N	N	N	N	N	T	N	T	C	C	N	C	N	C	N	C	N	N	N	N	C	C	C	N	T	C	N	N	C	N	N	C	C	C	N	N	N	C	C	N	C	T	N	N	N	N	C	H	C	N	N	T	C	N	N	N	C	C	N	C	N	C	N	N	N	N	C	C	N	C	N	N	T	N	N	N	N	C	N	N	N	C	N	N	N	N	C	N	C	C	N	N	N	N	N	N	C	N	N	C	C	N	C	N	C	N	C	N	C	C	C	N	N	N	N	C	C	N	C	C	C	N	C	C	T	N	H	N	H	T	T	N	C	C	N	C	N	C	N	N	C	C	C	C	C	C	N	C	T	C	C	N	N	C	N	C	N	N	N	N	N	C	C	C	C	C	N	N	N	C	C
TGCAGAAAAACGCGGCGCTGAAGCTTGTTGTTGGTGAAGAGTACGTTGAGCTTGACCCACACGG	iniaGBS123	C/T	10	0.424242424	88	70	7	0.389175258	N	N	N	N	N	N	N	N	N	N	N	N	T	C	C	C	N	N	N	N	N	N	C	T	C	C	N	N	N	N	T	N	N	N	N	N	C	N	C	N	N	N	N	N	N	T	N	N	C	T	N	N	N	N	N	N	C	N	T	N	N	N	N	N	N	N	N	C	N	N	N	N	N	N	N	C	N	C	N	N	C	C	C	C	N	C	N	C	N	N	T	N	N	N	N	C	N	C	C	C	N	N	N	T	N	N	N	C	C	N	T	C	T	T	N	C	N	N	N	N	N	C	C	N	N	C	T	C	C	N	C	N	N	C	N	H	N	N	C	N	N	N	N	T	C	N	N	N	T	N	N	N	T	T	N	N	C	N	N	T	C	C	T	N	T	N	T	N	T	N	T	N	N	N	N	N	N	N	N	N	N	N	N	N	N	N	T	N	T	N	C	H	T	T	N	N	N	N	T	T	T	N	C	C	N	N	T	N	N	T	N	N	N	H	T	N	N	N	H	N	N	N	N	N	C	N	C	C	T	N	T	C	T	N	N	C	N	N	H	T	N	N	T	N	N	N	C	N	N	N	N	N	N	C	N	N	N	N	N	T	N	N	N	N	N	N	C	N	N	N	N	C	C	C	N	N	N	N	C	N	N	N	N	N	N	N	N	C	C	C	N	C	C	C	T	C	N	N	C	N	N	N	N	C	H	C	C	N	T	N	N	C	C	T	T	C	N	N	T	C	T	H	N	N	N	N	N	N	T	T	T	C	N	C	T	N	N	T	N	N	N	T	T	T	N	T	C	T	T	T	T	N	C	N	T	T	N	T	C	C	C	C	N	N	C	N	C	N	N	N	C	N	T	C	N	T	N	N	T	N	N	N	N	N
TGCAGAAAAACGGCAAGGCAGCATGGGCCGTCGCGTGCGGCACGCTTGGGGAGGAATGGAATAG	iniaGBS124	A/C	8	0.041297935	323	14	2	0.863402062	A	N	A	A	A	A	A	A	A	A	A	A	A	A	A	A	A	A	A	A	A	A	A	A	A	A	A	A	N	C	A	C	A	A	A	A	A	A	H	N	N	A	A	A	A	A	A	A	A	A	A	A	A	A	A	A	N	N	A	N	A	N	N	A	A	A	A	N	N	A	A	A	N	A	A	A	A	A	A	A	A	A	C	A	N	A	N	A	A	N	A	A	C	A	A	N	A	A	C	A	N	N	A	A	A	N	N	A	N	A	N	A	A	A	A	A	A	A	A	N	A	A	A	N	A	A	A	A	A	A	A	A	A	A	A	A	A	A	A	N	A	A	A	C	A	N	N	A	A	A	A	A	A	A	A	A	A	A	A	A	A	A	A	A	A	A	A	A	C	A	A	A	A	A	A	A	A	A	A	A	A	N	A	N	A	A	A	A	A	A	A	A	A	A	A	N	N	A	A	A	N	A	A	A	A	A	A	A	A	A	A	A	A	A	A	A	A	A	A	A	A	N	A	A	A	A	A	A	A	A	A	A	A	A	A	A	A	A	A	A	A	A	A	A	A	A	A	A	A	N	A	N	H	A	A	A	A	A	A	A	A	A	A	A	A	A	N	N	A	A	A	N	A	C	N	N	C	C	C	A	A	A	N	A	A	A	A	A	A	A	N	N	A	A	A	A	A	A	A	A	A	A	A	A	A	N	A	A	A	A	A	A	A	A	A	A	A	A	A	A	A	A	A	A	A	A	A	A	A	A	A	A	A	A	A	A	A	A	A	A	A	A	A	A	A	A	A	A	N	A	A	A	A	A	A	A	A	A	A	A	N	C	A	N	A	A	A	A	N	A	A	A	A	A	A	A	A	A	A	A	A	A	N	A
TGCAGAAAAACGGCAGTACATACACTTCAGAGCTTCCCGCAATCGCAGTCCGAGATCGGAAGAG	iniaGBS125	C/G	35	0.451523546	180	163	18	0.837628866	C	N	G	G	G	G	G	C	N	G	G	G	G	G	G	G	H	G	G	G	G	C	G	C	G	C	G	G	G	C	G	C	G	G	N	G	G	G	C	C	N	G	G	G	G	C	C	G	G	G	G	G	H	G	G	C	G	C	G	G	C	H	G	G	G	H	C	G	G	H	G	G	C	G	H	G	G	G	G	G	G	G	H	G	G	G	G	G	G	H	N	G	G	G	G	G	N	G	C	G	N	C	G	G	C	G	C	C	G	G	C	G	C	C	H	C	G	G	G	G	G	C	G	C	H	G	C	H	C	C	C	C	G	N	C	G	N	G	C	G	C	C	C	N	G	N	N	N	C	C	C	N	C	C	N	C	C	N	G	C	N	C	C	C	C	N	C	H	C	N	C	C	N	G	C	N	C	G	C	G	G	G	C	N	N	C	N	C	C	C	H	C	C	C	N	C	C	C	C	C	N	C	C	C	C	C	N	N	C	C	C	G	G	C	C	C	C	G	C	C	N	C	C	N	N	N	G	G	C	C	C	G	C	C	C	C	N	C	C	C	C	C	C	C	C	C	G	N	G	G	G	N	G	N	C	G	G	C	G	N	C	G	C	G	G	G	H	C	C	C	G	N	C	N	G	C	C	C	C	C	G	G	G	C	G	N	G	G	G	N	G	G	G	N	C	N	H	N	C	C	G	C	G	C	G	G	G	N	C	C	N	N	C	C	C	C	N	C	N	N	C	C	G	N	G	G	C	C	C	C	N	C	G	G	G	C	C	C	C	C	N	C	C	N	C	C	G	C	C	C	H	C	C	C	C	N	C	C	C	C	G	C	N	G	G	C	H	C	N	G	G	G	C	C	G	G	G	H	C	C	N	N	G	C
TGCAGAAAAACGGCAGTACATACACTTCAGAGCTTCCCGCAATCGCAGTCCGAGATCGGAAGAG	iniaGBS126	C/T	45	0.451523546	180	163	18	0.837628866	C	N	T	T	T	T	T	C	N	T	T	T	T	T	T	T	H	T	T	T	T	C	T	C	T	C	T	T	T	C	T	C	T	T	N	T	T	T	C	C	N	T	T	T	T	C	C	T	T	T	T	T	H	T	T	C	T	C	T	T	C	H	T	T	T	H	C	T	T	H	T	T	C	T	H	T	T	T	T	T	T	T	H	T	T	T	T	T	T	H	N	T	T	T	T	T	N	T	C	T	N	C	T	T	C	T	C	C	T	T	C	T	C	C	H	C	T	T	T	T	T	C	T	C	H	T	C	H	C	C	C	C	T	N	C	T	N	T	C	T	C	C	C	N	T	N	N	N	C	C	C	N	C	C	N	C	C	N	T	C	N	C	C	C	C	N	C	H	C	N	C	C	N	T	C	N	C	T	C	T	T	T	C	N	N	C	N	C	C	C	H	C	C	C	N	C	C	C	C	C	N	C	C	C	C	C	N	N	C	C	C	T	T	C	C	C	C	T	C	C	N	C	C	N	N	N	T	T	C	C	C	T	C	C	C	C	N	C	C	C	C	C	C	C	C	C	T	N	T	T	T	N	T	N	C	T	T	C	T	N	C	T	C	T	T	T	H	C	C	C	T	N	C	N	T	C	C	C	C	C	T	T	T	C	T	N	T	T	T	N	T	T	T	N	C	N	H	N	C	C	T	C	T	C	T	T	T	N	C	C	N	N	C	C	C	C	N	C	N	N	C	C	T	N	T	T	C	C	C	C	N	C	T	T	T	C	C	C	C	C	N	C	C	N	C	C	T	C	C	C	H	C	C	C	C	N	C	C	C	C	T	C	N	T	T	C	H	C	N	T	T	T	C	C	T	T	T	H	C	C	N	N	T	C
TGCAGAAAAACGTTAAATATCCACCTCTTCGCAAACATAGCGCGGCGAAAGACTGCCCGAAGCA	iniaGBS127	C/T	42	0.207823961	308	85	16	0.971649485	C	C	C	C	C	T	T	C	T	C	C	C	T	C	C	N	T	H	T	T	H	C	C	T	C	C	C	N	C	C	C	C	C	C	T	C	C	C	C	N	C	C	C	C	C	C	C	C	C	C	C	C	C	C	C	C	C	C	C	C	C	C	N	C	C	C	C	C	C	C	C	C	C	C	C	C	C	C	C	C	C	T	C	C	C	C	C	C	C	C	C	C	T	C	C	C	T	C	C	C	C	C	C	T	C	T	T	T	T	T	C	T	C	C	C	C	T	C	H	T	T	C	C	C	C	C	C	H	T	C	C	C	C	C	C	C	C	C	C	T	C	C	C	T	C	T	T	C	C	C	C	C	C	C	C	C	C	C	T	C	C	C	C	C	C	C	C	C	T	C	C	T	C	C	C	C	T	C	C	C	H	T	C	C	C	T	C	C	C	C	C	C	C	C	C	C	C	T	T	C	C	H	T	C	C	C	C	N	C	C	C	C	C	C	C	C	T	C	C	C	T	T	C	T	C	C	C	T	C	T	C	T	T	T	T	C	H	H	T	C	C	C	C	C	C	C	C	C	C	C	C	C	C	C	C	H	C	C	C	C	C	C	C	C	C	C	C	C	C	C	C	H	C	N	C	C	C	C	C	T	T	H	C	T	C	C	C	C	N	C	C	C	C	C	C	C	C	C	C	C	C	C	T	C	C	C	C	C	C	C	C	T	T	C	C	T	T	T	T	C	H	H	C	C	C	C	C	C	C	C	C	T	C	C	C	C	C	H	C	C	C	T	H	T	T	T	C	C	C	T	C	C	C	C	C	H	C	C	T	T	C	C	T	C	C	C	C	C	C	C	T	C	C	C	C	C	T	C	C	C	C	C	C	T
TGCAGAAAAACTTATTGAGAGGGCACTGCACATATTCATTTCCATAGATTGGATGGAAGATTAT	iniaGBS128	A/C	6	0.297376093	228	102	13	0.817010309	C	A	N	C	A	C	C	N	C	A	A	N	A	H	A	C	C	C	A	N	A	N	A	A	C	A	N	N	N	N	A	A	A	N	A	A	A	N	A	N	C	N	A	C	A	A	A	C	H	A	A	A	C	H	A	A	A	N	A	A	A	N	A	A	A	C	N	A	C	C	N	N	A	A	A	A	A	C	C	C	N	C	A	A	A	A	A	N	A	A	A	A	A	A	N	A	N	C	A	A	N	A	A	C	A	N	A	A	A	A	A	C	A	A	C	A	C	A	A	C	C	C	C	H	N	C	A	H	C	N	A	N	A	A	C	C	C	A	A	A	N	A	A	C	A	N	N	H	A	N	C	N	N	A	H	C	C	C	A	C	C	C	A	C	N	N	A	H	N	C	C	A	C	C	C	C	C	N	A	A	A	A	A	A	A	A	A	A	A	A	H	H	A	A	A	A	A	C	A	C	A	N	A	C	A	A	A	N	A	N	C	C	C	A	A	A	N	A	A	A	A	A	A	C	A	A	H	A	C	C	N	A	N	C	C	A	A	A	A	C	A	A	A	A	A	A	A	A	N	A	N	N	A	A	A	A	C	A	A	N	A	N	A	C	A	N	C	N	A	A	A	N	A	N	N	A	A	A	A	C	A	A	N	N	C	C	A	A	H	A	A	A	A	N	A	C	A	A	N	A	A	A	A	A	A	A	A	N	A	C	A	A	A	A	A	C	A	A	N	A	A	N	C	N	C	C	N	A	A	C	C	C	C	A	A	A	A	A	A	A	A	A	A	A	A	C	A	C	A	A	H	A	A	C	C	N	A	A	C	C	N	N	C	A	C	A	A	A	A	A	N	C	C	A	A	A	A	A	A	A	A	N	A	C
TGCAGAAAAACTTATTGAGAGGGCACTGCACATATTCATTTCCATAGATTGGATGGAAGATTAT	iniaGBS129	C/T	25	0.297376093	228	102	13	0.817010309	T	C	N	T	C	T	T	N	T	C	C	N	C	H	C	T	T	T	C	N	C	N	C	C	T	C	N	N	N	N	C	C	C	N	C	C	C	N	C	N	T	N	C	T	C	C	C	T	H	C	C	C	T	H	C	C	C	N	C	C	C	N	C	C	C	T	N	C	T	T	N	N	C	C	C	C	C	T	T	T	N	T	C	C	C	C	C	N	C	C	C	C	C	C	N	C	N	T	C	C	N	C	C	T	C	N	C	C	C	C	C	T	C	C	T	C	T	C	C	T	T	T	T	H	N	T	C	H	T	N	C	N	C	C	T	T	T	C	C	C	N	C	C	T	C	N	N	H	C	N	T	N	N	C	H	T	T	T	C	T	T	T	C	T	N	N	C	H	N	T	T	C	T	T	T	T	T	N	C	C	C	C	C	C	C	C	C	C	C	C	H	H	C	C	C	C	C	T	C	T	C	N	C	T	C	C	C	N	C	N	T	T	T	C	C	C	N	C	C	C	C	C	C	T	C	C	H	C	T	T	N	C	N	T	T	C	C	C	C	T	C	C	C	C	C	C	C	C	N	C	N	N	C	C	C	C	T	C	C	N	C	N	C	T	C	N	T	N	C	C	C	N	C	N	N	C	C	C	C	T	C	C	N	N	T	T	C	C	H	C	C	C	C	N	C	T	C	C	N	C	C	C	C	C	C	C	C	N	C	T	C	C	C	C	C	T	C	C	N	C	C	N	T	N	T	T	N	C	C	T	T	T	T	C	C	C	C	C	C	C	C	C	C	C	C	T	C	T	C	C	H	C	C	T	T	N	C	C	T	T	N	N	T	C	T	C	C	C	C	C	N	T	T	C	C	C	C	C	C	C	C	N	C	T
TGCAGAAAAACTTATTGAGAGGGCACTGCACATATTCATTTCCATAGATTGGATGGAAGATTAT	iniaGBS130	A/G	37	0.314666667	228	118	29	0.817010309	G	A	N	G	A	G	G	N	G	A	A	N	A	H	A	G	G	G	A	N	A	N	A	H	G	A	N	N	N	N	A	A	A	N	A	A	A	N	A	N	G	N	A	G	A	A	H	G	H	A	A	A	G	H	A	A	A	N	A	A	A	N	A	A	A	G	N	A	G	G	N	N	A	A	A	A	A	G	G	G	N	G	A	A	A	A	A	N	A	A	H	A	A	A	N	A	N	G	A	A	N	A	A	G	A	N	A	A	A	A	A	G	A	A	G	A	G	A	A	G	G	G	G	H	N	G	A	H	G	N	A	N	A	A	G	G	G	A	A	H	N	A	A	G	A	N	N	H	A	N	G	N	N	A	H	G	G	G	A	G	G	G	A	G	N	N	A	H	N	G	G	A	G	G	G	G	G	N	A	A	A	A	A	A	A	A	A	A	A	A	H	H	A	A	A	A	A	G	A	G	A	N	A	G	A	A	A	N	A	N	G	G	G	A	A	A	N	A	A	H	A	A	A	G	A	A	H	A	G	G	N	A	N	G	G	A	A	A	A	G	A	A	A	A	A	A	H	A	N	A	N	N	A	A	A	A	G	A	A	N	A	N	A	G	A	N	G	N	A	A	A	N	A	N	N	A	A	A	A	G	A	A	N	N	G	G	A	A	H	A	H	H	A	N	A	G	H	H	N	H	A	A	A	A	A	A	A	N	A	G	A	A	A	A	A	G	A	A	N	A	A	N	G	N	G	G	N	A	A	G	G	G	G	A	A	A	A	A	A	A	A	A	A	A	A	G	A	G	A	A	H	A	A	G	G	N	A	A	G	G	N	N	G	A	G	H	H	A	A	A	N	G	G	A	A	A	A	H	H	H	A	N	A	G
TGCAGAAAAACTTCCTCGTTCGTCTACCTCCGTCTCTCTCACTCGACCTCATCTGAGCGCTCTT	iniaGBS131	A/G	40	0.330935252	91	46	2	0.347938144	A	N	N	A	A	N	G	N	N	A	A	N	N	N	A	N	G	N	N	N	N	N	N	G	N	N	N	N	N	H	N	N	N	G	N	N	N	G	N	N	G	N	N	N	N	N	N	A	N	N	N	A	N	N	A	A	N	N	G	N	N	A	H	N	N	N	N	A	N	N	N	N	N	A	N	N	N	A	N	N	A	N	A	N	A	N	N	N	N	N	G	N	N	A	N	N	N	N	N	A	N	N	N	A	N	N	N	G	N	G	N	G	N	A	N	G	N	N	N	N	N	G	A	N	N	N	A	N	N	N	A	G	N	N	N	A	N	N	N	N	N	N	A	N	N	N	N	N	G	N	N	N	N	G	N	N	A	A	A	A	G	N	A	N	N	G	A	A	A	N	G	A	N	N	A	N	A	A	N	A	N	A	A	A	N	N	N	N	N	N	N	N	A	A	N	N	N	N	A	N	N	A	A	N	N	G	N	N	N	N	A	A	N	N	N	A	N	N	N	G	N	N	N	A	N	N	A	N	N	A	N	G	N	N	A	A	A	G	A	A	N	A	N	G	N	G	N	A	N	N	N	N	N	G	N	N	N	A	N	N	N	N	A	N	N	N	N	N	G	N	N	N	G	N	N	A	A	N	N	N	A	N	N	N	N	N	N	N	N	A	N	N	N	N	N	A	G	N	N	G	A	G	A	N	N	N	N	G	N	N	N	N	A	G	N	N	N	A	N	N	A	A	N	N	N	G	N	N	N	N	G	N	N	G	G	N	G	A	A	A	N	A	A	G	N	A	N	N	A	A	G	G	N	N	N	N	N	N	A	A	N	A	N	N	A	N	N	A	N	N	N	N	G	A	G	N	N	N	N	G	A	N	N	A
TGCAGAAAAACTTCCTCGTTCGTCTACCTCCGTCTCTCTCACTCGACCTCATCTGAGCGCTCTT	iniaGBS132	T/C	63	0.330935252	91	46	2	0.347938144	T	N	N	T	T	N	C	N	N	T	T	N	N	N	T	N	C	N	N	N	N	N	N	C	N	N	N	N	N	H	N	N	N	C	N	N	N	C	N	N	C	N	N	N	N	N	N	T	N	N	N	T	N	N	T	T	N	N	C	N	N	T	H	N	N	N	N	T	N	N	N	N	N	T	N	N	N	T	N	N	T	N	T	N	T	N	N	N	N	N	C	N	N	T	N	N	N	N	N	T	N	N	N	T	N	N	N	C	N	C	N	C	N	T	N	C	N	N	N	N	N	C	T	N	N	N	T	N	N	N	T	C	N	N	N	T	N	N	N	N	N	N	T	N	N	N	N	N	C	N	N	N	N	C	N	N	T	T	T	T	C	N	T	N	N	C	T	T	T	N	C	T	N	N	T	N	T	T	N	T	N	T	T	T	N	N	N	N	N	N	N	N	T	T	N	N	N	N	T	N	N	T	T	N	N	C	N	N	N	N	T	T	N	N	N	T	N	N	N	C	N	N	N	T	N	N	T	N	N	T	N	C	N	N	T	T	T	C	T	T	N	T	N	C	N	C	N	T	N	N	N	N	N	C	N	N	N	T	N	N	N	N	T	N	N	N	N	N	C	N	N	N	C	N	N	T	T	N	N	N	T	N	N	N	N	N	N	N	N	T	N	N	N	N	N	T	C	N	N	C	T	C	T	N	N	N	N	C	N	N	N	N	T	C	N	N	N	T	N	N	T	T	N	N	N	C	N	N	N	N	C	N	N	C	C	N	C	T	T	T	N	T	T	C	N	T	N	N	T	T	C	C	N	N	N	N	N	N	T	T	N	T	N	N	T	N	N	T	N	N	N	N	C	T	C	N	N	N	N	C	T	N	N	T
TGCAGAAAAACTTTGTGTGCCATACCAGCCCTTGTCCCAGTCTAAAAGCCTTATACCCGAGATC	iniaGBS133	A/G	54	0.329218107	150	80	13	0.559278351	N	A	H	A	A	A	N	N	H	G	A	G	A	H	H	G	N	N	A	A	A	G	A	N	N	N	N	G	A	N	N	N	N	N	N	A	G	G	A	N	N	A	N	A	N	A	N	G	G	N	N	G	N	N	G	G	G	N	A	A	A	N	N	N	A	G	N	N	A	N	N	N	G	N	N	N	N	G	G	G	N	H	N	N	N	G	N	G	G	G	A	A	A	A	G	G	N	N	N	N	A	N	N	N	N	G	G	G	N	N	G	A	N	N	A	N	A	G	A	A	A	G	N	N	A	A	A	N	N	N	A	A	N	A	N	N	N	A	N	A	N	A	A	N	A	N	N	N	A	N	N	N	A	A	A	N	N	N	N	N	N	N	A	A	A	A	N	A	N	N	N	A	A	N	A	A	N	N	N	A	A	A	A	G	G	G	N	A	A	N	A	A	A	A	A	G	G	A	N	N	G	N	A	A	A	A	N	N	N	G	N	A	N	N	N	N	N	N	N	G	N	G	N	A	N	A	H	A	A	A	A	N	A	A	A	N	A	G	N	A	A	G	A	A	N	N	G	A	G	A	A	G	H	N	A	G	N	A	N	N	N	N	G	N	H	A	N	A	A	A	N	N	N	N	A	N	N	N	A	A	N	A	N	A	G	A	G	H	H	G	N	N	N	N	N	A	H	A	A	N	G	A	A	N	A	G	G	A	N	N	N	A	A	N	N	A	A	G	G	A	G	G	G	N	G	G	A	A	A	A	N	A	N	N	A	A	N	H	A	A	N	N	N	N	G	N	G	N	A	G	H	N	N	N	A	N	N	N	A	A	N	N	A	A	N	A	A	N	G	N	A	N	A	G	A	A	A	N	N	A	G	N	G	G
TGCAGAAAAAGAAAACAGACCAAAACCATAGCACAACCCGAGCGACCACCAACTCATGTTTGTG	iniaGBS134	A/G	29	0.213235294	58	209	5	0.675257732	A	G	N	G	G	A	N	N	N	G	N	N	G	N	G	N	N	G	G	N	N	G	G	G	G	G	N	N	N	N	A	N	A	A	G	G	N	N	G	N	G	N	A	N	A	G	A	G	G	G	G	G	N	G	G	G	G	N	G	G	A	G	G	G	A	G	G	N	N	N	G	N	G	N	N	G	G	N	G	G	G	N	G	G	G	N	N	G	N	G	A	N	G	N	G	N	G	G	G	G	N	G	N	G	G	N	G	G	G	G	G	G	A	N	A	G	G	N	N	N	N	N	G	G	G	G	N	A	G	G	H	G	G	G	N	A	G	G	G	N	G	A	A	A	A	A	A	G	G	N	G	N	G	G	G	A	G	A	A	G	G	G	N	G	G	G	A	G	H	A	A	A	G	G	N	G	N	G	A	G	A	A	A	A	N	G	N	A	N	N	N	G	N	N	A	G	N	A	N	A	A	G	A	G	A	N	G	G	G	G	N	N	G	G	A	G	N	N	G	G	G	G	G	G	A	N	G	G	G	G	G	G	G	G	G	N	G	N	H	N	A	A	G	G	N	N	A	N	G	N	G	N	G	G	N	G	G	G	G	G	N	N	N	G	G	G	N	N	N	N	G	N	G	N	A	N	N	N	N	G	N	G	N	N	G	G	N	G	N	G	G	N	G	N	N	N	N	G	N	G	G	G	N	G	N	N	G	G	G	G	G	G	G	G	G	G	G	G	G	A	G	G	G	G	G	N	G	G	G	G	H	G	G	G	G	G	G	G	G	G	G	N	G	G	G	G	G	G	G	G	N	N	G	G	A	H	G	A	N	N	G	A	G	A	N	N	A	G	G	N	N	N	N	G	N	N	N	G	N	A	G	N	G	G
TGCAGAAAAAGAAAACAGACCAAAACCATAGCACAACCCGAGCGACCACCAACTCATGTTTGTG	iniaGBS135	C/T	38	0.213235294	58	209	5	0.675257732	C	T	N	T	T	C	N	N	N	T	N	N	T	N	T	N	N	T	T	N	N	T	T	T	T	T	N	N	N	N	C	N	C	C	T	T	N	N	T	N	T	N	C	N	C	T	C	T	T	T	T	T	N	T	T	T	T	N	T	T	C	T	T	T	C	T	T	N	N	N	T	N	T	N	N	T	T	N	T	T	T	N	T	T	T	N	N	T	N	T	C	N	T	N	T	N	T	T	T	T	N	T	N	T	T	N	T	T	T	T	T	T	C	N	C	T	T	N	N	N	N	N	T	T	T	T	N	C	T	T	H	T	T	T	N	C	T	T	T	N	T	C	C	C	C	C	C	T	T	N	T	N	T	T	T	C	T	C	C	T	T	T	N	T	T	T	C	T	H	C	C	C	T	T	N	T	N	T	C	T	C	C	C	C	N	T	N	C	N	N	N	T	N	N	C	T	N	C	N	C	C	T	C	T	C	N	T	T	T	T	N	N	T	T	C	T	N	N	T	T	T	T	T	T	C	N	T	T	T	T	T	T	T	T	T	N	T	N	H	N	C	C	T	T	N	N	C	N	T	N	T	N	T	T	N	T	T	T	T	T	N	N	N	T	T	T	N	N	N	N	T	N	T	N	C	N	N	N	N	T	N	T	N	N	T	T	N	T	N	T	T	N	T	N	N	N	N	T	N	T	T	T	N	T	N	N	T	T	T	T	T	T	T	T	T	T	T	T	T	C	T	T	T	T	T	N	T	T	T	T	H	T	T	T	T	T	T	T	T	T	T	N	T	T	T	T	T	T	T	T	N	N	T	T	C	H	T	C	N	N	T	C	T	C	N	N	C	T	T	N	N	N	N	T	N	N	N	T	N	C	T	N	T	T
TGCAGAAAAAGAAAACAGACCAAAACCATAGCACAACCCGAGCGACCACCAACTCATGTTTGTG	iniaGBS136	T/C	60	0.213235294	58	209	5	0.675257732	T	C	N	C	C	T	N	N	N	C	N	N	C	N	C	N	N	C	C	N	N	C	C	C	C	C	N	N	N	N	T	N	T	T	C	C	N	N	C	N	C	N	T	N	T	C	T	C	C	C	C	C	N	C	C	C	C	N	C	C	T	C	C	C	T	C	C	N	N	N	C	N	C	N	N	C	C	N	C	C	C	N	C	C	C	N	N	C	N	C	T	N	C	N	C	N	C	C	C	C	N	C	N	C	C	N	C	C	C	C	C	C	T	N	T	C	C	N	N	N	N	N	C	C	C	C	N	T	C	C	H	C	C	C	N	T	C	C	C	N	C	T	T	T	T	T	T	C	C	N	C	N	C	C	C	T	C	T	T	C	C	C	N	C	C	C	T	C	H	T	T	T	C	C	N	C	N	C	T	C	T	T	T	T	N	C	N	T	N	N	N	C	N	N	T	C	N	T	N	T	T	C	T	C	T	N	C	C	C	C	N	N	C	C	T	C	N	N	C	C	C	C	C	C	T	N	C	C	C	C	C	C	C	C	C	N	C	N	H	N	T	T	C	C	N	N	T	N	C	N	C	N	C	C	N	C	C	C	C	C	N	N	N	C	C	C	N	N	N	N	C	N	C	N	T	N	N	N	N	C	N	C	N	N	C	C	N	C	N	C	C	N	C	N	N	N	N	C	N	C	C	C	N	C	N	N	C	C	C	C	C	C	C	C	C	C	C	C	C	T	C	C	C	C	C	N	C	C	C	C	H	C	C	C	C	C	C	C	C	C	C	N	C	C	C	C	C	C	C	C	N	N	C	C	T	H	C	T	N	N	C	T	C	T	N	N	T	C	C	N	N	N	N	C	N	N	N	C	N	T	C	N	C	C
TGCAGAAAAAGAAAGGAAACTGATCCCTTTCATCCCAAAGCACAGCATGCATGCAATGCATGCA	iniaGBS137	A/G	36	0.385714286	81	126	3	0.525773196	A	G	G	G	N	N	G	A	G	A	G	N	G	N	G	N	N	N	G	G	G	N	G	G	G	A	A	N	N	N	A	A	N	N	N	A	N	G	H	N	N	N	N	G	N	A	N	N	G	N	A	A	G	G	G	N	G	G	N	N	N	G	N	G	N	G	G	G	N	N	A	G	G	N	G	N	N	N	A	A	N	A	A	G	G	N	G	A	N	G	N	G	N	N	N	G	N	A	N	A	N	N	G	N	N	G	N	N	G	G	N	N	A	N	N	N	N	N	A	N	N	G	G	N	N	A	N	N	N	G	N	G	N	G	A	A	A	A	N	N	N	N	N	A	N	N	A	A	N	A	A	A	G	A	G	A	N	A	G	N	A	A	N	G	G	G	G	N	A	A	H	A	G	G	G	G	N	N	N	A	N	N	A	N	A	N	N	N	N	N	N	G	N	G	G	N	N	N	G	A	A	A	N	N	N	A	A	A	N	N	N	N	G	N	N	A	N	A	N	A	G	N	A	N	N	N	N	A	G	G	N	A	N	G	G	G	G	N	G	H	A	N	N	G	A	A	A	N	N	G	A	G	N	N	G	A	N	N	N	N	N	A	N	N	A	N	N	A	N	N	N	A	N	N	N	G	N	N	G	N	G	N	A	A	N	N	N	A	N	N	N	G	G	G	G	A	A	N	G	N	N	N	A	N	G	G	N	G	N	G	N	N	G	N	N	G	N	N	N	N	N	G	G	G	G	G	G	G	G	G	N	G	G	G	G	G	G	G	G	G	G	N	N	N	G	G	G	G	G	N	N	N	N	A	G	A	A	A	N	G	G	N	G	G	N	N	N	G	N	G	A	N	N	A	G	G	N	N	N	N	G	G	A	G
TGCAGAAAAAGAACGAAAGTAACTACAGGCAAACAAATAAACAAGATAACAAGGAAATAAATAA	iniaGBS138	C/T	49	0.376899696	178	124	27	0.708762887	N	N	N	C	C	T	N	T	C	T	C	N	C	C	C	N	H	N	N	C	N	C	T	H	N	T	N	T	T	T	N	N	N	N	N	T	T	H	T	T	C	T	N	C	H	N	N	C	N	C	N	N	C	C	T	C	C	C	N	C	N	H	C	T	N	C	C	C	N	N	T	C	N	H	C	H	C	C	C	C	C	T	T	C	C	N	N	C	C	T	T	C	N	T	H	N	C	T	N	H	N	N	T	N	T	C	C	C	C	C	C	T	C	C	N	C	T	T	C	C	C	C	T	T	C	N	T	T	C	C	T	C	T	N	T	N	N	C	T	C	N	C	T	T	C	N	N	N	C	N	T	N	C	C	C	C	T	T	H	T	N	H	C	C	C	C	T	N	H	N	T	H	C	T	T	T	T	C	T	C	H	C	T	C	C	T	C	C	N	N	T	C	T	N	C	C	C	C	C	N	C	T	T	C	C	C	C	T	N	T	T	N	N	T	N	N	T	C	T	C	N	N	C	C	T	C	H	C	C	C	C	N	N	C	C	N	C	C	T	C	C	C	T	C	H	N	T	N	C	N	N	N	C	H	C	C	N	C	N	N	T	N	C	N	C	N	T	C	C	N	C	C	C	N	C	T	T	N	H	C	N	T	N	C	C	N	N	T	T	N	N	N	H	N	T	N	N	T	N	C	T	T	H	C	H	N	T	T	T	N	T	N	N	N	H	C	C	T	T	C	N	N	N	T	T	T	C	C	C	C	H	C	C	H	H	C	N	H	C	C	C	N	C	T	T	C	C	T	C	C	C	T	N	N	C	C	C	C	C	C	T	T	C	C	N	C	T	C	N	N	N	N	T	T	T	N	T	T	N	N	C	H	T	C
TGCAGAAAAAGAACGAAAGTGACTACAGGCAAACAAATAAACAAGACAACAAGGAAATAAATAA	iniaGBS139	C/T	49	0.444444444	146	124	9	0.672680412	N	N	N	C	C	T	N	T	N	T	C	N	C	C	C	N	H	N	N	C	N	C	T	T	N	T	N	T	T	T	N	N	N	N	N	T	T	H	T	T	C	T	N	C	T	N	N	C	N	C	N	N	C	C	T	C	C	C	N	C	N	T	C	T	N	C	C	C	N	N	T	C	N	H	N	T	C	C	C	C	C	T	T	C	C	N	N	N	C	T	T	C	N	T	H	N	C	T	N	T	N	N	T	N	T	C	C	C	C	C	C	T	C	C	N	C	T	T	C	C	C	C	T	T	C	N	T	T	C	C	T	C	T	N	T	N	N	C	T	C	N	C	T	T	C	N	N	N	C	N	T	N	C	C	C	N	T	T	T	T	N	T	C	C	C	C	T	N	H	N	T	T	C	T	T	T	T	C	T	C	H	C	T	C	C	T	N	C	N	N	T	C	T	N	C	C	C	C	C	N	C	T	T	C	C	C	C	T	N	T	T	N	N	T	N	N	T	C	T	C	N	N	C	C	T	C	T	C	C	C	N	N	N	C	C	N	C	C	T	C	C	C	T	C	T	N	T	N	C	N	N	N	N	H	C	N	N	C	N	N	T	N	C	N	N	N	T	C	C	N	N	N	C	N	C	T	T	N	T	C	N	T	N	C	C	N	N	T	T	N	N	N	T	N	T	N	N	T	N	C	T	T	T	C	T	N	T	T	T	N	T	N	N	N	T	C	C	T	T	C	N	N	N	T	T	T	C	C	C	C	H	C	C	T	T	C	N	H	C	C	C	N	C	T	T	C	C	T	C	C	C	T	N	N	C	C	C	N	C	C	T	T	C	N	N	C	T	C	N	N	N	N	T	T	T	N	T	T	N	N	C	T	T	N
TGCAGAAAAAGAAGAGGAGGTTACTACTTCTGTACTCATGACTTTTACGTTCCTTATTTTTAGT	iniaGBS140	A/G	61	0.339449541	207	111	9	0.796391753	A	N	A	N	A	G	H	A	A	A	G	N	N	A	A	N	H	G	N	A	A	N	G	A	A	G	G	N	A	N	G	A	A	N	G	A	N	A	A	N	N	A	A	A	G	A	A	N	A	G	A	A	N	A	A	A	A	A	A	A	A	A	A	A	A	A	H	A	A	N	G	N	A	A	G	A	A	A	A	A	A	A	G	N	A	A	A	G	G	A	A	A	N	A	G	A	N	G	N	A	A	G	N	A	A	G	G	A	G	H	A	G	A	A	N	A	G	G	G	G	G	N	A	A	H	G	N	G	G	A	G	G	A	N	N	G	A	N	A	A	G	G	G	A	A	A	N	A	A	A	A	N	A	A	A	N	A	G	G	A	A	A	A	H	G	G	A	A	A	A	A	A	A	A	A	A	A	A	N	A	G	G	N	N	A	A	A	A	A	N	G	H	A	A	A	A	A	G	N	A	A	A	G	A	A	N	A	N	G	A	N	N	A	A	A	G	G	G	N	A	A	N	N	A	A	A	A	A	A	A	N	A	A	G	G	A	G	N	A	N	G	G	A	A	A	N	G	N	G	N	A	N	A	G	G	A	G	N	A	N	A	G	A	A	A	A	G	A	A	N	A	A	G	G	N	N	H	G	G	A	G	G	N	G	A	G	N	A	A	A	A	A	A	G	A	G	A	A	G	A	A	A	A	G	N	G	A	A	N	A	G	A	A	G	G	N	N	G	G	N	G	G	N	N	A	N	N	G	N	A	A	G	G	G	G	G	G	G	A	G	A	G	G	G	G	G	G	A	N	A	H	G	N	A	A	N	N	A	A	A	N	G	A	G	G	A	A	G	N	G	A	N	N	A	A	A	A	A	A	A	A	A	A	A
TGCAGAAAAAGAAGGATACTCGCTGTTGTCCCCCCACTCACTGTTCCGAGTCCATCGCCCG	iniaGBS141	A/C	11	0.13986014	60	345	24	0.981958763	C	H	C	C	C	H	C	H	C	C	H	C	C	C	A	C	C	C	C	C	C	C	A	C	C	C	C	C	C	H	C	C	C	C	C	C	C	C	C	N	A	C	C	A	C	C	C	C	C	C	C	C	C	C	C	C	C	C	C	C	C	C	H	C	C	C	C	C	C	C	C	H	C	C	C	C	C	C	C	C	C	C	C	C	C	C	C	C	C	C	C	H	C	C	C	C	C	C	C	C	C	C	A	C	C	C	C	C	C	C	C	C	A	H	C	C	C	C	C	C	C	C	C	C	C	C	C	C	C	C	C	C	C	H	C	C	C	C	C	C	A	A	A	C	C	C	C	C	A	C	C	C	C	A	C	C	A	C	N	C	C	C	C	C	H	C	C	C	C	C	C	C	C	C	C	C	C	C	H	C	C	C	C	C	C	C	A	C	C	C	C	C	C	C	C	C	C	C	C	C	C	C	C	C	C	C	A	C	C	A	C	C	C	C	C	C	C	C	C	A	C	C	A	C	C	C	C	C	A	C	A	C	A	C	C	C	C	C	C	C	C	C	C	H	C	A	A	C	C	A	C	C	C	C	A	C	C	C	C	C	C	C	C	A	C	C	C	C	C	C	C	C	C	C	C	C	C	C	C	A	N	C	C	C	C	C	C	C	C	C	C	C	C	C	C	C	C	C	C	H	C	A	C	H	H	C	A	A	A	C	C	C	C	C	C	C	C	C	C	C	C	C	C	C	C	C	H	C	C	C	H	C	A	C	C	C	C	C	C	C	C	C	H	C	C	C	C	C	C	C	H	C	C	H	A	H	A	A	H	C	C	C	C	C	C	C	C	C	C	C	C	C	A	C	C	C	H	C	C	C	C	C	A	C
TGCAGAAAAAGACGTGCAAAGGGAAAACTGATACTCTGCCACAACGGCAAGCTAGCCGAAAGCA	iniaGBS142	A/C	23	0.225490196	46	150	8	0.484536082	A	N	N	N	C	A	C	C	H	N	N	C	N	A	N	N	A	C	N	N	A	N	N	C	N	A	C	N	N	C	N	C	N	C	N	N	N	N	N	N	C	C	N	C	N	N	H	N	N	N	N	N	N	N	C	N	C	N	N	N	C	C	N	C	C	C	C	N	N	N	N	C	N	C	C	N	N	N	N	N	N	C	A	N	C	N	C	N	N	A	C	C	A	N	N	N	N	N	N	A	N	N	N	N	C	N	N	C	N	N	C	N	C	C	N	C	N	A	C	N	N	A	C	A	A	N	C	H	H	N	A	C	C	N	N	N	N	C	N	A	N	C	N	N	A	C	C	N	C	C	N	N	N	C	N	C	N	C	A	N	C	C	N	C	C	N	C	C	C	C	C	A	C	N	H	N	C	C	C	N	C	N	C	N	C	C	N	C	A	C	N	N	N	C	N	C	N	C	N	N	C	C	N	C	N	C	A	N	N	C	C	C	N	C	N	N	N	N	C	C	C	N	N	N	C	N	A	A	C	N	C	C	C	N	C	C	N	A	N	N	C	C	C	N	C	N	C	C	N	C	N	N	C	N	N	N	C	C	N	N	N	C	N	N	N	N	N	N	N	N	N	N	N	N	C	N	C	N	N	N	N	N	N	C	N	C	A	N	N	N	N	C	C	N	N	N	C	C	N	C	A	C	A	C	N	C	N	C	N	A	C	H	A	N	C	N	N	A	A	C	N	C	A	N	C	C	N	C	C	C	N	N	C	C	C	N	C	N	N	N	N	H	A	A	H	C	N	C	C	A	C	C	C	C	C	C	N	N	A	N	C	N	N	C	C	N	C	N	C	N	N	N	N	N	A	N	N	N	N	N	C	N	C	A
TGCAGAAAAAGACTTAGAAAAATATCTCGGGGTCAACCTAGGGTTCGACCCGATCCAGATCTGG	iniaGBS143	C/T	45	0.030959752	10	312	1	0.827319588	T	N	T	T	T	T	T	T	T	T	T	T	T	T	T	T	N	N	T	T	T	N	T	T	T	T	T	T	T	T	T	T	N	T	N	T	T	T	T	N	N	T	N	N	T	T	T	T	T	N	T	T	T	T	T	N	T	T	T	T	T	T	T	T	T	T	N	N	T	T	T	T	T	T	T	T	T	T	T	N	T	T	T	T	N	T	T	T	N	T	T	T	T	T	T	T	N	T	T	T	T	T	T	T	T	C	N	N	T	C	T	T	T	T	N	T	T	T	T	C	N	T	T	N	T	T	T	T	T	H	T	T	T	T	T	T	T	T	T	N	T	N	T	T	T	N	N	N	T	C	C	N	T	T	T	T	C	N	T	T	T	T	T	T	N	T	T	T	T	T	C	T	T	C	T	T	T	N	T	T	T	N	N	T	T	T	T	T	T	T	T	T	N	T	T	T	T	T	T	T	T	T	T	T	T	T	T	N	N	T	T	T	T	N	T	T	T	T	T	N	T	T	T	T	T	T	T	N	T	T	T	C	T	T	T	T	N	T	T	T	T	N	T	T	T	N	T	N	T	N	T	N	T	T	T	N	N	T	T	T	N	T	T	T	T	T	T	T	T	N	T	T	T	T	T	T	N	T	T	T	T	T	T	T	T	T	N	N	T	T	N	T	T	T	T	N	T	T	T	T	T	T	T	T	T	T	T	T	T	T	T	T	T	T	T	T	T	T	T	T	T	T	T	N	T	T	T	T	T	T	T	T	T	T	T	T	T	N	T	T	T	T	T	T	T	N	T	T	T	T	T	T	T	T	T	T	T	T	T	T	N	T	T	T	T	T	T	T	T	N	T	T	N	T	T	T	T	T	T	N	T	N	T	T
TGCAGAAAAAGACTTAGACGATTTCGGGGGTCGGGGAAAGTCAACCTAGGTTTCTGGATCGGGA	iniaGBS144	C/T	24	0.246666667	218	74	8	0.731958763	C	C	T	C	C	C	C	C	C	C	C	N	C	C	C	H	C	C	C	N	C	N	N	H	C	C	T	C	N	N	C	N	C	C	N	C	C	C	H	N	N	C	C	C	N	C	T	N	C	N	C	C	C	C	C	N	C	C	T	C	T	C	C	C	T	C	N	C	T	N	N	C	C	C	T	T	C	C	T	N	C	T	T	C	C	N	C	N	C	C	T	C	C	N	C	C	N	C	T	C	N	C	N	C	T	N	T	N	N	C	N	C	T	H	T	C	C	C	C	N	T	N	N	T	N	N	C	C	N	C	T	C	T	N	C	C	C	C	N	N	N	T	N	C	T	C	N	C	C	C	C	N	C	C	C	C	C	C	C	C	N	C	C	C	C	C	C	C	C	C	C	C	C	T	C	N	T	N	C	C	C	N	C	C	C	C	C	N	T	N	C	T	T	T	N	T	T	N	C	C	N	N	C	C	T	T	N	C	N	C	N	C	N	C	T	N	N	T	T	N	N	T	T	C	N	C	T	C	C	C	C	C	C	C	C	C	C	C	N	C	H	C	N	C	C	N	C	C	C	N	N	N	C	H	N	T	N	C	N	C	N	T	N	C	N	C	T	N	C	C	C	T	T	N	C	C	C	C	C	C	C	C	C	N	N	N	C	N	T	C	T	N	C	N	C	T	H	N	N	H	T	C	C	N	C	N	C	C	C	C	N	T	C	C	C	C	T	T	N	N	C	C	T	N	T	T	C	C	N	C	C	N	C	C	C	C	T	N	C	C	T	T	T	T	T	T	C	T	C	N	C	N	C	C	C	C	C	C	N	C	N	C	C	C	C	T	T	C	N	C	C	C	C	N	C	C	N	C	T	N	C	C	N	C
TGCAGAAAAAGACTTAGATGATCTCGGGGGAAGAGGTCAACCGAGGTGGATCTGGATCTGGATC	iniaGBS145	A/G	15	0.127659574	18	123	0	0.363402062	N	N	N	N	G	G	N	G	N	N	A	N	N	A	N	G	N	N	N	N	N	N	N	G	N	A	A	N	N	N	G	G	N	N	G	G	G	G	G	N	N	G	G	A	G	G	N	N	N	G	G	N	N	G	N	N	N	N	G	N	G	N	N	N	N	N	G	G	N	N	N	N	G	G	N	N	N	G	N	N	G	G	G	N	N	G	N	N	N	N	N	G	N	N	N	N	N	N	G	G	N	N	N	N	G	N	N	N	N	N	N	G	N	N	N	G	N	G	G	N	N	N	A	N	N	N	G	G	G	G	G	G	N	G	G	N	N	N	G	N	N	N	N	G	G	N	N	N	N	N	G	N	N	N	N	N	G	N	N	N	G	N	N	G	N	G	N	N	G	N	N	G	N	N	N	G	N	N	G	G	G	N	A	N	N	N	N	N	G	N	N	N	N	G	G	N	N	G	N	N	N	N	N	N	N	N	G	G	N	N	N	G	G	G	G	G	G	N	G	N	N	N	G	N	G	N	N	G	N	N	N	N	N	N	G	G	A	A	N	G	N	N	G	N	N	G	G	A	N	G	N	G	A	N	N	N	G	G	N	N	N	N	G	N	G	N	N	N	G	N	N	N	G	N	N	N	G	G	N	N	G	G	G	N	N	N	G	N	N	N	G	G	N	N	N	N	N	N	G	A	N	N	G	N	N	A	N	N	N	N	A	N	N	A	N	G	N	G	N	G	N	A	N	N	G	N	N	A	A	N	G	G	N	G	G	N	G	N	N	G	N	N	G	N	N	N	N	N	N	G	G	N	N	N	G	G	N	N	N	N	G	N	G	G	N	G	N	G	N	G	N	N	N	N	N	G	N	N	N	N	N	G	N	N
TGCAGAAAAAGAGAAAACAGAAAACAAATTAGAAAAGAGAGAGAGAGAGAGAGAGAGAGAGAGA	iniaGBS146	G/T	10	0.147058824	20	116	0	0.350515464	N	N	N	N	N	T	N	G	N	T	N	G	N	T	T	N	N	N	N	N	N	T	T	N	N	T	T	N	N	N	N	N	N	N	N	N	G	T	N	N	T	N	T	N	N	N	N	T	T	N	T	N	N	T	N	N	N	N	T	N	G	N	T	N	N	N	T	N	N	N	N	N	T	T	N	T	T	N	N	N	T	N	T	N	T	N	N	N	N	N	N	N	T	T	T	T	N	N	N	N	N	N	N	N	N	N	N	N	N	T	N	T	T	T	N	T	N	N	N	T	T	N	N	N	T	N	N	N	N	T	N	T	T	G	T	N	G	N	T	N	T	N	N	N	G	N	N	N	T	N	T	N	N	T	N	N	N	N	T	N	N	G	N	N	N	T	N	N	N	N	N	T	N	N	T	N	T	N	N	N	N	G	T	T	N	N	N	N	N	T	N	N	N	N	T	G	N	N	N	T	T	N	T	T	T	N	T	N	N	N	N	N	N	N	N	N	T	N	G	N	N	N	N	N	T	N	G	N	T	T	T	N	T	N	T	N	N	T	G	G	T	N	T	N	T	N	N	N	N	N	N	T	T	N	G	T	N	N	N	N	N	N	T	N	N	N	N	T	N	N	T	N	N	N	N	N	N	G	T	N	T	N	N	N	T	T	N	G	N	N	N	T	T	T	N	N	T	N	N	T	N	N	T	N	N	N	T	T	T	N	T	N	N	N	N	T	T	G	G	N	N	T	N	N	N	N	T	T	N	N	T	N	N	N	N	T	N	T	N	N	T	N	N	T	N	T	N	G	N	N	N	T	T	N	T	N	N	N	T	T	N	T	T	T	N	N	N	T	T	N	N	N	T	N	N	T	N	N	N	T	N	N	N	N
TGCAGAAAAAGAGCAAAGCGCGCCGAGATATTTTGGTTGACTGGCTGGATCCAAAAAAGAAATC	iniaGBS147	A/G	5	0.303240741	267	131	34	0.93814433	A	A	A	A	A	A	A	A	H	H	A	A	G	A	A	A	H	A	G	G	G	A	G	N	H	G	G	A	A	H	N	N	A	A	N	A	A	A	G	N	N	A	N	A	G	A	A	N	A	A	A	A	A	A	N	A	A	A	A	A	G	A	A	A	A	G	A	A	A	A	A	A	A	G	G	A	A	A	A	A	A	A	G	G	G	G	G	A	A	A	A	H	G	N	A	G	G	G	G	A	G	N	N	N	A	G	G	A	G	G	A	G	A	A	A	A	G	G	A	A	H	A	A	G	A	A	G	A	A	H	A	G	G	A	G	G	A	H	A	A	A	A	A	G	A	G	G	N	H	G	G	G	G	G	A	G	G	G	A	A	A	A	A	H	G	G	G	H	H	G	G	A	H	G	G	G	A	H	H	A	A	A	A	A	A	G	G	A	A	G	H	A	A	A	G	A	A	A	G	G	A	A	A	A	A	A	A	A	A	A	H	A	H	H	G	A	A	A	H	A	A	G	A	A	A	A	H	A	A	A	A	G	A	A	A	A	A	A	H	A	G	A	A	A	A	A	A	A	G	A	A	G	H	H	A	A	A	G	G	N	A	A	A	A	G	A	N	G	G	G	N	A	G	N	A	A	G	A	G	G	A	A	A	A	A	A	H	H	G	A	A	A	G	A	A	A	A	A	A	H	N	A	A	A	G	A	A	A	A	G	A	A	G	A	A	A	A	A	A	H	A	H	A	A	A	A	A	A	A	A	A	G	A	A	A	G	G	H	G	G	G	H	A	A	A	A	A	G	H	A	A	A	A	G	A	A	A	A	A	A	A	A	G	A	A	A	A	G	A	G	N	A	A	A	A	A	G	A	A	A	G	G	A	H
TGCAGAAAAAGAGCAGCGAAGAACAGCAGGGCAGACAGACAGAAAGACGCGAGAATTCACTCAC	iniaGBS148	A/G	5	0.039267016	366	15	1	0.979381443	A	A	A	A	A	A	A	A	A	A	A	A	A	A	A	A	A	A	A	A	A	A	A	G	A	A	A	A	A	A	A	A	A	A	N	A	A	A	A	A	A	A	A	A	A	A	G	A	A	A	A	A	A	A	A	A	A	A	A	A	A	A	A	A	G	A	A	A	A	A	A	A	A	A	A	A	A	A	A	A	A	A	A	A	A	A	A	A	A	A	G	A	A	A	A	A	N	A	A	A	A	A	A	A	A	A	A	A	A	A	A	A	A	A	A	A	A	A	A	A	A	A	A	A	A	A	A	A	A	A	A	A	A	A	A	A	A	A	A	A	N	A	A	A	A	A	A	A	A	A	A	A	A	A	A	A	A	A	A	A	A	A	A	A	A	A	A	A	A	A	A	A	A	A	A	A	A	A	A	A	A	A	A	A	A	A	A	A	A	A	A	A	A	A	A	A	A	A	A	A	A	A	A	A	A	A	A	A	A	A	A	A	A	A	A	A	A	A	A	A	A	A	A	A	A	A	A	A	A	A	A	A	A	A	A	A	A	A	A	A	A	A	A	A	A	A	G	A	A	A	A	A	A	A	A	A	A	A	A	A	A	A	A	A	A	A	A	A	A	A	A	A	A	A	A	A	A	A	A	A	A	A	A	A	A	A	A	A	A	A	G	G	A	N	A	A	G	G	A	G	A	A	A	A	A	A	A	A	A	A	A	A	A	A	A	A	A	A	A	A	A	A	A	A	A	A	A	A	A	A	A	A	A	A	A	A	A	A	A	A	A	A	A	A	A	A	A	A	A	A	A	A	A	A	A	A	A	A	A	A	A	A	A	A	A	G	H	A	A	A	A	A	A	G	A	A	A	A	G	G	A	A	A	A
TGCAGAAAAAGAGCAGCGAAGAACAGCAGGGCAGACAGACAGAAAGACGCGAGAATTCACTCAC	iniaGBS149	A/G	6	0.096446701	38	342	14	0.943298969	G	G	G	G	G	G	A	G	G	G	G	G	G	G	G	A	H	G	G	G	G	G	G	N	G	G	G	G	G	G	G	G	H	G	N	G	G	G	G	G	A	G	G	G	G	G	N	G	G	G	G	G	A	G	G	G	G	G	H	A	G	G	G	G	N	H	H	G	G	G	H	G	G	A	G	G	G	A	A	G	G	G	G	G	G	A	H	G	G	H	N	H	G	G	G	A	N	G	G	G	G	H	G	G	G	G	G	G	G	H	G	G	G	G	G	G	G	G	G	G	G	G	G	G	G	G	G	G	A	G	G	G	G	G	G	G	G	G	G	G	N	G	G	G	G	G	G	G	G	G	G	G	G	G	G	G	G	G	G	G	G	G	G	G	G	G	G	G	G	G	G	G	G	G	G	G	G	G	G	G	G	G	G	G	G	G	G	G	G	G	G	G	G	G	G	G	G	G	A	G	G	G	G	G	G	G	G	G	G	G	G	G	G	G	A	G	G	G	G	G	G	G	G	G	G	G	G	G	G	G	G	G	G	G	G	G	G	G	G	G	G	G	G	G	G	G	N	G	G	G	A	G	G	G	G	G	A	G	G	H	G	G	G	G	G	G	A	A	H	G	G	G	G	G	G	G	A	G	G	G	G	G	G	A	A	G	G	G	G	G	N	N	G	N	G	G	N	N	G	N	G	G	G	G	G	G	G	G	G	A	G	G	G	G	G	G	G	G	G	G	G	G	G	G	G	G	G	G	G	G	G	G	G	G	G	G	G	G	G	G	G	G	G	G	G	G	G	G	A	G	H	G	G	G	G	G	G	G	G	G	G	G	G	G	G	N	G	G	G	G	A	G	G	N	G	G	G	A	N	N	G	G	G	G
TGCAGAAAAAGAGCAGCGAAGAACAGCAGGGCAGACAGACAGAAAGACGCGAGAATTCACTCAC	iniaGBS150	A/C	43	0.039267016	366	15	1	0.979381443	A	A	A	A	A	A	A	A	A	A	A	A	A	A	A	A	A	A	A	A	A	A	A	C	A	A	A	A	A	A	A	A	A	A	N	A	A	A	A	A	A	A	A	A	A	A	C	A	A	A	A	A	A	A	A	A	A	A	A	A	A	A	A	A	C	A	A	A	A	A	A	A	A	A	A	A	A	A	A	A	A	A	A	A	A	A	A	A	A	A	C	A	A	A	A	A	N	A	A	A	A	A	A	A	A	A	A	A	A	A	A	A	A	A	A	A	A	A	A	A	A	A	A	A	A	A	A	A	A	A	A	A	A	A	A	A	A	A	A	A	N	A	A	A	A	A	A	A	A	A	A	A	A	A	A	A	A	A	A	A	A	A	A	A	A	A	A	A	A	A	A	A	A	A	A	A	A	A	A	A	A	A	A	A	A	A	A	A	A	A	A	A	A	A	A	A	A	A	A	A	A	A	A	A	A	A	A	A	A	A	A	A	A	A	A	A	A	A	A	A	A	A	A	A	A	A	A	A	A	A	A	A	A	A	A	A	A	A	A	A	A	A	A	A	A	A	C	A	A	A	A	A	A	A	A	A	A	A	A	A	A	A	A	A	A	A	A	A	A	A	A	A	A	A	A	A	A	A	A	A	A	A	A	A	A	A	A	A	A	A	C	C	A	N	A	A	C	C	A	C	A	A	A	A	A	A	A	A	A	A	A	A	A	A	A	A	A	A	A	A	A	A	A	A	A	A	A	A	A	A	A	A	A	A	A	A	A	A	A	A	A	A	A	A	A	A	A	A	A	A	A	A	A	A	A	A	A	A	A	A	A	A	A	A	A	C	H	A	A	A	A	A	A	C	A	A	A	A	C	C	A	A	A	A
TGCAGAAAAAGAGGGGAAAAGATAAGAAACCTAAGAAAAAAACATATCTTTGTTGTGCATATAG	iniaGBS151	A/G	45	0.061290323	19	288	3	0.783505155	G	N	G	N	G	G	G	G	N	G	N	G	G	G	G	N	G	G	G	G	G	N	N	N	A	G	N	G	N	N	N	N	G	G	N	G	G	N	G	N	G	G	G	N	G	G	N	A	G	G	G	H	G	A	H	G	G	G	G	A	N	A	A	G	N	H	G	A	A	G	N	A	N	G	N	G	G	G	G	G	A	G	G	A	A	N	A	G	G	N	N	A	N	N	G	A	G	G	G	G	N	N	N	G	G	G	G	G	G	G	G	G	G	G	N	G	G	G	G	N	G	G	N	G	G	G	G	G	G	G	G	G	G	G	G	G	G	G	G	G	G	G	N	G	G	G	G	G	G	N	G	N	G	G	G	G	G	G	G	G	G	G	G	G	G	G	G	G	G	G	G	G	G	G	G	G	G	G	G	G	G	G	G	G	G	G	G	G	N	G	G	G	G	G	G	G	G	G	G	G	G	G	G	G	G	G	G	G	N	G	G	G	N	G	G	N	N	G	G	N	G	G	G	G	N	G	G	G	G	G	G	G	G	G	G	N	G	G	G	G	G	G	G	G	G	G	N	N	N	G	G	G	G	G	N	G	G	N	N	N	N	G	G	G	G	A	G	G	N	N	G	G	G	N	G	G	G	N	G	G	G	G	G	G	G	G	G	G	G	G	N	N	G	G	G	G	N	N	N	G	G	G	G	G	G	G	G	G	G	N	N	G	G	G	G	G	G	G	N	G	N	N	G	G	G	G	N	N	N	G	G	G	G	G	G	G	G	G	G	G	G	G	G	N	G	G	G	G	G	G	G	N	N	G	G	G	G	G	G	G	G	N	G	G	G	N	G	G	G	N	G	G	G	N	G	G	G	G	N	N	G	N	G	G
TGCAGAAAAAGATACTGTAGCGCCAGCACGTGAGCCCCGTAGATCTTTTGATTGCACATGCTCG	iniaGBS152	C/T	14	0.036553525	364	14	5	0.961340206	C	C	C	C	C	C	C	C	C	C	C	C	N	C	C	N	C	C	C	N	C	C	C	C	C	C	H	C	N	C	C	C	C	C	C	C	C	C	C	C	N	C	C	C	C	C	C	C	C	C	C	C	C	C	C	C	C	C	C	C	C	C	C	C	C	C	C	C	C	C	C	C	C	C	C	C	C	C	C	C	C	C	C	C	C	C	C	C	C	C	C	C	C	C	C	C	N	C	C	C	N	C	C	C	C	T	T	C	C	T	C	C	C	C	C	C	C	C	C	C	H	C	C	T	C	C	C	C	C	C	C	C	C	C	C	C	C	C	C	C	C	C	C	C	C	C	C	C	C	C	C	C	T	C	C	C	C	C	C	C	C	C	C	C	C	C	C	H	C	C	H	C	T	C	C	T	C	C	C	C	C	C	C	C	C	C	C	C	C	C	C	C	C	C	C	C	C	C	C	C	C	C	C	C	C	C	C	C	C	C	C	C	C	C	C	C	C	C	C	C	C	T	C	C	C	C	C	C	C	C	C	T	C	C	C	C	C	C	C	C	C	C	C	C	C	C	C	C	C	C	C	C	C	C	C	C	C	C	C	C	C	C	C	C	C	C	C	C	N	C	C	C	C	C	C	C	C	C	C	C	H	C	C	C	N	C	C	C	C	C	C	C	C	C	C	C	C	C	C	C	C	C	N	C	C	C	C	C	C	C	C	C	C	C	C	C	C	C	C	C	C	C	C	C	C	C	C	C	C	C	C	C	C	C	C	C	C	C	C	C	C	C	C	C	C	C	C	C	C	C	C	C	C	C	C	C	C	C	C	C	N	C	C	C	C	C	C	C	C	C	C	C	C	C	C	C	C	C	C	C	C	C	C	C
TGCAGAAAAAGATCAACGACGCCACATCGTGCCACCTGCATCCGTGGAGGCCTGAACTTGGCAA	iniaGBS153	A/G	23	0.150943396	64	337	23	0.974226804	G	G	G	G	G	G	G	G	G	G	G	G	G	G	G	G	G	G	G	G	N	G	G	G	G	G	G	H	A	G	A	G	G	G	G	G	A	N	H	N	N	G	G	G	H	G	G	G	G	G	G	G	G	G	G	G	G	G	G	G	G	G	G	G	G	G	G	G	G	G	G	G	G	G	G	G	G	G	G	G	G	G	G	G	G	G	G	G	H	G	G	G	G	G	G	G	N	G	G	G	G	G	A	A	G	G	G	G	G	G	G	A	G	G	G	G	A	G	G	A	G	G	G	G	A	G	H	G	G	G	G	A	G	G	H	H	G	H	G	G	G	G	G	A	G	A	A	G	G	G	G	G	A	G	G	A	G	A	G	A	G	G	G	H	A	A	G	G	H	A	A	G	A	G	G	G	G	G	G	A	H	G	G	G	H	A	G	A	A	G	H	G	A	G	G	G	G	G	G	A	G	G	G	G	H	A	G	G	G	G	A	G	G	A	G	A	G	G	G	G	G	G	G	G	G	G	H	G	G	G	G	G	G	G	G	G	G	G	G	G	G	G	A	G	A	N	G	G	G	A	G	G	G	G	G	G	G	G	G	G	G	G	G	G	G	G	G	G	G	G	G	G	G	G	G	A	G	G	A	G	G	A	H	G	G	A	G	G	G	G	G	G	H	A	G	G	G	G	H	G	G	G	G	G	G	G	G	G	G	G	G	H	H	G	G	G	G	G	G	G	G	G	G	G	G	G	G	G	G	G	G	G	G	G	G	G	G	G	G	G	G	G	G	G	G	G	G	G	G	G	G	G	G	G	G	H	G	G	G	G	G	G	G	A	G	G	H	G	G	H	G	G	G	G	G	G	G	G	G	G	G	G	G	G
TGCAGAAAAAGATGCATGGTTTCGGTACCCCAAGTGTAAGTATTAAGTACTCCCTCAGTCCGAA	iniaGBS154	C/G	30	0.011080332	356	4	1	0.925257732	C	C	C	C	C	C	C	C	C	C	C	C	C	C	C	C	C	C	C	C	C	C	C	C	C	C	C	C	C	C	C	C	C	C	C	C	C	N	C	C	N	C	C	C	C	C	C	C	C	C	C	C	N	C	C	C	C	C	C	C	C	C	C	N	C	C	C	C	C	N	C	C	C	N	C	C	C	C	C	C	C	C	C	C	C	C	C	C	C	C	C	C	C	N	C	N	N	C	C	C	C	C	C	C	C	C	C	C	C	C	C	C	C	C	C	C	C	C	C	C	N	C	C	C	C	C	C	C	C	C	C	C	C	N	C	C	C	C	C	N	C	C	C	C	C	C	C	N	C	C	C	C	C	C	C	C	C	C	C	C	C	C	C	C	C	C	C	H	C	C	G	C	C	C	C	G	C	C	C	C	C	C	C	C	C	C	C	C	C	N	N	C	C	C	C	C	C	C	C	C	C	C	C	C	C	C	C	N	C	C	C	C	C	N	C	C	C	C	C	C	C	C	C	C	C	N	C	C	C	C	C	C	C	C	C	C	C	N	C	C	C	C	C	C	C	C	C	C	C	C	C	C	C	C	C	C	C	G	C	N	C	C	C	C	C	C	C	C	C	C	C	C	C	N	N	C	C	C	C	C	C	C	C	C	C	C	C	C	C	C	C	C	C	C	C	N	C	C	C	C	C	C	N	C	C	C	C	C	N	C	C	C	C	C	C	C	C	C	C	C	C	C	C	C	C	C	C	C	C	C	C	C	C	C	C	C	C	C	C	C	C	C	C	C	C	C	C	C	C	C	C	C	C	C	C	C	C	C	C	C	C	C	C	C	C	C	C	C	C	C	C	C	C	C	C	C	C	C	C	C	C	C	C	C
TGCAGAAAAAGATTGTGAATTCGTCATAGTAGAGGTTTGCCTGCTGCCAGTCCCAGACCCAGTC	iniaGBS155	A/G	25	0.010695187	369	4	1	0.958762887	A	A	A	A	A	A	A	A	A	A	A	A	A	A	A	A	A	A	A	A	A	A	A	A	A	A	A	A	A	A	A	A	A	A	N	A	A	A	A	A	A	A	A	A	A	A	A	A	A	A	A	A	A	A	A	A	A	A	A	A	G	A	N	A	A	A	A	A	A	A	A	A	A	A	A	A	A	A	A	A	A	A	A	A	A	A	A	A	A	A	A	A	A	A	A	N	N	A	A	A	N	A	A	A	A	A	A	A	A	A	A	A	A	A	A	A	A	A	A	A	A	A	A	A	A	A	A	A	A	A	A	A	A	A	A	A	A	A	A	A	A	A	A	A	A	A	A	A	A	N	A	A	A	A	A	A	A	A	G	A	A	A	A	A	A	A	A	A	A	A	A	A	A	A	A	A	A	N	A	A	H	A	A	A	A	A	A	A	A	N	A	A	A	A	A	A	A	N	A	A	A	A	A	A	A	A	A	A	A	A	A	A	A	A	A	A	A	A	A	A	A	A	A	A	A	A	A	A	A	A	A	A	A	A	A	A	A	A	A	A	A	A	A	A	A	A	A	A	A	A	A	A	A	A	A	A	A	G	A	A	A	A	A	A	A	A	A	A	A	A	A	A	N	A	A	A	A	A	A	A	N	A	A	A	A	A	A	A	A	A	A	A	A	A	A	A	A	A	A	A	A	A	A	A	A	A	A	A	A	A	A	A	A	A	A	A	A	A	N	A	A	A	A	A	A	A	A	A	A	A	A	A	A	A	A	A	A	A	A	A	A	A	A	A	A	A	A	A	A	A	A	A	A	A	A	A	A	A	A	A	A	A	A	A	A	A	A	A	A	A	A	A	A	A	A	A	A	A	A	A	A	A	A	A
TGCAGAAAAAGATTGTGAATTCGTCATAGTAGAGGTTTGCCTGCTGCCAGTCCCAGACCCAGTC	iniaGBS156	T/G	37	0.010695187	369	4	1	0.958762887	T	T	T	T	T	T	T	T	T	T	T	T	T	T	T	T	T	T	T	T	T	T	T	T	T	T	T	T	T	T	T	T	T	T	N	T	T	T	T	T	T	T	T	T	T	T	T	T	T	T	T	T	T	T	T	T	T	T	T	T	G	T	N	T	T	T	T	T	T	T	T	T	T	T	T	T	T	T	T	T	T	T	T	T	T	T	T	T	T	T	T	T	T	T	T	N	N	T	T	T	N	T	T	T	T	T	T	T	T	T	T	T	T	T	T	T	T	T	T	T	T	T	T	T	T	T	T	T	T	T	T	T	T	T	T	T	T	T	T	T	T	T	T	T	T	T	T	T	T	N	T	T	T	T	T	T	T	T	G	T	T	T	T	T	T	T	T	T	T	T	T	T	T	T	T	T	T	N	T	T	H	T	T	T	T	T	T	T	T	N	T	T	T	T	T	T	T	N	T	T	T	T	T	T	T	T	T	T	T	T	T	T	T	T	T	T	T	T	T	T	T	T	T	T	T	T	T	T	T	T	T	T	T	T	T	T	T	T	T	T	T	T	T	T	T	T	T	T	T	T	T	T	T	T	T	T	T	G	T	T	T	T	T	T	T	T	T	T	T	T	T	T	N	T	T	T	T	T	T	T	N	T	T	T	T	T	T	T	T	T	T	T	T	T	T	T	T	T	T	T	T	T	T	T	T	T	T	T	T	T	T	T	T	T	T	T	T	T	N	T	T	T	T	T	T	T	T	T	T	T	T	T	T	T	T	T	T	T	T	T	T	T	T	T	T	T	T	T	T	T	T	T	T	T	T	T	T	T	T	T	T	T	T	T	T	T	T	T	T	T	T	T	T	T	T	T	T	T	T	T	T	T	T	T
TGCAGAAAAAGCAAACCGCAAGGAAAAATGTTTAAGTTTAATCGGGGGAATTGGGATGGATCAA	iniaGBS157	A/C	55	0.035502959	322	12	4	0.850515464	A	A	A	N	A	A	A	A	A	A	N	A	A	A	N	A	A	A	A	A	A	A	A	A	A	C	A	A	A	N	A	C	A	N	N	N	A	A	H	N	N	A	A	A	A	A	A	A	A	A	A	A	A	A	A	A	A	A	A	A	A	A	A	A	N	A	A	A	A	C	H	A	A	A	A	A	A	A	A	A	A	A	C	A	A	A	A	C	A	A	A	A	A	N	C	N	N	A	A	A	A	A	A	N	N	N	N	N	A	A	A	N	A	A	A	A	N	A	A	A	N	A	A	N	A	N	A	A	A	A	A	A	A	A	A	A	A	A	A	A	A	A	A	A	A	A	A	A	A	A	A	A	A	A	A	A	A	A	A	A	A	A	A	A	A	A	A	A	A	A	A	A	A	A	A	A	A	A	A	A	A	A	A	A	A	A	A	A	A	A	A	A	A	A	A	N	A	A	N	A	A	A	A	A	A	A	A	A	A	A	A	A	A	A	A	A	A	A	A	A	N	N	N	A	A	A	N	A	A	A	N	N	A	A	A	A	A	A	A	A	A	A	A	A	A	N	N	A	A	A	A	A	H	A	A	A	N	A	N	A	A	A	A	N	A	A	A	A	A	A	A	A	A	A	N	C	A	C	A	A	A	H	A	A	N	A	A	A	A	A	A	N	A	N	N	A	A	A	A	A	A	A	A	A	A	A	A	A	A	A	A	A	A	A	A	A	A	A	A	A	A	A	A	A	A	N	A	A	A	A	A	A	N	N	N	A	A	A	A	A	A	A	A	A	A	A	N	N	A	A	A	A	N	N	A	A	N	N	A	A	A	A	A	A	A	A	N	A	A	N	A	A	A	A	N	A	A	A	A	A	A	A	A	A
TGCAGAAAAAGCAGCTAGATGGGTCTGCTAGATTCAGAAGTCTACATAGTAGTTTTGCTATGAA	iniaGBS158	G/T	22	0.307692308	112	52	5	0.409793814	G	N	N	N	G	N	N	T	N	N	G	T	N	N	G	N	N	N	N	T	N	N	N	G	G	N	T	G	N	N	N	N	N	G	N	N	N	N	N	N	N	G	N	G	N	G	T	N	G	G	N	T	G	G	N	T	G	G	G	G	N	N	N	G	T	G	G	N	G	N	N	G	G	N	N	N	G	N	N	N	G	N	N	N	N	N	N	N	G	G	T	N	N	N	N	G	N	N	N	G	N	N	N	N	N	N	N	T	N	G	N	T	N	N	N	N	T	N	G	N	N	N	N	N	T	T	N	N	T	G	G	G	G	N	N	T	N	G	N	N	N	N	T	G	N	G	N	G	N	N	N	N	G	N	G	N	N	N	G	T	N	G	H	G	G	N	G	T	N	G	N	N	G	N	N	N	G	N	G	N	H	N	N	T	N	N	N	T	N	T	N	N	T	T	N	N	T	G	G	N	N	N	T	N	T	N	G	N	N	N	T	N	N	N	T	G	T	N	N	T	T	N	T	G	G	N	T	G	G	N	N	N	N	N	G	G	N	N	N	N	T	T	N	N	N	N	N	N	G	N	G	N	H	N	G	N	N	G	G	N	N	N	G	G	N	N	N	N	G	N	G	G	N	N	G	N	N	N	G	N	G	H	G	T	G	N	T	N	N	T	N	G	N	N	N	N	N	N	N	N	N	G	N	G	N	N	N	G	N	N	G	G	N	G	N	G	N	T	T	N	N	G	G	N	G	N	N	N	G	N	T	N	G	N	G	G	G	H	G	N	N	G	N	T	N	N	G	N	N	T	T	N	G	G	T	N	N	N	N	G	G	G	N	N	G	N	N	G	G	N	N	N	N	N	G	G	G	N	T	N	N	N	N	N
TGCAGAAAAAGCCCGAAATGTGATGGTTTTATGCAATTAACTCCACTAGAGGAGATCGAGGAGC	iniaGBS159	A/G	22	0.05033557	15	282	1	0.762886598	G	G	G	G	G	G	G	G	G	G	G	G	G	G	G	G	N	G	G	N	N	N	G	G	G	G	N	G	A	G	A	G	N	G	G	G	N	N	G	N	N	G	G	G	N	G	G	N	G	G	G	G	G	G	G	G	G	A	N	G	G	N	G	G	G	G	G	G	G	G	G	G	G	G	G	G	N	G	G	G	G	G	G	N	G	G	N	G	A	G	G	G	G	G	G	N	G	G	G	N	N	N	N	G	G	N	N	A	A	N	G	N	G	G	N	G	G	N	N	N	G	G	G	N	G	N	G	G	G	N	G	G	N	G	N	G	G	G	N	G	N	G	G	G	N	G	G	G	G	G	G	N	G	G	G	G	G	G	G	G	G	G	G	G	G	G	G	G	G	G	G	G	G	N	G	G	G	G	G	G	G	G	G	N	G	N	N	G	N	G	G	G	G	G	G	N	G	N	G	G	G	N	G	N	G	G	G	N	N	G	G	G	G	G	G	G	G	A	G	A	A	A	G	N	G	G	N	G	G	G	N	G	G	N	G	N	G	A	G	G	G	G	G	N	N	G	N	N	G	A	G	N	G	N	G	G	G	N	G	G	N	N	G	N	G	G	N	G	G	G	G	N	N	N	N	N	G	N	G	G	G	H	A	G	N	G	N	G	G	G	N	G	G	G	N	G	G	G	N	G	N	G	G	G	N	G	G	G	G	G	N	G	G	G	G	G	G	G	N	G	G	G	G	G	G	G	G	G	G	G	G	G	G	G	G	G	G	G	G	G	G	G	N	G	G	G	G	G	G	G	G	G	G	N	G	G	G	G	G	G	N	G	G	A	G	G	G	G	G	N	N	G	N	G	G	G	G	G	G	G	G	G	N	G
TGCAGAAAAAGCCGCAGTCGAACCGTATCAGTGCAACCCGTAGAAAAAGGAAGCTACAACAGCG	iniaGBS160	C/T	53	0.197740113	269	70	15	0.835051546	C	C	C	C	N	T	C	C	C	C	C	N	C	C	C	N	C	H	N	C	N	C	C	T	C	T	N	N	N	N	N	C	C	N	N	T	C	N	C	N	N	C	T	C	C	C	T	C	C	C	C	C	C	C	H	C	T	N	C	C	T	N	C	T	C	C	C	C	C	C	N	C	C	C	C	C	C	C	N	C	T	C	T	C	C	C	C	C	N	C	T	C	H	C	C	C	N	T	T	T	N	C	T	C	C	C	C	C	C	C	C	C	T	C	T	C	C	C	C	C	C	N	C	C	C	C	C	H	T	H	H	C	C	C	C	C	N	H	N	N	C	C	C	C	C	C	C	C	H	C	C	N	C	C	C	C	C	C	C	C	C	C	C	C	C	C	C	C	C	C	C	C	C	C	T	H	C	C	C	T	C	C	C	C	C	T	C	C	N	N	C	C	C	C	N	C	C	T	C	N	C	C	T	C	C	C	T	N	N	C	C	C	C	H	C	C	C	N	C	C	C	C	T	T	C	C	C	C	C	C	C	C	C	N	C	N	C	C	C	C	C	C	C	C	T	N	C	N	C	N	C	N	C	C	C	N	C	T	C	N	C	N	N	N	T	T	N	C	H	H	N	C	T	C	T	T	C	C	C	C	C	C	C	T	C	N	N	C	C	N	C	N	C	C	N	C	T	T	C	T	C	C	T	H	C	N	C	C	C	T	C	C	T	C	C	C	C	C	C	C	C	C	C	C	C	C	C	C	C	C	C	C	C	C	C	T	N	N	C	T	T	C	C	C	C	C	C	C	T	C	C	C	C	T	T	H	T	C	C	C	C	C	N	C	T	T	H	C	C	C	N	N	C	C	T	T	C	T	T	T	C	N	C	N
TGCAGAAAAAGCGCAATACTTGGGGACAGTATTAGATCGAACCCTAGGCACCCAGGAGACCCAC	iniaGBS161	A/G	30	0.366292135	163	245	37	0.956185567	A	A	G	G	G	A	G	G	H	G	G	G	A	G	G	G	G	H	A	A	A	A	G	G	G	H	G	A	A	A	N	H	A	A	A	A	G	G	H	N	N	A	A	G	N	G	G	N	H	A	A	A	G	A	H	A	G	G	H	A	A	N	G	G	A	G	G	H	G	H	H	A	A	A	A	H	A	G	H	H	A	G	G	G	A	G	A	G	G	H	G	H	G	G	G	A	G	G	G	G	N	A	G	A	G	G	G	G	G	G	A	A	G	G	A	G	A	A	A	G	A	A	G	G	G	G	G	G	G	G	G	A	G	G	H	A	G	G	G	G	N	A	A	A	N	A	A	A	G	N	A	A	A	G	G	G	G	A	G	G	G	H	G	H	A	A	A	G	A	A	A	G	H	A	A	G	A	G	A	G	H	G	A	A	A	G	G	G	G	G	G	A	G	A	G	G	A	A	G	A	A	H	G	A	G	G	G	H	A	A	A	H	G	A	G	G	G	G	G	G	G	G	G	A	A	A	G	A	G	A	G	G	H	A	H	A	G	N	H	A	A	A	G	A	G	H	A	G	A	G	G	A	G	G	G	G	G	H	G	G	G	A	A	G	G	A	G	A	A	A	A	N	G	N	A	A	A	H	A	A	G	H	G	G	G	G	G	G	A	G	A	A	G	G	A	G	G	G	G	H	H	G	G	G	G	A	G	G	G	G	G	A	A	G	G	G	G	G	G	G	G	G	G	G	G	A	G	G	G	G	G	G	G	G	G	G	G	G	G	H	G	G	G	G	G	G	G	G	G	H	G	G	G	G	G	H	A	A	G	G	G	A	A	A	G	G	H	A	A	G	G	A	G	A	A	A	G	G	G	G	A	G	G	G
TGCAGAAAAAGCTATATAATTGCAGCCTATTAAATTTTGCACGCCCCGAGATCGGAAGAGCGGT	iniaGBS162	C/T	41	0.297297297	264	121	22	0.93556701	C	T	T	C	T	T	T	C	C	C	C	T	T	T	T	T	T	T	N	N	T	C	C	N	C	C	C	C	C	C	C	T	T	N	N	C	T	N	T	N	C	C	C	C	C	C	T	N	C	C	T	C	C	H	H	N	C	C	H	T	C	C	C	C	C	H	C	T	T	C	H	H	C	T	C	C	C	T	T	T	C	T	T	T	T	C	H	T	C	C	T	H	T	T	H	N	N	T	C	C	C	C	C	T	C	C	C	C	C	H	C	T	C	C	C	C	T	C	C	T	T	C	C	C	H	C	C	T	T	H	C	C	C	N	H	C	T	C	C	C	C	C	C	C	C	C	C	T	C	T	T	N	T	C	T	C	C	T	C	T	T	C	C	H	T	C	C	C	C	T	H	T	T	T	T	C	T	T	C	C	C	C	C	C	C	C	C	C	C	C	C	C	C	T	C	C	C	C	C	C	C	C	C	C	C	C	C	N	C	C	T	T	C	T	C	T	C	C	C	C	C	C	C	T	T	T	N	C	C	C	N	C	C	C	C	T	C	C	C	C	C	C	C	C	C	C	T	C	C	C	T	C	C	C	C	C	T	C	C	C	T	C	C	C	C	C	T	C	T	H	T	C	H	N	C	C	C	C	C	T	C	C	C	T	T	C	T	H	T	N	C	C	C	C	N	C	H	T	C	H	T	C	T	C	C	T	T	C	C	N	C	C	C	C	C	C	C	T	T	C	C	C	C	N	C	C	C	C	C	C	C	C	C	C	C	C	C	H	C	C	C	T	T	T	T	C	C	C	C	C	C	C	C	C	C	C	C	C	T	T	C	C	C	C	T	C	T	C	C	C	T	T	C	C	C	C	C	H	C	T	C	C	T	C
TGCAGAAAAAGGACTTGGACGGAAAATATATTCTCAGGCCGAGATCGGAAGAGCGGTTCAGCAG	iniaGBS163	G/T	10	0.124137931	127	18	0	0.37371134	N	N	G	G	N	N	N	N	G	G	N	N	N	N	G	N	G	N	N	N	G	G	N	N	N	G	N	T	N	N	T	N	N	N	N	N	T	T	G	N	N	N	T	N	T	N	G	N	G	G	N	N	N	N	G	N	G	N	N	G	G	N	N	G	N	G	N	G	N	N	G	G	N	N	N	G	N	G	N	N	G	N	G	N	N	N	N	N	T	N	G	N	N	N	G	N	N	N	N	G	N	N	N	G	N	G	G	N	G	N	N	G	G	G	G	N	N	G	N	G	G	G	G	N	N	N	T	N	G	G	G	T	G	N	N	N	G	G	N	N	N	G	N	G	N	N	N	N	N	G	G	N	G	N	N	N	N	G	G	N	G	G	G	N	T	T	N	G	N	N	G	N	N	G	N	N	G	G	N	N	G	G	N	N	G	G	N	G	N	N	N	N	G	N	N	N	G	G	G	N	N	N	N	G	N	G	N	N	N	N	N	N	N	N	N	N	G	G	N	G	N	G	G	N	G	N	N	G	G	G	N	G	N	N	G	N	N	N	G	N	N	G	N	N	G	N	N	N	N	N	G	G	N	G	N	N	N	G	N	G	G	T	N	N	G	N	N	G	N	N	G	N	N	N	N	N	N	N	T	N	G	T	G	N	N	N	N	N	N	N	G	N	N	N	N	N	G	N	N	N	G	N	N	N	N	N	N	N	N	N	N	N	N	T	N	N	N	G	N	N	N	G	G	N	N	G	N	N	G	G	N	N	N	N	G	N	N	G	N	G	N	N	G	N	N	N	G	N	N	G	N	N	G	N	N	N	N	N	G	N	G	G	G	T	G	G	T	G	G	N	G	G	N	G	T	N	N	N	N	N	G	N	N	N
TGCAGAAAAAGGACTTGGACGGAAAATATATTCTCAGGCCGAGATCGGAAGAGCGGTTCAGCAG	iniaGBS164	T/C	30	0.124137931	127	18	0	0.37371134	N	N	T	T	N	N	N	N	T	T	N	N	N	N	T	N	T	N	N	N	T	T	N	N	N	T	N	C	N	N	C	N	N	N	N	N	C	C	T	N	N	N	C	N	C	N	T	N	T	T	N	N	N	N	T	N	T	N	N	T	T	N	N	T	N	T	N	T	N	N	T	T	N	N	N	T	N	T	N	N	T	N	T	N	N	N	N	N	C	N	T	N	N	N	T	N	N	N	N	T	N	N	N	T	N	T	T	N	T	N	N	T	T	T	T	N	N	T	N	T	T	T	T	N	N	N	C	N	T	T	T	C	T	N	N	N	T	T	N	N	N	T	N	T	N	N	N	N	N	T	T	N	T	N	N	N	N	T	T	N	T	T	T	N	C	C	N	T	N	N	T	N	N	T	N	N	T	T	N	N	T	T	N	N	T	T	N	T	N	N	N	N	T	N	N	N	T	T	T	N	N	N	N	T	N	T	N	N	N	N	N	N	N	N	N	N	T	T	N	T	N	T	T	N	T	N	N	T	T	T	N	T	N	N	T	N	N	N	T	N	N	T	N	N	T	N	N	N	N	N	T	T	N	T	N	N	N	T	N	T	T	C	N	N	T	N	N	T	N	N	T	N	N	N	N	N	N	N	C	N	T	C	T	N	N	N	N	N	N	N	T	N	N	N	N	N	T	N	N	N	T	N	N	N	N	N	N	N	N	N	N	N	N	C	N	N	N	T	N	N	N	T	T	N	N	T	N	N	T	T	N	N	N	N	T	N	N	T	N	T	N	N	T	N	N	N	T	N	N	T	N	N	T	N	N	N	N	N	T	N	T	T	T	C	T	T	C	T	T	N	T	T	N	T	C	N	N	N	N	N	T	N	N	N
TGCAGAAAAAGGACTTTGACAGAAAATATACCCTCAGGACAGATCTAGGGTTCGTCGGTGGAGC	iniaGBS165	A/G	20	0.076530612	15	180	1	0.5	G	G	H	G	G	G	G	G	N	N	G	G	G	G	N	N	N	G	G	N	G	N	G	G	G	N	G	N	G	N	A	N	G	N	N	G	A	N	N	G	N	N	A	N	N	N	G	G	N	G	G	G	N	G	N	N	N	G	G	N	N	N	G	N	N	G	G	G	G	N	G	G	G	A	N	G	N	N	N	G	G	G	G	N	G	G	G	N	A	N	G	G	N	N	G	G	N	N	G	G	N	N	N	G	N	G	N	N	N	G	G	G	N	N	N	N	N	G	G	G	G	N	G	N	N	N	N	N	G	G	G	A	N	N	N	N	N	G	N	N	N	N	N	N	G	G	N	G	N	G	N	N	G	G	G	G	G	G	G	G	N	N	N	G	A	A	G	N	N	G	N	G	N	N	N	N	N	N	G	G	N	N	N	N	N	G	N	N	G	N	N	N	G	N	N	N	G	G	N	G	N	N	G	G	N	G	G	N	N	G	N	G	N	G	G	N	G	G	G	G	G	N	G	G	G	G	G	G	G	G	N	G	G	G	G	G	N	G	G	G	N	G	G	N	N	N	N	N	G	G	G	G	N	G	N	G	N	N	N	G	N	N	N	N	N	G	N	N	N	G	G	N	N	N	A	N	G	N	G	N	G	N	N	G	N	N	G	N	N	N	N	G	G	N	N	N	G	G	G	G	N	N	G	G	G	N	A	G	N	G	G	G	G	N	N	G	N	N	N	N	N	N	G	N	N	N	G	N	N	N	G	G	N	N	N	N	N	N	G	G	G	G	G	G	G	G	G	N	G	G	G	G	G	N	G	N	N	N	N	N	G	G	N	N	N	G	N	N	G	A	G	N	G	N	A	A	G	N	G	N	N	N	A	G
TGCAGAAAAAGGACTTTGACAGAAAATATACCCTCAGGACAGATCTAGGGTTCGTCGGTGGAGC	iniaGBS166	C/T	44	0.076530612	15	180	1	0.5	T	T	H	T	T	T	T	T	N	N	T	T	T	T	N	N	N	T	T	N	T	N	T	T	T	N	T	N	T	N	C	N	T	N	N	T	C	N	N	T	N	N	C	N	N	N	T	T	N	T	T	T	N	T	N	N	N	T	T	N	N	N	T	N	N	T	T	T	T	N	T	T	T	C	N	T	N	N	N	T	T	T	T	N	T	T	T	N	C	N	T	T	N	N	T	T	N	N	T	T	N	N	N	T	N	T	N	N	N	T	T	T	N	N	N	N	N	T	T	T	T	N	T	N	N	N	N	N	T	T	T	C	N	N	N	N	N	T	N	N	N	N	N	N	T	T	N	T	N	T	N	N	T	T	T	T	T	T	T	T	N	N	N	T	C	C	T	N	N	T	N	T	N	N	N	N	N	N	T	T	N	N	N	N	N	T	N	N	T	N	N	N	T	N	N	N	T	T	N	T	N	N	T	T	N	T	T	N	N	T	N	T	N	T	T	N	T	T	T	T	T	N	T	T	T	T	T	T	T	T	N	T	T	T	T	T	N	T	T	T	N	T	T	N	N	N	N	N	T	T	T	T	N	T	N	T	N	N	N	T	N	N	N	N	N	T	N	N	N	T	T	N	N	N	C	N	T	N	T	N	T	N	N	T	N	N	T	N	N	N	N	T	T	N	N	N	T	T	T	T	N	N	T	T	T	N	C	T	N	T	T	T	T	N	N	T	N	N	N	N	N	N	T	N	N	N	T	N	N	N	T	T	N	N	N	N	N	N	T	T	T	T	T	T	T	T	T	N	T	T	T	T	T	N	T	N	N	N	N	N	T	T	N	N	N	T	N	N	T	C	T	N	T	N	C	C	T	N	T	N	N	N	C	T
TGCAGAAAAAGGACTTTGACAGAAAATATACCCTCAGGACAGATCTAGGGTTCGTCGGTGGAGC	iniaGBS167	G/A	56	0.076530612	15	180	1	0.5	A	A	H	A	A	A	A	A	N	N	A	A	A	A	N	N	N	A	A	N	A	N	A	A	A	N	A	N	A	N	G	N	A	N	N	A	G	N	N	A	N	N	G	N	N	N	A	A	N	A	A	A	N	A	N	N	N	A	A	N	N	N	A	N	N	A	A	A	A	N	A	A	A	G	N	A	N	N	N	A	A	A	A	N	A	A	A	N	G	N	A	A	N	N	A	A	N	N	A	A	N	N	N	A	N	A	N	N	N	A	A	A	N	N	N	N	N	A	A	A	A	N	A	N	N	N	N	N	A	A	A	G	N	N	N	N	N	A	N	N	N	N	N	N	A	A	N	A	N	A	N	N	A	A	A	A	A	A	A	A	N	N	N	A	G	G	A	N	N	A	N	A	N	N	N	N	N	N	A	A	N	N	N	N	N	A	N	N	A	N	N	N	A	N	N	N	A	A	N	A	N	N	A	A	N	A	A	N	N	A	N	A	N	A	A	N	A	A	A	A	A	N	A	A	A	A	A	A	A	A	N	A	A	A	A	A	N	A	A	A	N	A	A	N	N	N	N	N	A	A	A	A	N	A	N	A	N	N	N	A	N	N	N	N	N	A	N	N	N	A	A	N	N	N	G	N	A	N	A	N	A	N	N	A	N	N	A	N	N	N	N	A	A	N	N	N	A	A	A	A	N	N	A	A	A	N	G	A	N	A	A	A	A	N	N	A	N	N	N	N	N	N	A	N	N	N	A	N	N	N	A	A	N	N	N	N	N	N	A	A	A	A	A	A	A	A	A	N	A	A	A	A	A	N	A	N	N	N	N	N	A	A	N	N	N	A	N	N	A	G	A	N	A	N	G	G	A	N	A	N	N	N	G	A
TGCAGAAAAAGGAGGAGAATGCAACAGCAGCTGAGGAAGCTCCGAGATCGGAAGAGCGGTTCAG	iniaGBS168	G/T	26	0.338028169	144	256	26	0.963917526	T	T	G	T	G	G	G	G	G	T	T	G	T	T	G	G	H	G	N	T	T	T	T	T	T	T	T	T	G	H	G	N	G	G	G	G	G	T	H	T	G	G	G	T	G	T	G	T	H	G	T	T	H	T	T	T	T	H	G	G	T	T	T	N	T	H	T	T	G	T	H	T	T	T	T	T	T	T	H	T	T	H	T	T	T	T	T	T	T	T	G	G	G	T	T	T	N	G	T	T	G	H	T	T	T	H	G	G	H	T	G	T	T	T	G	G	T	G	T	T	T	T	T	T	T	T	G	T	T	T	G	G	T	T	T	T	T	H	G	T	T	G	G	T	T	T	T	N	H	T	T	T	T	T	T	T	T	T	T	T	T	T	T	T	G	G	T	H	T	T	T	G	T	T	T	T	T	T	T	T	T	T	G	G	G	T	T	T	T	T	H	T	T	T	T	G	T	T	G	G	T	T	T	G	G	T	T	G	T	T	T	T	G	T	T	G	G	T	G	T	G	G	G	N	G	T	G	G	T	T	T	T	T	T	T	G	G	G	T	T	T	G	T	T	T	G	T	G	T	T	G	N	H	G	T	H	G	G	G	G	G	T	T	G	T	T	T	T	T	T	T	G	T	N	G	T	G	T	T	T	T	H	T	T	H	G	G	G	G	H	T	T	G	G	G	G	T	T	H	T	G	T	H	H	H	T	T	T	T	G	T	G	T	T	T	G	T	G	N	G	G	G	G	G	T	T	T	T	T	T	T	N	T	T	T	T	G	T	T	T	T	G	G	T	T	G	T	T	G	T	T	T	T	T	G	T	T	T	G	G	G	T	G	G	G	G	T	T	T	G	G	G	T	T	T	T	T	T	T	T	T	G	T	G
TGCAGAAAAAGGAGGTACACCGCGTTTTCTTACTGAAGTGCATATAATCCATGGCGATTAAAGT	iniaGBS169	G/T	34	0.087591241	245	24	5	0.680412371	G	G	G	N	N	N	G	G	N	N	G	N	G	G	G	N	G	G	N	N	N	N	N	G	G	G	G	N	G	G	G	G	G	N	G	N	N	G	G	N	G	G	G	N	G	G	N	G	G	N	G	G	N	G	G	N	N	N	G	G	G	G	G	N	G	G	G	G	N	G	G	N	G	G	N	N	G	G	G	G	G	G	N	N	G	N	G	G	G	G	N	G	G	G	N	G	G	N	G	G	N	N	G	G	G	T	N	T	G	T	G	G	T	T	G	G	G	T	G	N	T	G	N	T	T	G	G	N	G	H	H	G	N	N	G	G	G	N	G	N	G	G	G	N	N	G	N	N	N	N	N	N	T	G	G	G	N	G	G	G	G	G	G	G	G	G	G	T	G	G	N	G	N	T	T	G	N	N	G	G	G	G	N	N	G	G	G	G	G	N	G	N	G	G	N	G	G	G	N	G	G	G	G	G	N	G	G	N	N	G	N	G	G	G	G	G	G	G	N	G	T	T	G	G	G	G	G	N	G	N	G	T	G	G	H	G	G	G	H	H	G	N	T	G	T	N	N	G	G	G	G	N	G	G	N	G	G	G	N	N	G	N	G	G	N	G	N	N	N	G	G	N	G	N	G	G	N	G	G	N	N	G	T	N	N	N	G	N	N	N	G	N	G	N	G	N	G	G	G	G	N	G	N	N	N	G	G	G	G	N	G	N	G	G	G	G	G	N	G	G	G	G	G	N	G	G	N	N	G	G	G	G	G	N	N	G	G	G	G	G	G	G	G	G	G	N	N	G	N	G	G	G	N	G	G	G	G	G	G	G	N	G	G	G	G	G	G	G	G	N	N	N	G	N	N	G	G	G	G	N	G	G	G	G
TGCAGAAAAAGGATCAGTGCATGGACATGGATGTGGAAGGCTGCCATCCAACGATGTCCGCATA	iniaGBS170	C/G	40	0.323170732	53	109	2	0.412371134	N	G	N	N	G	N	N	G	N	C	N	N	N	G	N	N	G	N	G	N	G	N	N	G	G	N	G	N	N	C	C	C	N	N	C	N	N	N	C	N	G	N	N	G	N	G	C	H	N	N	G	N	N	N	C	N	N	N	N	G	G	N	G	G	C	N	G	N	N	C	C	N	G	G	C	N	G	N	N	G	N	G	C	N	G	G	N	G	G	G	C	N	N	N	N	G	G	G	N	N	N	G	G	N	N	C	N	G	N	C	G	N	G	N	N	G	N	N	G	N	N	C	G	N	G	N	N	N	G	C	G	N	N	N	N	G	N	N	G	G	N	G	N	N	N	N	G	G	N	N	N	N	G	N	N	N	N	C	N	N	N	G	G	N	G	N	N	N	N	N	N	N	N	N	C	C	N	N	G	C	N	N	N	N	G	N	N	G	N	N	N	N	N	N	N	G	N	N	G	N	N	N	G	N	N	N	G	N	C	G	N	N	N	N	N	N	G	N	N	G	N	N	N	N	G	N	G	C	G	N	N	G	N	N	N	N	G	G	G	N	G	N	C	N	C	C	N	N	N	G	N	N	G	N	N	G	C	G	N	C	C	G	C	N	N	C	C	N	G	N	G	N	N	N	N	C	G	C	C	N	N	N	N	C	N	N	G	N	N	N	G	N	N	N	G	N	N	N	C	C	N	G	N	N	N	N	G	G	G	N	N	N	N	N	G	N	N	C	C	N	N	G	G	N	G	N	N	N	N	N	G	G	N	N	G	N	N	C	G	N	G	C	N	C	G	C	N	N	C	G	G	N	G	C	G	C	N	C	N	N	G	C	N	G	G	G	H	N	N	N	N	G	N	N	N	N	N	N	G	C	G	N	N	N
TGCAGAAAAAGGATCAGTGCATGGACATGGATGTGGAAGGCTGCCATCCAACGATGTCCGCATA	iniaGBS171	C/A	58	0.407692308	53	75	2	0.324742268	N	N	N	N	A	N	N	A	N	C	N	N	N	A	N	N	A	N	A	N	A	N	N	N	A	N	A	N	N	C	C	C	N	N	C	N	N	N	C	N	A	N	N	A	N	N	C	H	N	N	N	N	N	N	C	N	N	N	N	A	N	N	N	N	C	N	A	N	N	C	C	N	N	A	C	N	A	N	N	A	N	N	C	N	A	N	N	A	A	A	C	N	N	N	N	A	A	N	N	N	N	A	A	N	N	C	N	N	N	C	A	N	A	N	N	A	N	N	A	N	N	C	N	N	A	N	N	N	N	C	A	N	N	N	N	A	N	N	A	A	N	A	N	N	N	N	A	A	N	N	N	N	A	N	N	N	N	C	N	N	N	A	N	N	A	N	N	N	N	N	N	N	N	N	C	C	N	N	A	C	N	N	N	N	N	N	N	N	N	N	N	N	N	N	N	A	N	N	N	N	N	N	A	N	N	N	A	N	C	A	N	N	N	N	N	N	A	N	N	A	N	N	N	N	N	N	N	C	A	N	N	A	N	N	N	N	A	A	A	N	A	N	C	N	C	C	N	N	N	N	N	N	A	N	N	A	C	N	N	C	C	A	C	N	N	C	C	N	A	N	A	N	N	N	N	C	N	C	C	N	N	N	N	C	N	N	A	N	N	N	A	N	N	N	A	N	N	N	C	C	N	N	N	N	N	N	A	A	A	N	N	N	N	N	N	N	N	C	C	N	N	N	N	N	A	N	N	N	N	N	N	A	N	N	N	N	N	C	A	N	N	C	N	C	N	C	N	N	C	N	A	N	N	C	N	C	N	C	N	N	A	C	N	A	A	A	H	N	N	N	N	A	N	N	N	N	N	N	A	C	A	N	N	N
TGCAGAAAAAGGCCCCTGCCTTCTCGTCCCGAGATCGGAAGAGCGGTTCAGCAGGAATGCCGAG	iniaGBS172	C/T	24	0.10373444	25	211	5	0.595360825	T	N	T	N	T	T	C	N	T	T	N	T	T	T	T	T	H	C	N	N	N	T	N	N	N	N	T	T	N	N	T	N	N	N	N	N	T	N	N	N	N	T	N	C	T	T	N	C	T	N	N	T	T	T	H	T	C	N	C	N	T	C	N	C	N	T	N	N	N	N	N	N	N	T	N	N	C	T	T	T	T	T	N	N	C	T	N	T	N	N	N	T	N	N	T	C	N	T	N	N	T	T	T	N	N	N	N	T	N	T	C	T	T	T	N	N	T	C	T	T	T	T	N	N	T	N	T	C	T	T	T	N	T	T	T	N	T	T	T	N	T	N	N	T	T	T	T	T	T	T	T	N	T	N	T	T	N	T	N	T	T	T	T	T	N	N	T	N	N	T	T	N	T	T	T	T	T	N	N	N	T	N	T	N	T	N	T	T	T	T	T	N	T	T	T	N	N	T	T	T	C	N	N	T	N	C	N	N	N	T	T	T	T	T	T	N	T	N	T	T	T	N	N	T	N	T	T	N	T	T	T	N	N	T	T	T	T	T	T	N	T	T	T	T	T	N	N	T	T	N	N	N	T	N	N	N	T	T	T	C	N	N	T	T	T	T	T	N	T	T	T	T	N	N	T	T	N	N	N	T	T	T	T	T	T	T	T	T	H	N	C	C	N	T	T	T	N	N	C	H	T	T	N	T	T	N	N	T	N	T	N	T	T	N	T	T	N	T	T	N	T	N	N	N	T	T	T	T	T	T	T	T	N	T	T	T	N	T	T	T	H	T	T	N	T	T	N	N	N	N	T	N	N	T	T	N	N	N	T	T	T	N	T	T	T	N	N	T	N	T	N	T	T	N	N	N	T	N	N	N	T	T	N	T
TGCAGAAAAAGGCTCTCTCTATATAGCAAATCATCCGTGGCCTTGTTAATACCTTCTTTATGCT	iniaGBS173	C/A	26	0.048701299	287	15	6	0.762886598	C	C	C	C	N	C	C	C	N	C	C	C	C	C	C	N	C	C	C	N	C	C	C	C	C	C	N	N	N	N	N	N	N	N	N	C	C	N	C	A	N	N	N	C	N	N	C	C	N	N	C	C	C	C	C	C	N	H	C	N	C	A	A	C	N	C	N	H	A	C	C	C	H	C	C	C	C	C	N	C	A	C	C	H	A	C	H	N	C	C	C	H	C	N	C	C	C	C	N	N	C	N	C	C	N	C	C	C	C	C	C	C	C	C	C	C	C	C	C	N	N	C	N	C	C	N	C	C	C	C	C	N	C	C	C	C	C	C	C	N	N	C	N	C	C	C	C	C	C	C	C	N	C	C	C	C	C	N	C	C	C	C	C	C	C	N	C	C	C	C	C	N	C	C	N	C	C	C	C	C	C	C	C	C	C	N	N	C	N	N	C	C	C	C	C	N	N	C	N	C	C	N	C	C	C	C	C	C	C	C	C	C	C	C	C	C	N	C	C	C	C	C	C	C	C	C	C	C	C	C	C	N	C	C	C	C	C	C	C	C	C	C	C	C	C	C	N	C	N	C	N	N	C	C	C	A	C	C	N	C	C	C	N	N	C	C	N	N	C	N	C	N	C	N	N	N	C	C	N	C	C	C	A	C	N	C	C	C	C	C	N	N	C	C	C	N	C	C	C	C	C	C	C	C	C	C	N	C	C	C	C	C	C	C	C	A	C	C	C	C	C	C	C	C	C	C	C	C	C	C	C	N	C	C	C	C	C	C	C	C	C	C	N	N	C	C	N	N	C	C	C	C	C	N	C	C	C	C	C	C	C	C	C	N	C	C	C	C	C	N	N	C	C	N	N	C	C	C	C	C	C	N	N	C
TGCAGAAAAAGGCTGGAAGAACTAGGTCCATCTACGGATCCAGGGAACTTGTTCCTACACAGGA	iniaGBS174	A/C	16	0.314285714	33	72	0	0.270618557	C	N	N	N	N	C	C	N	A	N	N	N	N	N	A	N	N	N	N	N	C	C	N	A	N	N	A	N	N	N	N	N	N	N	C	N	A	N	N	N	N	N	N	C	N	N	N	N	N	N	N	C	N	N	C	N	C	N	N	N	N	A	C	N	N	N	N	N	N	N	N	N	N	N	C	N	C	N	A	A	N	C	N	C	N	N	N	N	N	N	N	N	N	A	N	N	N	N	N	A	N	N	A	N	N	N	C	C	N	A	N	N	A	A	N	N	N	N	N	N	C	N	C	N	N	N	N	N	C	C	C	C	C	N	N	A	C	N	N	N	N	C	N	N	N	N	C	N	A	N	N	N	N	A	N	N	N	N	C	N	N	N	C	N	N	N	N	C	C	C	N	N	N	N	C	C	N	C	N	C	N	N	C	C	N	C	N	C	N	N	N	N	N	N	A	C	N	N	N	N	N	C	N	N	N	N	N	N	N	N	C	N	C	N	N	N	N	N	A	N	C	N	C	N	C	N	N	N	N	N	N	N	N	N	A	C	N	N	N	N	N	N	N	C	C	C	N	N	N	N	N	C	N	N	A	N	N	N	N	N	C	N	C	N	N	N	N	N	N	N	N	N	A	N	N	A	C	C	N	N	N	N	N	A	N	N	N	N	N	N	N	N	N	N	N	N	N	N	N	N	N	N	N	N	N	N	A	A	N	A	N	A	N	N	N	N	N	N	N	N	N	C	C	N	C	N	C	N	N	A	A	N	C	N	C	N	N	N	C	C	C	C	C	A	N	N	N	C	C	N	N	N	N	N	N	N	N	N	N	N	N	C	N	N	N	N	A	N	N	N	N	N	N	C	N	N	C	N	N	N	N	N	A	N
TGCAGAAAAAGGCTGGAAGAACTAGGTCCATCTACGGATCCAGGGAACTTGTTCCTACACAGGA	iniaGBS175	T/C	22	0.314285714	33	72	0	0.270618557	C	N	N	N	N	C	C	N	T	N	N	N	N	N	T	N	N	N	N	N	C	C	N	T	N	N	T	N	N	N	N	N	N	N	C	N	T	N	N	N	N	N	N	C	N	N	N	N	N	N	N	C	N	N	C	N	C	N	N	N	N	T	C	N	N	N	N	N	N	N	N	N	N	N	C	N	C	N	T	T	N	C	N	C	N	N	N	N	N	N	N	N	N	T	N	N	N	N	N	T	N	N	T	N	N	N	C	C	N	T	N	N	T	T	N	N	N	N	N	N	C	N	C	N	N	N	N	N	C	C	C	C	C	N	N	T	C	N	N	N	N	C	N	N	N	N	C	N	T	N	N	N	N	T	N	N	N	N	C	N	N	N	C	N	N	N	N	C	C	C	N	N	N	N	C	C	N	C	N	C	N	N	C	C	N	C	N	C	N	N	N	N	N	N	T	C	N	N	N	N	N	C	N	N	N	N	N	N	N	N	C	N	C	N	N	N	N	N	T	N	C	N	C	N	C	N	N	N	N	N	N	N	N	N	T	C	N	N	N	N	N	N	N	C	C	C	N	N	N	N	N	C	N	N	T	N	N	N	N	N	C	N	C	N	N	N	N	N	N	N	N	N	T	N	N	T	C	C	N	N	N	N	N	T	N	N	N	N	N	N	N	N	N	N	N	N	N	N	N	N	N	N	N	N	N	N	T	T	N	T	N	T	N	N	N	N	N	N	N	N	N	C	C	N	C	N	C	N	N	T	T	N	C	N	C	N	N	N	C	C	C	C	C	T	N	N	N	C	C	N	N	N	N	N	N	N	N	N	N	N	N	C	N	N	N	N	T	N	N	N	N	N	N	C	N	N	C	N	N	N	N	N	T	N
TGCAGAAAAAGGGACCGAAGCAACAGTCGTTATCCCAGAAAATGTTCCGCACCAATGGCTCATT	iniaGBS176	A/G	13	0.400437637	183	233	41	0.966494845	A	G	A	G	G	A	G	G	A	N	G	H	A	G	G	G	G	G	A	G	H	G	G	G	A	A	H	A	A	G	A	N	H	G	A	A	A	A	G	A	G	G	G	G	A	A	G	G	G	G	A	G	A	A	A	A	G	A	G	G	H	G	G	H	G	A	H	A	A	A	A	N	H	H	A	G	G	G	G	H	G	H	G	A	A	G	G	A	A	A	A	H	A	A	A	G	G	N	A	A	G	A	A	G	A	G	G	G	A	H	A	G	A	A	G	A	G	A	A	G	G	G	G	G	A	H	A	G	G	H	G	G	G	G	G	G	G	G	G	G	G	G	G	G	G	G	G	G	H	G	H	G	G	A	G	G	G	G	G	G	G	G	A	G	G	G	G	H	G	H	H	G	G	G	G	G	G	A	H	A	G	G	N	A	A	G	G	G	G	N	G	H	A	G	G	A	A	G	G	G	A	G	H	A	G	A	A	N	G	G	G	G	H	H	H	G	A	G	G	A	G	G	G	G	G	H	H	G	G	G	G	G	G	G	G	G	A	A	H	A	H	G	A	A	G	G	A	H	A	N	G	A	A	A	G	G	G	A	G	G	A	G	H	G	A	G	G	G	G	G	A	A	A	N	A	A	G	A	A	H	G	A	A	G	G	A	A	H	A	G	A	A	A	A	G	A	G	G	A	A	A	G	A	G	H	G	A	G	G	A	A	G	G	A	A	A	G	G	G	G	G	G	G	G	G	G	A	A	A	H	G	A	G	G	G	A	G	H	A	A	A	G	G	G	G	G	A	G	A	G	H	H	A	A	G	A	A	A	A	A	A	A	A	A	H	G	G	A	A	A	A	A	G	A	A	A	A	H	G	G	A	A	A	A
TGCAGAAAAAGGGGGCCAGAACTGTGCGCATGGACATCTGTGAGACATGAACCTGGGATGCAGT	iniaGBS177	C/T	15	0.095238095	32	291	13	0.798969072	T	C	T	T	N	N	N	N	T	T	N	T	T	N	T	N	T	C	T	T	T	T	T	T	T	T	T	N	N	T	T	T	T	T	T	T	T	N	T	N	T	T	T	T	T	T	T	T	T	T	T	T	T	T	T	T	T	N	T	T	T	T	T	T	T	T	T	T	T	T	T	N	T	H	T	T	T	T	T	T	T	T	T	T	T	T	T	T	T	T	T	T	T	T	T	T	T	T	T	T	T	T	T	N	T	T	T	T	T	T	T	T	T	T	N	N	N	N	T	H	T	T	N	T	T	N	T	T	N	T	T	N	T	N	N	T	N	T	N	N	T	T	T	N	T	N	N	T	C	T	T	N	T	C	N	N	T	N	T	T	N	N	T	N	N	N	N	T	T	N	T	N	T	N	N	N	N	T	N	T	T	N	N	T	T	N	N	T	T	T	T	N	T	N	N	N	N	N	T	N	T	T	T	T	T	T	T	N	C	T	T	T	T	T	T	T	C	T	T	T	T	T	T	T	T	T	T	T	T	T	T	T	T	T	H	T	C	T	T	N	T	N	C	T	C	T	N	T	T	T	T	T	T	H	T	T	T	H	T	N	T	T	T	T	T	T	T	T	T	T	T	T	T	N	T	T	T	N	T	N	T	T	T	T	T	N	T	T	N	T	T	T	H	C	N	T	T	T	T	T	T	T	T	C	T	C	T	T	T	T	T	T	N	H	T	T	T	T	T	T	T	T	T	H	T	T	C	C	C	T	H	T	T	T	T	C	T	H	C	C	T	H	T	T	T	T	T	T	N	T	T	T	T	T	T	H	N	C	T	T	T	T	T	T	T	T	T	T	T	N	T	N	T	T	T	T	T	T	T	T	H	T	T	T
TGCAGAAAAAGTAGAGTCCAAGAAACCTCACAATGGAATGTAAGTTGACGTACGTACATACACC	iniaGBS178	A/G	5	0.073248408	284	23	7	0.773195876	A	A	A	N	A	A	A	A	A	N	N	A	N	A	N	N	A	G	N	A	A	A	A	A	A	N	N	G	N	N	G	N	A	A	N	G	A	A	N	A	N	A	G	A	G	A	A	N	N	A	N	A	A	A	N	A	A	A	A	A	A	A	N	N	N	A	A	A	N	N	A	N	G	A	A	A	A	A	A	A	A	A	A	N	A	N	G	N	N	A	A	A	A	A	N	G	A	N	A	A	A	N	N	A	A	N	A	A	N	A	A	A	A	A	A	A	A	A	A	A	N	A	A	A	A	N	A	A	A	A	H	A	A	A	A	A	N	A	A	A	A	A	A	N	H	A	A	A	A	A	A	N	A	A	A	A	A	A	A	A	A	A	A	A	A	A	A	A	A	A	A	A	A	A	A	A	A	A	A	N	A	A	A	A	N	A	A	A	A	A	A	A	A	A	A	A	A	A	A	A	A	A	A	A	A	A	A	N	A	A	A	A	N	A	G	A	A	A	A	A	A	A	N	A	A	A	A	A	A	A	A	A	A	A	A	A	A	A	A	A	A	A	A	A	A	A	A	N	A	N	A	N	A	N	A	A	N	A	A	N	N	N	N	A	N	A	N	A	A	A	N	N	N	N	G	N	N	A	A	N	A	G	N	A	N	A	N	A	N	A	N	N	A	A	A	N	A	N	A	A	N	A	N	A	N	H	G	A	A	A	A	A	A	A	A	A	A	A	A	A	A	A	A	A	A	A	A	A	A	A	A	A	A	A	A	A	N	A	A	A	A	A	A	A	A	A	A	A	A	A	A	A	A	A	A	H	A	A	H	H	N	A	A	G	A	A	A	N	N	N	N	N	A	A	H	G	A	A	A	N	N	A	G	N
TGCAGAAAAAGTTCTCAGAATGCGCTGAGAGTTGAGGAGTGGTCTTGGTACATCACCGAGATCG	iniaGBS179	A/G	16	0.090196078	229	23	3	0.641752577	A	N	N	A	A	A	N	A	A	N	A	A	A	A	A	A	N	A	A	N	N	N	A	N	A	A	A	N	A	N	N	N	N	N	A	A	A	A	A	N	A	A	N	N	A	A	N	N	A	A	A	A	N	N	N	A	A	A	A	A	N	N	A	N	N	A	A	A	N	N	N	N	A	A	N	N	N	A	N	A	A	A	N	A	A	A	A	A	N	N	N	A	A	N	A	A	N	N	N	A	N	A	N	N	A	G	A	A	G	G	A	G	A	H	A	A	H	N	A	A	G	H	A	A	A	A	N	A	A	A	A	G	N	N	A	G	A	G	A	A	A	A	A	A	A	N	N	A	G	A	A	A	A	G	N	A	N	N	G	N	A	A	A	A	A	N	A	N	A	A	N	A	A	A	N	A	N	N	N	A	A	A	N	A	A	A	A	A	A	A	N	A	A	N	N	N	N	A	N	N	A	N	A	A	A	A	A	A	N	A	A	A	A	N	A	A	G	N	A	N	N	A	A	N	A	N	A	A	A	A	A	G	N	A	A	N	N	N	A	A	G	A	A	N	G	A	A	N	A	N	A	A	A	A	N	A	A	A	A	A	A	A	A	A	N	A	A	A	N	N	A	N	N	G	N	A	A	A	N	A	G	A	N	A	N	N	A	N	G	G	A	A	A	N	N	N	N	N	N	A	A	A	A	A	A	A	A	A	A	A	A	N	A	N	A	N	N	N	A	N	A	N	A	A	A	A	N	A	A	A	A	A	A	N	N	A	N	A	A	A	N	A	A	N	N	N	N	N	A	N	N	N	N	A	A	A	A	A	A	N	A	G	N	N	A	N	A	A	N	A	A	A	N	N	A	A	A	A	N	N	A	N	A	A
TGCAGAAAAAGTTTGACATGCATATTTGGGACACATGCACGTGGTGGTCCTAGAACACTCACTC	iniaGBS180	A/C	23	0.329479769	57	108	8	0.404639175	N	N	N	N	A	N	N	N	A	A	N	N	C	A	A	A	C	N	N	C	C	N	N	N	C	H	N	N	N	N	A	A	A	N	N	C	N	N	A	C	N	N	N	N	N	N	A	C	N	A	N	C	A	N	C	C	H	A	A	N	A	A	N	N	N	N	N	N	N	C	N	N	N	N	N	N	C	C	A	A	N	H	N	N	N	N	N	N	N	N	C	C	N	N	A	N	N	C	N	C	C	N	N	A	N	N	N	N	N	N	N	N	N	N	A	N	N	N	N	N	N	A	N	N	C	A	N	C	C	C	N	C	N	N	N	N	N	N	N	N	N	C	N	N	N	N	N	C	C	N	N	N	N	N	N	A	C	C	N	N	C	C	C	A	N	N	N	N	N	N	C	N	C	N	A	N	N	C	C	N	N	C	C	N	N	C	N	C	N	N	A	H	A	C	N	C	C	C	N	N	N	C	N	C	N	N	A	N	N	C	N	C	N	A	C	C	C	N	C	N	N	C	N	C	N	C	C	C	N	N	N	N	N	C	C	C	C	N	N	N	N	C	N	N	N	C	N	C	N	N	N	C	N	N	N	N	H	N	A	N	N	N	N	N	N	C	N	N	N	C	N	C	N	C	N	N	C	C	C	C	C	A	A	N	A	C	N	C	N	N	N	N	A	N	N	N	N	A	N	H	A	N	N	C	N	N	A	N	N	N	C	C	N	N	N	A	N	C	N	N	N	C	C	C	N	C	N	C	N	C	C	N	C	C	N	N	N	N	N	N	N	C	N	C	C	N	C	N	N	C	C	C	C	A	H	A	H	A	N	N	N	A	C	N	N	A	N	N	A	N	N	N	N	N	N	N	A	A	A	C	C	N	N	N
TGCAGAAAAATAAATAAAAAGATCAATCACAATCGTGAAACCTCAGCACCTAAGTTGAGGTGGC	iniaGBS181	A/T	6	0.356913183	111	189	11	0.744845361	A	A	H	N	N	T	T	T	H	N	T	T	N	A	A	A	T	N	N	N	T	N	T	T	N	T	T	N	N	T	T	T	N	A	N	A	A	A	H	T	N	T	N	T	A	N	T	N	N	N	N	T	A	N	T	N	A	T	H	T	A	T	N	T	T	N	T	N	N	T	T	N	N	T	T	N	T	T	A	A	A	H	N	N	N	A	N	N	A	T	T	N	N	N	A	N	N	T	T	A	N	N	N	T	T	T	T	T	A	T	T	N	T	T	T	A	A	T	T	T	T	N	N	T	T	A	A	H	A	T	T	A	A	N	A	H	N	T	T	T	T	T	T	A	T	N	A	N	T	N	A	N	N	A	T	A	T	A	T	A	N	A	T	A	N	A	A	T	N	A	A	T	A	T	T	A	A	T	A	N	T	T	N	A	A	N	N	A	A	N	T	T	A	N	A	T	T	A	A	T	T	H	T	T	T	T	T	N	T	A	A	A	T	T	T	T	T	T	T	N	T	T	T	N	A	A	T	H	T	T	T	T	T	T	T	A	A	T	T	T	T	T	T	T	T	T	A	A	A	A	T	N	H	T	N	A	N	N	A	T	T	T	T	N	T	N	N	T	A	A	N	N	T	N	N	T	T	T	A	A	T	T	A	A	A	A	T	T	N	T	T	T	A	N	T	T	T	T	A	T	T	T	T	A	T	A	T	T	N	A	T	A	T	A	T	A	T	A	N	T	A	N	N	N	N	T	T	T	T	T	A	A	T	T	T	A	T	A	N	A	A	T	A	T	A	T	N	N	A	T	T	T	T	A	T	H	T	T	N	A	A	T	T	A	T	T	T	N	N	N	T	T	T	T	N	A	N	N	T	T	N	N	T	A
TGCAGAAAAATAACACCAAGGTAGTTCTGCTAAAAACAGCGTCAATCCGAGATCGGAAGAGCGG	iniaGBS182	A/G	31	0.411764706	91	128	2	0.559278351	G	G	G	N	G	G	G	A	G	G	N	N	N	N	N	N	G	G	N	G	N	N	G	H	A	A	N	N	A	N	A	N	N	N	N	N	A	A	N	N	N	A	N	G	A	G	N	N	G	G	A	A	N	N	A	N	A	A	N	N	N	A	A	N	N	G	G	G	N	A	N	G	A	G	N	A	N	G	N	G	N	G	N	G	G	G	A	N	A	N	A	G	N	N	N	N	N	A	N	G	N	A	N	G	N	A	A	A	N	A	G	A	G	G	G	N	A	G	G	A	A	G	N	N	G	A	G	G	G	A	G	G	N	N	G	N	G	A	N	N	A	A	A	N	G	N	N	N	N	G	N	G	N	A	G	N	G	G	G	N	N	G	N	G	N	N	N	N	A	G	G	G	N	A	N	G	G	N	G	N	N	N	G	G	N	G	G	G	N	N	N	G	G	G	N	N	N	G	G	G	N	G	G	N	G	G	G	N	G	A	A	A	N	G	A	N	A	G	A	A	N	A	G	G	N	N	N	G	A	N	N	N	A	N	A	N	N	N	G	N	G	G	A	G	A	N	N	N	G	N	N	N	N	A	N	A	G	G	G	N	N	N	N	G	N	N	N	A	A	N	H	G	A	N	A	A	A	A	N	G	N	N	N	A	G	G	N	N	G	N	N	N	G	G	G	G	A	N	G	A	N	G	G	G	N	G	A	N	N	A	N	N	G	A	A	G	N	G	G	N	A	N	N	N	A	N	A	N	A	N	N	N	N	A	A	A	G	N	N	N	N	A	A	G	G	G	N	G	G	G	A	N	G	G	A	N	N	N	N	G	A	G	G	A	A	A	N	N	N	N	G	A	A	N	G	G	N	N	N	A	G	N	A	G
TGCAGAAAAATAACGTGACAAGTGACATGGAGCTCGAGCTACACCACTTACCACGAGGCAGTGG	iniaGBS183	C/T	13	0.051948052	361	20	4	0.971649485	C	C	C	C	C	C	C	C	C	C	C	C	C	C	C	N	C	C	N	C	C	C	C	T	C	C	C	C	C	C	C	C	N	C	C	C	C	C	C	C	C	C	C	C	C	C	T	C	C	C	C	C	C	C	C	C	C	C	C	H	C	C	C	C	T	C	C	C	C	C	C	C	C	C	C	C	C	C	C	C	C	C	C	C	C	C	C	C	C	C	T	C	C	C	C	C	C	C	C	C	C	C	C	C	C	C	C	C	C	C	C	C	C	C	C	C	C	C	C	C	C	C	C	C	C	C	C	C	C	C	C	C	C	C	C	C	C	C	C	C	C	C	C	C	C	C	C	C	C	C	C	C	C	C	C	C	C	C	C	C	C	C	C	C	C	C	C	C	C	C	C	C	C	C	C	C	C	C	C	C	C	C	C	C	C	C	C	C	C	C	C	C	C	C	C	C	C	C	C	C	C	C	C	C	C	C	C	C	C	C	C	C	C	C	C	C	C	C	C	C	C	C	C	C	C	C	C	C	C	H	C	C	C	C	C	C	C	C	C	C	C	C	C	C	C	C	T	C	C	C	C	C	C	C	C	C	C	C	C	C	C	N	C	C	C	C	C	C	C	C	C	C	C	N	C	C	C	C	C	C	C	C	C	C	C	C	C	C	C	C	T	T	C	C	C	C	T	T	C	H	C	C	C	N	N	C	C	C	T	C	C	C	C	C	C	C	C	C	C	C	C	C	C	C	C	C	C	C	C	C	C	C	T	T	C	C	C	C	C	C	C	C	C	C	C	C	C	C	C	C	C	C	C	C	C	C	C	C	C	C	C	C	C	C	C	T	H	C	C	C	C	C	C	T	C	C	C	C	T	T	C	C	C	C
TGCAGAAAAATAATTCTCCATTACCGAAAAAGGCTTTCGCCCCGCTTTATAAACAAAGCAATGA	iniaGBS184	C/T	53	0.401709402	69	47	1	0.296391753	N	C	N	N	N	C	N	N	C	C	C	T	N	N	T	N	N	N	N	N	N	N	N	N	N	C	N	N	N	N	N	N	N	C	N	N	N	N	C	N	N	N	N	C	C	C	N	N	T	N	C	N	C	C	C	N	N	N	C	N	T	C	N	N	N	N	T	N	N	N	N	N	C	N	C	N	C	C	N	C	T	N	N	N	N	N	N	N	N	C	N	C	C	T	N	N	N	C	N	C	N	C	C	N	C	N	C	C	N	C	C	N	N	C	N	N	N	N	N	T	N	N	N	N	C	N	N	N	N	N	T	T	N	N	N	C	N	N	N	N	N	N	N	N	T	N	N	N	N	C	N	C	N	N	N	N	N	N	N	N	T	N	T	N	N	N	N	N	N	N	N	N	N	N	N	N	N	C	N	C	T	N	T	T	T	N	T	T	N	N	N	N	N	N	N	N	N	N	C	N	C	N	N	N	T	N	N	N	N	N	N	C	N	N	T	N	N	N	N	N	N	N	N	N	C	N	N	T	T	T	T	T	N	N	N	C	C	N	N	N	N	N	N	C	C	N	T	N	N	N	N	N	C	N	C	C	N	C	N	N	N	T	N	N	N	N	N	N	N	N	C	N	N	N	N	N	N	N	N	N	N	C	C	T	N	N	T	T	N	N	N	N	N	N	N	N	N	N	N	N	N	T	C	T	N	N	N	N	T	N	N	T	N	N	N	N	T	N	T	N	N	N	N	N	N	N	N	N	N	N	N	C	N	T	T	N	C	N	N	N	N	T	T	N	N	C	N	N	N	T	N	C	N	T	T	H	N	N	C	N	C	N	N	C	N	C	N	N	T	N	N	N	T	C	N	N	C	N	N	N	N	N	C	N
TGCAGAAAAATAATTCTCCATTACCGAAAAAGGCTTTCGCCCCGCTTTATAAACAAAGCAATGA	iniaGBS185	A/T	60	0.401709402	69	47	1	0.296391753	N	A	N	N	N	A	N	N	A	A	A	T	N	N	T	N	N	N	N	N	N	N	N	N	N	A	N	N	N	N	N	N	N	A	N	N	N	N	A	N	N	N	N	A	A	A	N	N	T	N	A	N	A	A	A	N	N	N	A	N	T	A	N	N	N	N	T	N	N	N	N	N	A	N	A	N	A	A	N	A	T	N	N	N	N	N	N	N	N	A	N	A	A	T	N	N	N	A	N	A	N	A	A	N	A	N	A	A	N	A	A	N	N	A	N	N	N	N	N	T	N	N	N	N	A	N	N	N	N	N	T	T	N	N	N	A	N	N	N	N	N	N	N	N	T	N	N	N	N	A	N	A	N	N	N	N	N	N	N	N	T	N	T	N	N	N	N	N	N	N	N	N	N	N	N	N	N	A	N	A	T	N	T	T	T	N	T	T	N	N	N	N	N	N	N	N	N	N	A	N	A	N	N	N	T	N	N	N	N	N	N	A	N	N	T	N	N	N	N	N	N	N	N	N	A	N	N	T	T	T	T	T	N	N	N	A	A	N	N	N	N	N	N	A	A	N	T	N	N	N	N	N	A	N	A	A	N	A	N	N	N	T	N	N	N	N	N	N	N	N	A	N	N	N	N	N	N	N	N	N	N	A	A	T	N	N	T	T	N	N	N	N	N	N	N	N	N	N	N	N	N	T	A	T	N	N	N	N	T	N	N	T	N	N	N	N	T	N	T	N	N	N	N	N	N	N	N	N	N	N	N	A	N	T	T	N	A	N	N	N	N	T	T	N	N	A	N	N	N	T	N	A	N	T	T	H	N	N	A	N	A	N	N	A	N	A	N	N	T	N	N	N	T	A	N	N	A	N	N	N	N	N	A	N
TGCAGAAAAATACAAGAAAAACACAACAAGAACTGGCGCAAAAAAAAAATCAAAGGAACCGATC	iniaGBS186	C/T	21	0.070175439	212	16	0	0.587628866	C	C	N	N	N	N	C	C	N	C	C	C	N	N	C	N	C	N	N	N	N	C	N	C	C	T	N	C	N	N	C	T	C	C	N	C	C	C	T	C	N	C	C	N	C	C	C	C	N	C	C	C	N	N	C	C	C	C	C	C	N	N	N	N	N	C	C	C	N	N	T	C	C	T	T	N	N	C	C	N	C	C	C	C	C	C	T	C	N	T	N	C	N	C	C	N	N	C	T	T	N	C	C	C	N	N	C	C	C	C	C	C	N	N	C	C	N	C	N	N	C	C	C	C	C	C	N	C	C	N	C	N	C	N	C	C	N	C	C	N	N	N	C	C	N	C	N	C	N	N	C	C	C	C	C	C	C	C	C	C	N	N	C	C	N	N	C	C	N	C	C	N	C	C	C	C	N	N	C	C	C	N	N	N	N	N	N	C	C	N	C	N	C	C	N	N	N	N	C	N	C	N	C	C	N	C	C	C	C	C	N	C	C	C	C	N	C	C	C	N	C	C	C	C	C	N	C	N	C	C	C	C	N	C	C	C	N	C	C	N	C	N	C	C	C	N	C	N	C	N	C	N	C	T	N	T	C	N	T	N	N	N	C	C	N	N	N	N	N	N	N	N	N	T	C	C	T	C	C	C	C	C	N	C	N	N	C	N	C	N	N	N	C	C	C	N	N	N	N	N	C	N	N	C	N	N	N	N	C	C	C	N	N	N	N	C	N	N	N	C	N	C	C	C	C	C	N	N	N	C	N	C	C	C	C	C	C	C	N	C	C	N	N	N	N	C	C	C	C	N	C	C	C	C	C	C	C	N	C	C	C	T	N	C	C	N	N	C	C	C	C	N	N	N	N	N	C	N	N	C	N	C	N	C
TGCAGAAAAATACATGAAAGCGAGGTCATTCAGCGCAGTTTTTAAACATCATGGAATCAAAAGA	iniaGBS187	A/G	54	0.416666667	93	70	5	0.407216495	G	N	N	N	G	A	A	N	A	N	N	N	N	G	A	N	H	N	A	A	N	N	A	N	N	N	N	N	N	N	N	N	N	N	N	G	G	G	G	N	N	G	G	N	G	G	A	N	N	N	N	N	N	G	N	G	N	A	H	N	A	N	N	N	G	G	N	N	N	G	N	N	N	N	N	N	N	G	H	N	N	A	G	N	N	N	N	N	N	N	H	N	N	N	G	N	A	A	G	G	N	A	N	A	A	N	N	N	N	N	A	N	N	N	N	A	N	N	N	N	A	N	N	N	N	N	A	N	A	G	N	A	N	N	G	N	G	A	N	N	N	N	N	N	A	N	N	N	A	N	N	N	G	N	G	N	G	N	N	G	A	N	A	N	N	A	G	N	N	G	G	G	G	G	A	N	G	A	N	N	N	A	N	A	A	A	N	N	N	N	N	N	G	N	N	N	A	N	A	A	N	N	N	A	A	N	N	N	A	A	N	N	N	G	N	A	A	A	N	N	N	N	A	N	N	A	N	N	G	G	N	N	N	G	G	N	G	N	N	N	N	A	N	N	A	A	N	A	N	N	G	N	N	G	A	A	N	N	N	A	A	N	N	N	N	N	N	A	N	N	N	N	N	G	G	G	A	N	G	A	N	N	G	N	G	N	N	N	N	N	N	N	G	N	N	G	G	N	N	A	N	N	N	N	A	G	N	G	G	A	A	A	N	N	A	A	N	N	N	A	N	N	N	N	G	N	G	G	G	N	N	A	G	N	G	N	A	N	N	N	N	A	A	A	N	N	N	A	A	N	A	A	A	A	A	H	A	N	A	N	A	G	A	N	A	N	A	N	N	G	G	A	N	A	N	N	N	A	A	A	N	N	N	N
TGCAGAAAAATAGAAAACAGGAAAAGAGAGAGAGAGAGAGAACTTACCTGCGCCACTTACCTGC	iniaGBS188	C/G	50	0.447761194	107	90	4	0.49742268	G	N	G	N	N	N	G	N	N	G	N	C	C	G	C	C	N	N	N	N	C	N	G	N	G	G	N	C	N	N	C	N	C	N	N	N	G	G	N	N	N	C	N	N	N	G	C	N	N	N	H	C	C	G	G	C	G	G	N	N	C	G	G	G	N	N	N	N	G	N	N	N	G	N	C	N	N	C	C	C	N	H	N	N	C	N	N	N	C	N	C	C	N	G	G	N	N	C	N	C	N	N	N	C	G	C	N	G	G	C	G	N	N	G	G	C	N	C	N	N	N	N	N	G	G	N	C	G	N	G	C	C	N	C	N	N	H	C	C	G	G	G	G	G	G	N	N	G	N	N	G	N	N	N	N	N	N	N	C	G	G	N	C	C	N	N	C	N	G	N	G	G	C	G	C	C	N	N	N	C	C	N	N	N	N	C	C	G	N	N	G	C	G	C	N	G	N	N	C	N	N	N	G	C	N	G	N	N	N	C	N	G	G	G	N	C	C	N	N	N	G	N	C	N	G	N	N	N	C	C	N	N	N	C	C	G	N	G	G	N	N	C	N	G	N	N	G	N	N	N	N	C	G	C	N	G	N	C	N	N	C	C	C	N	N	N	N	G	N	N	N	G	N	N	C	N	C	N	N	N	C	C	G	N	N	N	N	G	G	N	G	G	G	N	G	N	C	C	N	C	N	C	N	C	N	N	G	C	C	C	N	C	N	C	C	N	C	G	G	G	C	H	N	N	N	N	C	N	C	N	C	N	N	C	C	N	N	N	C	N	C	G	G	G	C	N	C	N	C	G	N	N	N	C	N	G	N	N	C	N	C	C	N	C	N	N	N	N	G	C	N	N	C	G	N	G	N	N	C	N	C	C	G	C
TGCAGAAAAATAGAAAACAGGAAAAGAGAGAGAGAGAGAGAACTTACCTGCGCCACTTACCTGC	iniaGBS189	C/G	63	0.447761194	107	90	4	0.49742268	G	N	G	N	N	N	G	N	N	G	N	C	C	G	C	C	N	N	N	N	C	N	G	N	G	G	N	C	N	N	C	N	C	N	N	N	G	G	N	N	N	C	N	N	N	G	C	N	N	N	H	C	C	G	G	C	G	G	N	N	C	G	G	G	N	N	N	N	G	N	N	N	G	N	C	N	N	C	C	C	N	H	N	N	C	N	N	N	C	N	C	C	N	G	G	N	N	C	N	C	N	N	N	C	G	C	N	G	G	C	G	N	N	G	G	C	N	C	N	N	N	N	N	G	G	N	C	G	N	G	C	C	N	C	N	N	H	C	C	G	G	G	G	G	G	N	N	G	N	N	G	N	N	N	N	N	N	N	C	G	G	N	C	C	N	N	C	N	G	N	G	G	C	G	C	C	N	N	N	C	C	N	N	N	N	C	C	G	N	N	G	C	G	C	N	G	N	N	C	N	N	N	G	C	N	G	N	N	N	C	N	G	G	G	N	C	C	N	N	N	G	N	C	N	G	N	N	N	C	C	N	N	N	C	C	G	N	G	G	N	N	C	N	G	N	N	G	N	N	N	N	C	G	C	N	G	N	C	N	N	C	C	C	N	N	N	N	G	N	N	N	G	N	N	C	N	C	N	N	N	C	C	G	N	N	N	N	G	G	N	G	G	G	N	G	N	C	C	N	C	N	C	N	C	N	N	G	C	C	C	N	C	N	C	C	N	C	G	G	G	C	H	N	N	N	N	C	N	C	N	C	N	N	C	C	N	N	N	C	N	C	G	G	G	C	N	C	N	C	G	N	N	N	C	N	G	N	N	C	N	C	C	N	C	N	N	N	N	G	C	N	N	C	G	N	G	N	N	C	N	C	C	G	C
TGCAGAAAAATAGAAAACAGGAATTAAAAGAGAAAGAGAGACAACTTACCTGGCACCCCAACCG	iniaGBS190	C/T	41	0.474137931	110	115	7	0.56185567	N	N	C	N	N	C	N	N	C	N	N	N	N	T	N	N	N	H	N	N	N	N	N	N	T	T	C	T	N	N	T	N	C	C	N	T	T	T	N	N	N	T	C	N	T	C	T	C	T	C	T	T	T	T	T	T	T	N	H	H	H	N	N	N	N	N	C	C	N	N	N	C	N	C	T	T	N	N	T	C	T	C	N	C	N	N	T	N	N	T	T	N	T	N	N	T	N	N	T	N	C	N	N	C	C	N	N	T	T	T	C	N	C	H	C	C	T	C	N	T	N	C	C	N	C	T	C	C	C	T	C	T	T	N	C	N	T	N	C	N	T	N	T	N	C	N	N	N	T	N	C	N	C	T	C	N	T	T	T	C	N	T	C	C	T	N	N	N	T	N	C	N	C	T	N	C	C	N	N	C	T	T	C	T	T	N	C	C	C	N	C	N	C	C	C	N	C	C	N	N	N	N	C	C	C	N	N	N	N	T	T	N	C	C	N	C	T	N	C	N	T	T	C	C	C	N	C	N	T	N	N	N	N	T	T	N	N	C	N	T	C	C	T	N	T	C	T	N	N	N	N	N	H	T	T	N	T	C	N	C	C	N	N	N	C	N	N	N	N	H	C	N	N	N	N	T	T	T	T	N	N	T	N	T	N	N	N	C	N	C	N	T	C	N	C	N	T	C	N	T	N	N	N	C	N	T	T	N	N	T	N	N	C	N	T	C	N	N	C	C	T	T	N	N	C	T	N	N	T	C	T	N	T	N	N	N	C	T	T	N	N	T	T	C	C	C	N	C	C	N	T	T	N	C	T	T	N	T	C	C	T	T	C	N	T	T	C	C	T	T	N	N	T	N	C	T	C	T	T	N	N	N	T	C
TGCAGAAAAATAGAAAACAGGAATTAAAAGAGAAAGAGAGACAACTTACCTGGCACCCCAACCG	iniaGBS191	G/C	51	0.055045872	206	12	0	0.56185567	N	N	G	N	N	G	N	N	G	N	N	N	N	G	N	N	N	G	N	N	N	N	N	N	G	G	G	G	N	N	G	N	G	G	N	G	G	G	N	N	N	G	G	N	G	G	G	G	G	G	G	G	G	G	G	G	G	N	G	G	G	N	N	N	N	N	G	G	N	N	N	G	N	G	C	G	N	N	G	G	G	G	N	G	N	N	G	N	N	C	G	N	C	N	N	G	N	N	C	N	G	N	N	G	G	N	N	G	G	G	G	N	G	G	G	G	G	G	N	G	N	G	G	N	G	G	G	G	G	G	G	G	G	N	G	N	G	N	G	N	G	N	G	N	G	N	N	N	G	N	G	N	G	G	G	N	G	G	G	G	N	G	G	G	G	N	N	N	C	N	G	N	G	G	N	G	G	N	N	G	G	G	G	G	G	N	G	G	G	N	G	N	G	G	G	N	G	G	N	N	N	N	G	G	G	N	N	N	N	G	G	N	G	G	N	G	G	N	G	N	G	G	G	G	G	N	G	N	G	N	N	N	N	G	G	N	N	G	N	G	G	G	G	N	G	G	G	N	N	N	N	N	G	C	G	N	G	G	N	G	G	N	N	N	G	N	N	N	N	G	G	N	N	N	N	C	C	C	C	N	N	G	N	G	N	N	N	G	N	G	N	G	G	N	G	N	G	G	N	G	N	N	N	G	N	G	G	N	N	G	N	N	G	N	G	G	N	N	G	G	G	G	N	N	G	G	N	N	G	G	G	N	G	N	N	N	G	G	G	N	N	C	C	G	G	G	N	G	G	N	G	G	N	G	G	G	N	G	G	G	G	G	G	N	G	G	G	G	G	G	N	N	G	N	G	G	G	G	G	N	N	N	G	G
TGCAGAAAAATAGAAAAGAAACAAAAAACAACAGAAAGGAAAACTTACCTGGAGCCTGCAACCC	iniaGBS192	A/T	52	0.08490566	191	18	3	0.530927835	A	N	A	N	A	A	N	N	A	A	N	A	A	N	A	N	A	N	N	N	H	N	N	N	A	A	T	A	N	A	N	N	N	N	N	N	N	N	A	N	N	N	N	A	N	N	N	A	N	A	A	A	A	A	A	A	N	N	N	N	N	N	A	N	N	A	A	A	N	A	N	A	A	N	N	A	A	A	N	A	A	A	A	N	A	N	A	A	N	N	N	A	A	N	A	A	N	A	A	A	N	N	A	A	N	N	N	N	N	N	A	T	A	A	A	N	T	A	A	N	A	N	A	N	T	T	A	N	A	T	A	A	A	N	N	A	N	T	A	A	N	A	N	A	A	A	A	A	N	A	N	A	A	N	N	N	A	A	A	A	N	N	A	A	N	A	A	A	N	N	N	A	A	A	A	A	N	A	A	A	A	A	A	N	A	T	A	A	N	A	A	N	A	N	A	A	A	A	A	N	A	A	A	A	A	N	N	N	N	A	A	N	N	A	A	A	A	T	N	N	N	N	A	A	A	N	A	A	A	N	N	N	A	A	A	A	A	N	A	A	H	A	A	N	A	N	A	N	A	N	N	A	A	N	A	A	A	A	N	N	N	N	A	N	H	N	A	A	A	N	A	A	N	A	A	A	A	N	A	N	N	N	N	N	T	N	N	A	N	A	N	N	N	N	A	A	N	N	N	T	T	N	A	A	A	N	T	A	N	N	N	A	N	N	N	A	N	A	A	N	A	A	N	N	N	N	N	N	N	N	T	N	N	A	N	N	N	A	A	N	A	A	A	A	N	A	N	N	N	A	N	N	N	N	N	A	N	A	A	N	N	A	A	N	A	N	A	A	A	N	N	A	A	A	N	N	A	T	N	N	N	N	N	N
TGCAGAAAAATAGAAACCAGCAAAAGAGAGATAGAGAGAGAAGTACCTGGCGCTCACCTCGCAG	iniaGBS193	C/G	20	0.271428571	100	38	2	0.350515464	C	N	N	N	N	N	C	N	C	N	N	N	N	C	N	N	N	C	G	N	N	N	N	N	N	N	N	N	N	N	N	N	N	N	N	N	N	N	N	C	G	C	N	N	N	C	N	N	C	N	N	N	C	N	C	N	N	C	N	N	N	N	C	N	C	N	N	N	N	N	N	C	N	C	C	C	N	C	N	N	N	C	C	C	N	C	C	N	C	N	N	N	N	N	N	N	N	N	N	N	N	N	N	C	N	N	N	N	N	N	N	N	C	N	N	C	N	C	N	N	C	N	N	N	N	N	N	N	N	N	N	C	C	C	N	C	N	N	C	N	C	C	C	C	N	N	C	N	N	G	G	N	N	G	N	N	N	N	C	N	N	C	G	N	C	C	C	N	C	N	N	C	C	N	C	N	N	N	N	C	N	C	N	G	C	N	N	N	N	C	C	N	N	N	N	G	G	N	N	N	N	C	C	N	N	N	G	G	N	N	N	N	C	N	C	G	G	N	C	C	G	N	C	N	N	N	N	C	N	C	N	N	N	N	C	N	N	C	C	N	N	N	N	C	H	N	G	N	N	N	C	N	N	N	N	G	N	N	N	N	N	N	N	N	N	N	C	C	N	N	G	N	N	N	C	N	C	N	N	C	C	G	C	C	N	N	N	C	N	N	N	N	N	N	N	N	N	N	N	N	N	N	N	N	N	N	N	C	C	G	N	N	C	N	C	G	N	N	N	N	G	G	N	N	G	N	N	G	N	N	G	N	N	N	C	N	G	G	G	H	G	N	C	N	C	N	C	G	C	N	N	N	N	G	N	N	N	G	N	C	C	C	C	C	N	N	G	N	G	C	C	N	N	G	C	N	C	C	N	N	N	C	G	C
TGCAGAAAAATAGAAAGAGAGCACTTCATGACGGAAGAAATCAGAGTCACGTCCTGAACTGGGC	iniaGBS194	C/T	31	0.418052257	176	221	24	0.961340206	T	T	T	T	C	C	T	C	H	C	T	T	T	C	T	C	T	C	T	T	C	C	T	T	C	H	C	C	T	H	C	T	T	T	C	C	C	C	H	N	C	T	T	T	C	C	T	N	C	C	T	H	T	C	H	C	C	T	C	H	C	T	T	T	C	T	T	T	H	T	H	T	H	T	C	T	H	C	C	C	T	C	T	H	T	C	N	C	C	T	H	T	T	C	C	T	N	T	C	C	T	H	T	T	T	C	C	C	C	H	T	C	C	C	C	C	C	C	C	C	C	T	C	C	T	C	T	C	C	T	C	T	T	T	T	T	T	T	T	T	C	C	C	T	T	T	T	C	T	C	C	N	T	T	T	T	C	T	C	T	T	T	T	T	T	T	T	H	T	T	T	T	T	T	C	T	T	T	T	T	C	T	C	T	T	C	T	T	T	H	C	H	C	T	C	C	T	C	T	T	C	T	T	T	T	T	T	N	T	T	T	T	C	T	T	C	C	C	T	C	C	C	T	N	T	T	T	T	T	C	T	C	C	C	C	T	T	T	C	T	H	T	T	T	T	T	C	C	T	C	C	C	T	T	C	C	C	C	T	T	T	H	C	T	C	T	T	T	T	T	C	T	T	N	C	C	T	T	C	T	C	H	C	T	N	C	T	T	T	C	T	T	C	T	C	C	T	T	T	T	T	T	T	H	T	C	C	T	T	C	T	T	C	T	T	T	C	C	C	C	C	C	T	N	T	T	T	T	T	T	T	T	C	C	C	T	C	H	T	T	T	T	C	C	C	C	C	T	C	C	C	T	T	T	T	T	T	T	C	C	C	C	T	C	H	T	T	C	C	C	C	C	C	C	C	C	C	T	C	T	C	T	N	T
TGCAGAAAAATATGGTCTTTTGCGAGTTCGTTGCCCGCAGAAAAACAATGCTGGCAAATTAATT	iniaGBS195	G/T	52	0.315340909	111	229	12	0.845360825	G	N	N	T	N	T	G	T	T	T	T	G	T	T	G	N	H	T	T	T	T	T	T	G	T	T	T	T	T	T	N	N	G	N	T	T	T	T	T	N	N	T	T	T	N	N	G	N	T	T	T	T	T	T	T	T	T	T	H	T	T	T	T	T	G	H	H	T	T	G	G	N	T	T	T	T	T	T	T	T	T	T	G	T	T	T	N	G	N	T	G	T	T	T	G	T	N	T	G	G	T	T	N	T	T	G	G	G	G	H	G	T	G	G	T	T	T	G	T	G	G	T	T	N	G	T	T	T	T	T	G	T	T	T	T	N	N	T	T	N	N	G	G	T	N	T	N	G	T	G	G	G	T	T	T	G	T	T	G	T	T	T	T	T	T	T	T	H	T	T	T	G	T	T	G	N	T	G	T	H	G	G	T	T	T	T	T	G	G	N	G	G	G	G	G	G	N	G	T	T	G	G	G	T	T	G	G	N	T	T	T	T	T	G	T	G	T	G	T	T	G	G	T	G	G	N	G	T	T	T	T	T	T	T	T	G	T	G	T	T	G	G	G	G	G	G	G	T	T	N	N	T	N	H	N	G	T	T	T	N	T	T	N	N	N	N	T	T	T	T	T	N	G	N	N	T	T	T	T	T	G	T	T	T	N	T	T	T	G	T	G	N	T	T	T	N	G	G	T	H	H	T	N	T	T	T	T	N	T	T	T	G	T	T	T	T	G	G	N	T	G	G	T	N	G	G	N	T	N	T	T	T	T	T	T	G	T	G	G	G	G	G	G	H	G	G	N	T	T	G	N	T	N	T	T	T	T	T	T	T	N	T	T	T	T	G	H	T	T	T	N	T	T	N	T	T	T	T	G	G	T	T	T	T
TGCAGAAAAATATTTTGATTAGTATATTTTGCTCGTTAAAGCAGTTCTTTACTTTGGGAATTGC	iniaGBS196	A/G	5	0.136150235	183	29	1	0.543814433	A	A	N	A	A	N	A	N	A	A	G	N	N	A	G	N	A	A	N	N	N	N	G	N	A	N	N	N	N	N	N	A	N	N	N	A	N	N	N	N	N	N	A	N	N	A	N	N	N	N	A	A	A	N	A	A	N	A	A	N	A	N	N	A	N	A	N	A	N	N	N	A	A	A	A	N	A	N	A	N	A	N	N	N	A	N	N	A	N	A	N	N	N	A	A	N	N	N	N	A	A	N	N	A	A	N	N	N	A	A	N	A	A	A	N	A	A	A	N	N	A	A	N	N	N	N	A	A	A	A	A	A	N	A	A	N	N	N	N	N	G	N	G	N	A	N	A	N	N	N	A	N	N	G	A	A	N	N	G	A	N	N	A	N	A	A	N	A	N	A	N	A	A	A	A	N	N	N	H	A	N	A	A	N	N	A	G	N	A	A	N	A	A	N	N	A	N	N	A	A	N	A	N	A	A	N	G	A	A	G	N	A	N	A	A	N	A	A	A	G	A	A	G	A	N	A	N	N	G	N	G	A	G	A	A	N	N	A	A	A	N	A	A	G	A	N	N	A	A	N	N	N	A	A	G	N	N	A	A	A	A	A	N	N	N	N	N	N	N	N	A	A	A	N	N	A	A	N	N	G	G	A	A	N	N	N	N	A	A	N	A	A	A	N	A	A	N	N	N	G	N	G	N	G	A	A	A	G	N	N	A	A	A	A	A	A	N	A	N	A	N	A	A	A	A	N	N	N	N	A	G	A	G	A	A	N	N	A	A	A	N	A	A	A	N	A	A	N	A	N	G	A	A	A	G	N	G	N	N	N	N	N	A	N	A	A	A	A	A	N	N	A	N	A	A	A	A	A	A	A	A	A	A	A
TGCAGAAAAATATTTTGATTAGTATATTTTGCTCGTTAAAGCAGTTCTTTACTTTGGGAATTGC	iniaGBS197	A/T	6	0.136150235	183	29	1	0.543814433	A	A	N	A	A	N	A	N	A	A	T	N	N	A	T	N	A	A	N	N	N	N	T	N	A	N	N	N	N	N	N	A	N	N	N	A	N	N	N	N	N	N	A	N	N	A	N	N	N	N	A	A	A	N	A	A	N	A	A	N	A	N	N	A	N	A	N	A	N	N	N	A	A	A	A	N	A	N	A	N	A	N	N	N	A	N	N	A	N	A	N	N	N	A	A	N	N	N	N	A	A	N	N	A	A	N	N	N	A	A	N	A	A	A	N	A	A	A	N	N	A	A	N	N	N	N	A	A	A	A	A	A	N	A	A	N	N	N	N	N	T	N	T	N	A	N	A	N	N	N	A	N	N	T	A	A	N	N	T	A	N	N	A	N	A	A	N	A	N	A	N	A	A	A	A	N	N	N	H	A	N	A	A	N	N	A	T	N	A	A	N	A	A	N	N	A	N	N	A	A	N	A	N	A	A	N	T	A	A	T	N	A	N	A	A	N	A	A	A	T	A	A	T	A	N	A	N	N	T	N	T	A	T	A	A	N	N	A	A	A	N	A	A	T	A	N	N	A	A	N	N	N	A	A	T	N	N	A	A	A	A	A	N	N	N	N	N	N	N	N	A	A	A	N	N	A	A	N	N	T	T	A	A	N	N	N	N	A	A	N	A	A	A	N	A	A	N	N	N	T	N	T	N	T	A	A	A	T	N	N	A	A	A	A	A	A	N	A	N	A	N	A	A	A	A	N	N	N	N	A	T	A	T	A	A	N	N	A	A	A	N	A	A	A	N	A	A	N	A	N	T	A	A	A	T	N	T	N	N	N	N	N	A	N	A	A	A	A	A	N	N	A	N	A	A	A	A	A	A	A	A	A	A	A
TGCAGAAAAATATTTTGATTAGTATATTTTGCTCGTTAAAGCAGTTCTTTACTTTGGGAATTGC	iniaGBS198	T/A	45	0.136150235	183	29	1	0.543814433	T	T	N	T	T	N	T	N	T	T	A	N	N	T	A	N	T	T	N	N	N	N	A	N	T	N	N	N	N	N	N	T	N	N	N	T	N	N	N	N	N	N	T	N	N	T	N	N	N	N	T	T	T	N	T	T	N	T	T	N	T	N	N	T	N	T	N	T	N	N	N	T	T	T	T	N	T	N	T	N	T	N	N	N	T	N	N	T	N	T	N	N	N	T	T	N	N	N	N	T	T	N	N	T	T	N	N	N	T	T	N	T	T	T	N	T	T	T	N	N	T	T	N	N	N	N	T	T	T	T	T	T	N	T	T	N	N	N	N	N	A	N	A	N	T	N	T	N	N	N	T	N	N	A	T	T	N	N	A	T	N	N	T	N	T	T	N	T	N	T	N	T	T	T	T	N	N	N	H	T	N	T	T	N	N	T	A	N	T	T	N	T	T	N	N	T	N	N	T	T	N	T	N	T	T	N	A	T	T	A	N	T	N	T	T	N	T	T	T	A	T	T	A	T	N	T	N	N	A	N	A	T	A	T	T	N	N	T	T	T	N	T	T	A	T	N	N	T	T	N	N	N	T	T	A	N	N	T	T	T	T	T	N	N	N	N	N	N	N	N	T	T	T	N	N	T	T	N	N	A	A	T	T	N	N	N	N	T	T	N	T	T	T	N	T	T	N	N	N	A	N	A	N	A	T	T	T	A	N	N	T	T	T	T	T	T	N	T	N	T	N	T	T	T	T	N	N	N	N	T	A	T	A	T	T	N	N	T	T	T	N	T	T	T	N	T	T	N	T	N	A	T	T	T	A	N	A	N	N	N	N	N	T	N	T	T	T	T	T	N	N	T	N	T	T	T	T	T	T	T	T	T	T	T
TGCAGAAAAATCAAAACAGAAAGCAAGACGGGTCCTATAAGCTGGATAAACCCTAACCCAGAAC	iniaGBS199	A/T	47	0.270588235	179	69	7	0.621134021	A	A	N	N	N	A	N	A	A	N	A	N	A	A	N	N	A	N	N	A	A	A	A	T	A	N	N	N	N	N	A	N	A	N	A	A	N	N	A	N	A	A	A	N	A	T	N	A	A	A	A	N	H	A	A	A	A	A	N	A	A	N	A	N	A	A	A	N	A	N	A	N	N	A	A	N	N	A	A	A	A	A	N	N	A	N	N	A	A	N	T	N	N	A	N	A	N	N	A	A	A	N	N	A	T	A	T	N	A	A	T	A	N	A	N	A	N	T	A	A	N	T	N	A	H	A	A	T	T	T	T	A	N	N	A	A	T	T	N	N	A	A	A	A	A	N	A	N	N	N	A	N	A	T	N	A	A	A	A	T	A	A	T	A	N	N	A	A	N	A	A	A	N	A	A	A	N	N	T	N	A	N	A	N	A	A	N	T	N	N	N	N	A	N	N	T	A	A	N	T	T	N	A	N	N	N	T	N	N	N	N	N	N	A	A	T	A	A	T	T	T	N	A	N	A	A	A	A	T	T	T	A	T	N	H	A	N	T	N	A	N	T	A	A	N	A	N	N	N	A	A	N	A	H	T	A	A	N	A	N	N	A	A	A	A	N	N	N	A	N	N	N	A	A	A	A	N	A	A	A	N	A	A	N	A	A	A	N	A	A	N	A	A	N	T	N	A	T	T	N	A	N	A	A	N	A	A	N	N	N	T	A	A	T	T	N	N	N	A	T	T	N	T	T	T	T	N	T	T	T	N	A	T	T	N	N	N	H	A	A	T	A	N	A	A	A	T	T	N	A	T	N	T	H	T	N	T	T	A	A	T	A	N	N	T	N	H	A	A	N	A	N	T	A	A	A	N	N	N	N	A	N	A	A
TGCAGAAAAATCAACTAAAAAACAGCTG	iniaGBS200	C/T	22	0.316151203	194	92	5	0.724226804	C	N	C	C	T	C	T	N	C	N	C	C	T	N	T	T	C	N	T	N	T	N	C	C	C	C	C	N	C	N	N	N	N	N	C	C	C	N	C	N	N	C	N	C	N	N	C	N	C	C	T	N	N	H	T	T	T	C	N	T	C	N	N	N	C	H	T	T	C	T	N	T	N	N	C	T	T	N	T	T	T	C	C	C	N	T	T	C	N	N	C	T	T	T	C	N	C	C	C	C	N	C	N	N	N	C	C	C	C	C	C	C	T	T	C	C	C	T	C	C	C	C	C	C	C	C	N	T	N	N	C	T	C	C	C	C	C	C	T	N	T	T	N	N	T	N	T	N	T	C	N	C	C	T	C	C	T	T	C	C	C	C	T	H	C	T	C	H	N	C	N	C	C	C	T	N	C	N	T	T	C	N	C	C	C	C	C	C	N	C	C	C	T	T	T	T	T	C	C	N	C	T	C	C	T	T	C	N	N	C	C	N	C	C	C	C	C	C	N	C	C	C	C	C	C	N	T	C	C	C	N	C	C	C	C	C	N	C	C	C	C	T	T	T	T	C	N	C	C	N	T	C	N	N	N	C	T	C	C	N	N	T	N	T	N	N	T	T	C	C	N	T	C	N	C	C	N	N	C	C	C	T	N	T	N	C	N	N	C	C	T	T	T	N	N	C	T	H	N	C	N	N	C	N	C	T	T	N	C	C	C	T	N	C	C	C	C	T	T	N	C	N	C	N	T	T	N	C	C	N	C	C	C	C	C	C	T	C	C	C	C	T	N	C	T	C	N	C	C	C	C	C	N	T	T	N	T	N	C	C	C	N	C	C	C	C	T	N	T	C	N	C	C	C	C	C	N	C	C	C	T	N	N	C
TGCAGAAAAATCAAGAGAAAAAAAACAAGAAGGAGAGGACATATAGCATCTGAGGCTTATACGG	iniaGBS201	A/G	20	0.371859296	148	235	15	0.948453608	G	G	H	H	A	H	A	A	H	G	A	A	G	G	A	G	A	A	G	N	G	G	A	A	G	A	G	N	N	H	A	A	G	G	N	G	A	G	H	N	G	G	A	A	G	G	A	G	A	G	G	G	A	G	G	G	G	A	G	G	A	G	A	G	G	G	G	G	G	G	G	G	G	G	A	G	G	G	G	G	G	G	G	G	G	N	G	G	G	G	A	H	A	G	G	G	N	A	G	A	A	G	A	G	G	G	G	G	G	G	A	G	A	A	A	A	G	A	G	G	G	A	G	G	H	A	G	G	G	H	G	G	A	A	G	G	G	H	A	G	G	G	G	G	G	G	G	N	G	G	G	G	G	G	A	G	G	G	G	G	G	G	A	G	G	G	G	G	G	G	G	G	G	G	G	G	A	A	G	G	G	A	A	A	A	G	G	G	G	N	G	H	A	G	G	A	G	G	A	A	G	G	G	G	A	A	A	A	G	A	G	G	G	G	A	A	G	G	G	G	G	G	A	A	G	N	H	G	A	A	A	N	A	A	A	G	G	A	G	G	A	G	A	G	A	A	A	G	G	G	G	N	A	A	G	A	G	G	A	A	A	G	G	G	G	A	G	G	G	A	G	G	A	N	N	A	A	A	H	G	G	A	G	G	G	G	A	A	G	A	N	G	A	G	G	G	A	A	H	H	A	A	A	A	A	G	G	A	A	A	G	G	G	A	A	A	G	G	G	A	G	G	G	N	A	A	A	A	A	G	G	A	A	A	A	G	A	G	G	G	G	G	G	G	G	G	G	A	G	G	G	G	G	A	G	A	A	A	G	G	G	A	A	G	A	A	G	G	G	G	G	A	A	A	A	A	G	A	A	A	G	A	G	A
TGCAGAAAAATCACACAACGAAATGGTATCAGTGCATCATATGGGGAAAGTGCAAATCATAGGG	iniaGBS202	C/T	18	0.396694215	72	48	1	0.306701031	N	N	N	N	N	N	N	N	N	T	N	N	N	N	N	N	T	N	N	N	N	C	C	N	N	N	N	N	N	N	N	N	N	N	N	N	N	C	N	N	T	N	N	N	N	C	N	N	N	T	N	T	T	N	N	N	N	C	N	N	N	C	C	N	N	N	N	T	T	N	N	N	N	N	N	N	N	N	N	N	N	N	N	N	T	T	T	C	N	N	N	T	N	C	N	T	N	N	N	N	N	N	N	C	N	T	N	C	N	T	T	N	N	N	N	T	N	N	N	T	N	N	N	N	N	N	N	N	N	N	C	C	C	N	N	N	N	N	T	T	N	N	N	N	C	C	N	N	N	N	N	C	N	N	N	C	N	N	N	C	N	N	N	N	N	N	C	N	N	N	N	C	N	N	N	N	C	N	N	N	T	C	T	N	H	N	N	N	C	N	N	N	N	N	N	N	N	N	N	N	T	N	C	T	N	C	N	N	N	T	N	N	N	C	C	C	C	N	C	C	C	N	N	T	N	C	N	C	N	C	N	C	C	C	N	C	T	C	C	N	N	N	C	N	N	C	C	N	T	N	N	N	N	N	C	N	N	C	N	N	N	N	N	N	N	N	N	N	N	N	T	C	C	T	C	N	C	N	C	N	N	C	C	N	C	N	C	N	N	C	T	N	N	N	N	N	N	N	C	N	N	N	T	N	C	N	T	N	C	N	N	C	T	N	N	T	N	T	N	N	T	T	N	N	N	N	C	C	N	N	N	N	C	N	N	T	T	N	T	N	N	C	N	T	N	T	N	T	N	N	N	N	N	N	N	N	C	N	N	N	C	N	N	N	N	C	N	N	T	N	N	N	C	C	N	N	N	N	N	N	T	C	N	T
TGCAGAAAAATCACACAACGAAATGGTATCAGTGCATCATATGGGGAAAGTGCAAATCATAGGG	iniaGBS203	G/A	31	0.396694215	72	48	1	0.306701031	N	N	N	N	N	N	N	N	N	A	N	N	N	N	N	N	A	N	N	N	N	G	G	N	N	N	N	N	N	N	N	N	N	N	N	N	N	G	N	N	A	N	N	N	N	G	N	N	N	A	N	A	A	N	N	N	N	G	N	N	N	G	G	N	N	N	N	A	A	N	N	N	N	N	N	N	N	N	N	N	N	N	N	N	A	A	A	G	N	N	N	A	N	G	N	A	N	N	N	N	N	N	N	G	N	A	N	G	N	A	A	N	N	N	N	A	N	N	N	A	N	N	N	N	N	N	N	N	N	N	G	G	G	N	N	N	N	N	A	A	N	N	N	N	G	G	N	N	N	N	N	G	N	N	N	G	N	N	N	G	N	N	N	N	N	N	G	N	N	N	N	G	N	N	N	N	G	N	N	N	A	G	A	N	H	N	N	N	G	N	N	N	N	N	N	N	N	N	N	N	A	N	G	A	N	G	N	N	N	A	N	N	N	G	G	G	G	N	G	G	G	N	N	A	N	G	N	G	N	G	N	G	G	G	N	G	A	G	G	N	N	N	G	N	N	G	G	N	A	N	N	N	N	N	G	N	N	G	N	N	N	N	N	N	N	N	N	N	N	N	A	G	G	A	G	N	G	N	G	N	N	G	G	N	G	N	G	N	N	G	A	N	N	N	N	N	N	N	G	N	N	N	A	N	G	N	A	N	G	N	N	G	A	N	N	A	N	A	N	N	A	A	N	N	N	N	G	G	N	N	N	N	G	N	N	A	A	N	A	N	N	G	N	A	N	A	N	A	N	N	N	N	N	N	N	N	G	N	N	N	G	N	N	N	N	G	N	N	A	N	N	N	G	G	N	N	N	N	N	N	A	G	N	A
TGCAGAAAAATCAGGACACGGTAGGATTTAATTACGTGATGCACTAGGTAAAAGGAGCGCTGCC	iniaGBS204	A/G	29	0.311965812	154	73	7	0.567010309	N	N	A	N	A	N	N	N	H	N	N	A	A	A	N	N	N	N	A	A	A	A	N	N	H	A	G	A	N	N	N	A	N	N	N	N	N	N	A	N	N	N	N	N	N	N	N	A	A	G	A	A	N	A	A	A	A	N	G	A	N	A	A	H	N	A	A	A	N	N	A	A	A	A	A	N	A	A	N	N	N	N	A	A	A	A	A	A	A	N	N	A	A	N	A	A	G	A	A	A	N	N	N	N	A	N	N	N	N	G	N	N	G	G	N	A	N	N	A	H	G	G	A	N	N	G	N	A	A	G	G	A	A	A	N	A	A	G	A	A	A	N	A	A	A	A	A	G	N	G	G	N	A	G	A	A	A	N	A	A	N	N	A	A	A	A	A	N	A	A	A	A	A	A	N	N	A	N	A	N	N	N	N	N	G	N	N	N	A	N	A	N	H	A	A	N	N	A	N	N	N	A	A	N	N	A	G	N	G	N	N	N	N	G	A	N	A	N	A	N	N	N	A	G	A	A	A	N	G	G	N	N	G	G	G	A	A	A	N	A	A	N	A	A	A	A	A	N	N	A	N	A	N	N	G	A	N	N	G	N	N	N	N	A	A	A	N	N	A	N	A	N	A	N	N	N	N	A	N	N	A	N	A	G	N	N	A	N	A	N	N	A	A	N	G	N	A	N	N	N	N	G	N	G	G	A	N	G	G	A	G	N	A	G	G	G	A	A	A	N	N	A	G	G	G	G	G	G	G	G	H	G	N	N	G	N	G	H	N	G	G	G	G	A	A	G	A	N	G	A	G	G	G	G	G	G	G	N	N	N	N	N	G	N	N	N	N	A	A	N	N	N	G	N	A	A	A	N	A	N	A	A	N	N
TGCAGAAAAATCTAACATGCTATGGTCACCGAACGCTTTGTGCACTCCCGAGATCGGAAGAGCG	iniaGBS205	A/G	13	0.295336788	57	133	3	0.481958763	N	A	G	N	N	G	N	N	G	N	N	G	G	N	G	N	G	N	G	N	G	N	N	N	N	N	N	A	A	G	N	N	N	N	A	A	A	H	A	N	A	G	A	N	A	G	N	N	N	N	G	G	N	G	G	G	G	G	N	N	G	G	N	G	N	G	N	G	G	G	G	G	G	N	N	A	G	N	N	N	N	N	G	N	G	N	G	N	G	N	N	N	N	G	N	G	N	N	G	G	N	G	A	G	N	A	A	A	N	H	G	N	G	N	A	G	N	N	N	G	G	N	N	A	A	N	G	G	N	N	G	A	N	N	G	G	N	N	N	N	N	N	N	N	N	N	N	A	N	A	A	A	G	N	N	G	A	G	A	G	N	N	G	G	A	A	G	G	N	G	A	G	G	A	N	N	G	N	N	N	A	N	N	N	N	G	N	N	N	N	G	G	G	G	G	G	G	G	N	N	G	G	G	A	G	G	G	G	N	N	N	G	N	G	N	N	G	A	N	N	A	A	H	N	N	N	G	N	G	N	G	N	N	N	N	N	G	N	G	N	N	N	G	N	G	N	N	G	N	N	N	N	G	G	A	G	N	G	N	N	N	A	N	G	N	G	N	G	G	G	G	A	N	N	A	A	N	N	A	G	A	N	A	G	N	N	N	N	N	N	G	G	G	N	N	N	N	N	N	N	N	N	N	N	N	N	G	N	N	N	N	A	G	N	N	N	N	A	A	N	G	G	G	N	G	A	G	G	G	G	N	N	N	N	N	N	N	A	N	N	N	A	A	A	A	N	N	G	G	A	N	N	N	G	N	G	G	N	G	G	N	N	G	A	G	N	G	N	N	A	G	G	N	N	N	N	G	N	N	N	N	G	G	G
TGCAGAAAAATCTTCATTTGCCCACTTAAGCTTCGCCTCCCAACTTTCATCGACATGGTTAATC	iniaGBS206	A/G	23	0.262626263	104	272	20	0.917525773	G	G	G	G	N	G	G	G	G	G	G	G	A	G	G	G	G	G	N	N	H	N	G	G	G	A	G	G	G	A	G	A	N	G	G	G	G	G	H	N	N	G	G	G	G	G	A	G	G	G	G	G	A	G	G	G	A	A	G	G	G	H	H	N	A	N	G	G	N	A	A	G	G	G	A	G	G	G	G	H	G	G	A	G	G	G	G	G	N	G	H	H	G	G	G	G	N	A	A	G	G	G	G	G	G	G	G	G	G	G	G	G	G	G	G	A	G	G	A	G	G	G	G	N	H	G	G	G	G	G	G	A	G	N	H	A	A	G	A	G	G	G	G	G	G	N	G	G	G	G	G	G	G	G	G	G	A	A	G	G	A	G	G	G	A	A	G	G	G	G	G	G	G	G	G	G	G	A	G	A	G	G	G	G	H	G	A	A	A	G	G	G	G	G	G	G	G	G	A	A	G	H	G	G	A	G	G	A	A	G	G	G	G	N	G	G	G	G	A	G	G	G	G	N	G	G	H	G	G	A	G	G	A	A	A	G	A	G	G	G	H	G	G	G	G	G	G	A	G	G	N	A	G	G	G	H	A	G	G	A	G	A	N	A	G	G	H	A	A	A	A	A	N	N	G	A	A	G	A	G	G	G	N	A	G	G	N	G	N	G	G	G	G	G	G	G	G	H	A	A	G	A	G	A	G	G	G	A	A	G	G	G	G	G	G	N	G	G	N	G	A	N	G	G	A	G	A	A	A	A	G	G	A	G	G	G	A	G	G	G	G	A	A	G	A	G	G	A	G	G	H	G	G	A	A	G	G	A	G	G	G	A	G	G	H	G	H	G	G	G	G	N	A	A	G	G	G	H	G	A	A	A	G	G
TGCAGAAAAATCTTCATTTGCCCACTTAAGCTTCGCCTCCCAACTTTCATCGACATGGTTAATC	iniaGBS207	C/T	50	0.262626263	104	272	20	0.917525773	T	T	T	T	N	T	T	T	T	T	T	T	C	T	T	T	T	T	N	N	H	N	T	T	T	C	T	T	T	C	T	C	N	T	T	T	T	T	H	N	N	T	T	T	T	T	C	T	T	T	T	T	C	T	T	T	C	C	T	T	T	H	H	N	C	N	T	T	N	C	C	T	T	T	C	T	T	T	T	H	T	T	C	T	T	T	T	T	N	T	H	H	T	T	T	T	N	C	C	T	T	T	T	T	T	T	T	T	T	T	T	T	T	T	T	C	T	T	C	T	T	T	T	N	H	T	T	T	T	T	T	C	T	N	H	C	C	T	C	T	T	T	T	T	T	N	T	T	T	T	T	T	T	T	T	T	C	C	T	T	C	T	T	T	C	C	T	T	T	T	T	T	T	T	T	T	T	C	T	C	T	T	T	T	H	T	C	C	C	T	T	T	T	T	T	T	T	T	C	C	T	H	T	T	C	T	T	C	C	T	T	T	T	N	T	T	T	T	C	T	T	T	T	N	T	T	H	T	T	C	T	T	C	C	C	T	C	T	T	T	H	T	T	T	T	T	T	C	T	T	N	C	T	T	T	H	C	T	T	C	T	C	N	C	T	T	H	C	C	C	C	C	N	N	T	C	C	T	C	T	T	T	N	C	T	T	N	T	N	T	T	T	T	T	T	T	T	H	C	C	T	C	T	C	T	T	T	C	C	T	T	T	T	T	T	N	T	T	N	T	C	N	T	T	C	T	C	C	C	C	T	T	C	T	T	T	C	T	T	T	T	C	C	T	C	T	T	C	T	T	H	T	T	C	C	T	T	C	T	T	T	C	T	T	H	T	H	T	T	T	T	N	C	C	T	T	T	H	T	C	C	C	T	T
TGCAGAAAAATCTTTACCAGAAGAAGAAGCTGAATACGGTGGTAGTTCGCGGGCGCAAAGTCGT	iniaGBS208	A/G	5	0.016172507	6	362	3	0.940721649	G	G	G	G	G	G	G	G	G	G	G	G	G	G	G	G	G	N	N	G	G	G	G	G	G	G	G	N	N	G	G	G	G	G	N	G	G	N	G	N	N	G	G	G	G	G	G	N	G	G	G	G	G	G	G	G	G	G	G	G	G	G	G	G	G	G	G	G	G	G	G	G	G	G	G	G	G	G	G	G	G	G	G	G	G	G	G	G	G	G	G	G	G	G	G	N	N	G	G	G	G	G	G	G	G	G	G	G	G	G	G	G	G	G	G	G	G	G	G	G	G	G	G	G	G	G	G	G	G	G	G	G	G	G	G	G	G	G	G	G	G	G	N	G	G	G	G	N	G	G	G	G	G	G	G	G	G	G	G	G	G	G	G	G	G	G	G	G	G	G	G	G	G	G	G	G	G	G	G	G	G	G	G	G	G	G	G	G	G	G	G	G	G	G	G	G	G	G	G	G	G	G	G	G	G	G	G	G	G	G	G	G	G	G	G	G	G	G	G	G	G	G	G	G	G	G	G	G	G	G	G	G	G	G	G	G	G	G	G	G	G	G	G	G	G	G	N	G	G	G	G	G	G	G	G	G	G	G	G	G	N	G	G	G	G	G	G	G	G	G	N	G	G	G	G	G	G	G	G	G	G	G	G	G	N	G	G	G	G	G	N	G	G	G	G	G	G	G	G	G	G	G	G	G	G	G	G	G	G	G	A	G	G	G	G	G	G	G	G	G	G	G	G	G	G	G	G	G	G	G	H	G	G	G	G	G	G	G	G	G	G	G	G	G	G	G	G	G	G	G	A	A	H	G	G	G	G	G	G	G	G	G	G	G	G	G	G	G	G	G	G	G	G	G	G	G	G	G	H	G	G	G	N	G
TGCAGAAAAATCTTTCGTGGATAGGTCTATCGTGCTTGGTCGATAACACCATGAAGGTAGTTTA	iniaGBS209	G/T	56	0.158974359	31	161	3	0.487113402	T	T	N	N	G	T	N	N	N	N	N	G	N	N	T	N	N	T	N	N	N	N	T	G	T	N	T	N	N	N	T	N	T	N	T	N	N	N	H	N	N	N	N	N	N	N	G	T	G	T	N	G	T	T	N	N	G	N	T	N	N	H	N	N	T	N	N	T	N	N	N	T	G	T	N	T	N	N	N	T	N	H	G	N	T	N	N	G	N	T	N	N	T	G	G	N	T	N	N	N	N	N	T	N	T	N	N	G	T	T	N	T	T	T	N	G	N	N	N	T	N	N	T	T	T	N	N	T	N	N	T	T	N	N	T	T	N	N	N	N	N	T	T	N	N	N	T	N	N	N	N	N	T	N	T	T	G	N	N	T	G	N	G	T	T	N	N	N	N	T	T	T	N	N	T	N	T	N	T	T	T	T	N	G	G	N	N	T	N	N	N	T	N	G	N	N	T	T	N	N	N	T	T	T	T	N	T	N	N	T	T	N	N	T	N	T	T	T	T	N	N	N	T	N	T	T	N	N	T	T	T	N	T	T	T	T	G	T	T	T	T	T	T	T	T	T	T	N	T	N	N	N	N	T	N	G	N	N	N	N	N	T	N	N	N	G	N	N	N	N	N	N	N	T	N	N	T	N	T	T	N	T	N	N	N	N	N	T	N	N	G	G	T	T	N	T	N	G	N	N	T	T	T	N	T	T	T	T	T	N	N	T	T	T	N	N	N	T	T	N	N	N	N	N	T	T	T	T	T	T	N	T	T	T	T	N	T	N	G	T	G	N	T	T	T	T	T	N	T	N	T	T	N	T	T	T	N	T	N	N	T	T	T	T	T	N	T	N	N	T	N	T	T	N	N	T	T	N	N	N	T	T	N	N
TGCAGAAAAATGACACATCCTTGTATGTATGTGGCTTTTGTCGCATCAATGTATTTGTTGATCG	iniaGBS210	A/G	52	0.089285714	25	252	3	0.706185567	G	N	N	G	G	G	G	G	G	G	G	N	G	G	G	N	G	N	G	G	N	G	G	G	N	G	G	G	N	N	G	N	G	N	N	G	G	G	G	N	N	A	G	N	G	G	G	N	G	G	G	G	N	G	G	G	G	G	G	G	G	G	G	G	N	G	G	G	G	N	G	G	G	G	G	N	N	G	G	G	G	G	G	G	G	G	G	G	G	G	G	G	N	N	G	G	N	N	G	G	N	N	N	G	G	N	G	G	G	H	G	G	G	G	N	N	N	G	G	G	N	G	G	N	H	G	G	G	G	G	G	G	G	G	N	N	G	G	A	N	N	G	G	N	G	N	N	N	G	N	N	G	G	G	G	N	G	N	N	G	G	G	A	G	G	N	G	N	G	N	G	G	G	G	G	G	G	N	N	G	G	N	A	N	A	N	G	G	G	G	N	N	N	N	G	A	A	G	G	G	A	N	A	N	A	A	A	N	N	G	N	G	G	G	G	A	G	G	A	G	G	G	N	G	G	N	G	G	G	G	N	G	G	G	G	G	G	G	G	G	G	A	G	G	G	A	N	G	G	N	N	N	N	G	N	G	G	N	N	A	G	G	N	N	G	G	G	G	G	N	G	A	N	G	G	G	G	G	G	N	N	N	G	G	N	G	G	N	G	N	G	G	G	G	N	G	G	N	N	G	G	G	G	G	G	G	G	G	G	G	G	N	G	G	N	G	N	A	A	G	G	N	G	N	G	G	G	N	N	G	G	G	G	N	N	G	N	H	G	N	G	G	G	A	A	G	G	G	N	N	G	N	G	G	N	N	N	G	N	G	N	G	N	G	G	G	N	G	G	G	G	G	G	N	G	G	G	G	G	G	G	G	G	G
TGCAGAAAAATGACACATCCTTGTATGTATGTGGCTTTTGTCGCATCAATGTATTTGTTGATCG	iniaGBS211	T/C	57	0.089285714	25	252	3	0.706185567	C	N	N	C	C	C	C	C	C	C	C	N	C	C	C	N	C	N	C	C	N	C	C	C	N	C	C	C	N	N	C	N	C	N	N	C	C	C	C	N	N	T	C	N	C	C	C	N	C	C	C	C	N	C	C	C	C	C	C	C	C	C	C	C	N	C	C	C	C	N	C	C	C	C	C	N	N	C	C	C	C	C	C	C	C	C	C	C	C	C	C	C	N	N	C	C	N	N	C	C	N	N	N	C	C	N	C	C	C	H	C	C	C	C	N	N	N	C	C	C	N	C	C	N	H	C	C	C	C	C	C	C	C	C	N	N	C	C	T	N	N	C	C	N	C	N	N	N	C	N	N	C	C	C	C	N	C	N	N	C	C	C	T	C	C	N	C	N	C	N	C	C	C	C	C	C	C	N	N	C	C	N	T	N	T	N	C	C	C	C	N	N	N	N	C	T	T	C	C	C	T	N	T	N	T	T	T	N	N	C	N	C	C	C	C	T	C	C	T	C	C	C	N	C	C	N	C	C	C	C	N	C	C	C	C	C	C	C	C	C	C	T	C	C	C	T	N	C	C	N	N	N	N	C	N	C	C	N	N	T	C	C	N	N	C	C	C	C	C	N	C	T	N	C	C	C	C	C	C	N	N	N	C	C	N	C	C	N	C	N	C	C	C	C	N	C	C	N	N	C	C	C	C	C	C	C	C	C	C	C	C	N	C	C	N	C	N	T	T	C	C	N	C	N	C	C	C	N	N	C	C	C	C	N	N	C	N	H	C	N	C	C	C	T	T	C	C	C	N	N	C	N	C	C	N	N	N	C	N	C	N	C	N	C	C	C	N	C	C	C	C	C	C	N	C	C	C	C	C	C	C	C	C	C
TGCAGAAAAATGACCATGAACAGATTCATGAAAATTAGAACATCCTTCCTATATATATTTCACC	iniaGBS212	A/C	33	0.24122807	168	55	5	0.56185567	A	C	N	N	N	N	C	N	A	C	N	A	C	A	A	N	N	N	N	N	N	C	N	A	C	C	N	N	N	N	C	C	N	C	N	C	N	A	N	N	N	N	C	A	C	A	A	C	C	A	N	N	A	C	N	N	H	N	N	N	A	A	N	C	C	N	A	A	N	C	C	A	N	N	N	C	N	C	C	C	A	N	A	A	A	N	A	C	N	N	A	N	A	N	N	N	H	N	C	N	N	N	N	A	N	N	N	N	C	N	A	N	A	A	A	N	A	A	N	A	A	N	A	A	A	N	N	A	A	A	A	A	N	N	N	A	A	H	N	N	A	A	A	A	N	N	N	A	A	A	A	A	N	A	A	A	A	N	A	N	N	A	A	A	A	N	A	A	N	A	A	A	A	A	A	A	N	N	N	A	A	A	N	N	N	A	A	N	N	N	N	A	N	A	A	A	N	A	A	N	N	N	N	A	N	N	N	A	A	A	A	A	C	A	A	N	A	A	C	A	N	N	N	N	N	N	N	A	A	A	N	A	N	A	N	A	A	N	A	A	N	A	N	A	A	N	N	A	N	C	N	N	A	A	N	A	N	N	A	N	C	N	N	A	A	N	N	A	A	N	N	N	A	A	A	C	A	C	C	N	N	C	C	N	C	A	A	A	N	N	C	N	A	A	N	A	N	A	N	A	A	C	N	C	N	N	C	N	A	A	A	A	A	A	A	A	N	C	C	A	A	A	A	N	A	N	A	N	A	N	N	N	A	N	A	N	A	A	A	A	A	A	A	H	C	N	N	C	N	C	A	N	N	N	A	A	A	A	A	A	C	A	N	C	H	A	A	N	C	N	N	N	N	A	A	N	A	N	N	N	C	N	N	N
TGCAGAAAAATGACGGCCAGGCGGCGAAGTCAGCAAGGGCGAGGCAGAGTTTCAAGGACGACAA	iniaGBS213	C/T	44	0.243589744	116	38	2	0.391752577	C	N	T	N	C	N	N	N	N	C	N	N	N	N	N	C	C	N	N	N	N	N	N	C	C	N	N	C	N	T	N	C	T	N	T	N	N	T	T	N	N	N	N	N	T	C	N	N	N	C	C	N	N	N	C	N	C	N	C	N	N	N	N	N	N	N	N	N	C	T	C	N	N	N	T	C	N	C	C	C	N	N	N	N	N	N	N	C	T	C	N	N	T	N	C	N	N	T	N	C	N	C	N	C	C	N	N	T	T	N	N	C	C	C	N	N	N	N	C	N	N	N	N	C	N	N	N	C	N	N	C	C	N	N	C	C	N	N	N	N	N	C	C	N	C	C	C	C	N	C	N	N	N	N	N	N	T	N	C	C	N	C	N	C	C	N	N	N	C	C	T	C	C	C	N	C	C	C	N	C	C	N	N	C	H	C	N	N	N	N	C	N	N	C	C	N	N	C	N	N	C	N	C	C	C	N	N	N	C	C	C	C	C	C	N	C	T	C	C	N	T	T	C	N	C	N	N	N	N	N	N	N	N	N	N	N	C	N	C	N	N	C	T	T	T	N	T	C	C	N	C	N	N	N	N	N	C	N	N	N	N	C	N	T	N	C	C	N	N	N	C	N	T	N	T	T	T	T	T	N	C	C	T	N	C	C	N	N	N	N	N	N	N	N	N	N	N	N	N	N	N	N	N	N	N	N	N	N	N	N	N	C	C	N	N	C	C	C	N	N	N	N	N	N	N	N	N	N	N	N	N	C	N	N	N	N	N	N	N	N	N	C	C	N	N	N	C	N	N	C	C	N	N	C	N	C	N	N	N	N	T	T	N	T	H	N	N	C	C	T	N	C	N	N	T	N	N	N	N	N	C	N	N	C
TGCAGAAAAATGACGGCCAGGCGGCGAAGTCAGCAAGGGCGAGGCAGAGTTTCAAGGACGACAA	iniaGBS214	A/G	60	0.347457627	41	76	1	0.298969072	G	N	N	N	A	N	N	N	N	A	N	N	N	N	N	A	G	N	N	N	N	N	N	G	A	N	N	A	N	N	N	A	N	N	N	N	N	N	N	N	N	N	N	N	N	G	N	N	N	A	A	N	N	N	A	N	A	N	G	N	N	N	N	N	N	N	N	N	A	N	A	N	N	N	N	A	N	A	A	A	N	N	N	N	N	N	N	A	N	A	N	N	N	N	A	N	N	N	N	A	N	G	N	G	A	N	N	N	N	N	N	G	G	G	N	N	N	N	G	N	N	N	N	G	N	N	N	G	N	N	G	G	N	N	G	G	N	N	N	N	N	G	G	N	G	G	G	G	N	G	N	N	N	N	N	N	N	N	G	G	N	G	N	A	G	N	N	N	G	G	N	G	G	G	N	G	A	G	N	G	G	N	N	G	G	G	N	N	N	N	G	N	N	G	G	N	N	G	N	N	G	N	G	G	G	N	N	N	A	G	G	A	G	G	N	G	N	G	G	N	N	N	A	N	G	N	N	N	N	N	N	N	N	N	N	N	G	N	G	N	N	G	N	N	N	N	N	G	A	N	G	N	N	N	N	N	H	N	N	N	N	A	N	N	N	A	A	N	N	N	A	N	N	N	N	N	N	N	N	N	G	A	N	N	A	A	N	N	N	N	N	N	N	N	N	N	N	N	N	N	N	N	N	N	N	N	N	N	N	N	N	G	G	N	N	A	G	G	N	N	N	N	N	N	N	N	N	N	N	N	N	G	N	N	N	N	N	N	N	N	N	G	G	N	N	N	G	N	N	G	G	N	N	A	N	A	N	N	N	N	N	N	N	N	G	N	N	A	A	N	N	G	N	N	N	N	N	N	N	N	A	N	N	G
TGCAGAAAAATGACGGCCAGGCGGCGAAGTCAGCAAGGGCGAGGCAGAGTTTCAAGGACGACAA	iniaGBS215	A/G	63	0.347457627	41	76	1	0.298969072	G	N	N	N	A	N	N	N	N	A	N	N	N	N	N	A	G	N	N	N	N	N	N	G	A	N	N	A	N	N	N	A	N	N	N	N	N	N	N	N	N	N	N	N	N	G	N	N	N	A	A	N	N	N	A	N	A	N	G	N	N	N	N	N	N	N	N	N	A	N	A	N	N	N	N	A	N	A	A	A	N	N	N	N	N	N	N	A	N	A	N	N	N	N	A	N	N	N	N	A	N	G	N	G	A	N	N	N	N	N	N	G	G	G	N	N	N	N	G	N	N	N	N	G	N	N	N	G	N	N	G	G	N	N	G	G	N	N	N	N	N	G	G	N	G	G	G	G	N	G	N	N	N	N	N	N	N	N	G	G	N	G	N	A	G	N	N	N	G	G	N	G	G	G	N	G	A	G	N	G	G	N	N	G	G	G	N	N	N	N	G	N	N	G	G	N	N	G	N	N	G	N	G	G	G	N	N	N	A	G	G	A	G	G	N	G	N	G	G	N	N	N	A	N	G	N	N	N	N	N	N	N	N	N	N	N	G	N	G	N	N	G	N	N	N	N	N	G	A	N	G	N	N	N	N	N	H	N	N	N	N	A	N	N	N	A	A	N	N	N	A	N	N	N	N	N	N	N	N	N	G	A	N	N	A	A	N	N	N	N	N	N	N	N	N	N	N	N	N	N	N	N	N	N	N	N	N	N	N	N	N	G	G	N	N	A	G	G	N	N	N	N	N	N	N	N	N	N	N	N	N	G	N	N	N	N	N	N	N	N	N	G	G	N	N	N	G	N	N	G	G	N	N	A	N	A	N	N	N	N	N	N	N	N	G	N	N	A	A	N	N	G	N	N	N	N	N	N	N	N	A	N	N	G
TGCAGAAAAATGACTTAGACGATTTCGGGGCTCAGGGAAAGTCAACCTTCTCTCTCCCAGATCG	iniaGBS216	A/G	33	0.181818182	64	277	11	0.850515464	G	G	N	G	G	G	G	G	G	G	G	G	A	G	G	G	G	G	A	N	H	G	G	G	N	G	G	G	N	G	G	N	G	G	N	G	G	G	G	N	N	G	G	G	G	N	H	G	N	G	G	N	G	G	G	N	G	N	G	G	N	G	N	G	N	G	N	G	G	G	G	G	G	A	G	G	G	G	N	G	G	G	G	G	N	G	A	G	N	G	A	G	G	N	G	A	G	N	G	G	G	H	N	G	G	A	A	G	A	H	G	N	G	N	A	G	G	G	G	G	H	N	G	G	G	G	G	A	N	A	A	G	N	G	G	G	G	G	G	A	A	A	A	G	A	G	G	A	G	A	G	A	N	G	G	G	G	G	G	G	G	G	G	G	G	G	G	H	G	G	G	G	G	A	G	G	A	G	G	G	G	G	G	G	G	G	G	A	G	G	G	G	G	G	G	A	A	G	G	G	G	G	H	G	A	A	A	N	G	G	G	G	G	G	G	G	G	A	G	A	G	A	A	G	G	G	N	G	G	G	G	A	N	G	G	G	G	G	A	H	G	N	A	G	G	N	G	N	N	G	G	A	G	G	G	G	G	G	G	G	G	G	G	G	G	G	G	N	G	N	N	G	G	N	G	G	G	N	G	G	G	G	G	G	G	G	G	N	G	G	G	G	N	N	G	G	A	A	N	G	G	N	G	N	N	G	G	G	G	G	G	G	G	G	G	G	A	G	G	G	G	G	G	G	G	N	G	G	G	G	G	A	G	G	G	A	N	H	N	A	A	G	G	G	G	A	G	A	A	A	H	G	G	A	G	G	G	G	G	G	A	G	G	G	H	N	G	N	G	G	G	G	G	G	G	G	N	G	A	A	A	G	G	G
TGCAGAAAAATGATCTTTGCACAGAGCTGAAGTCAAATTTCACCCTACCACCAGAGGATGATCC	iniaGBS217	C/G	19	0.345744681	65	121	2	0.474226804	G	G	N	G	N	G	G	N	N	N	N	N	C	N	N	N	N	G	C	C	N	N	G	G	N	N	N	N	N	C	G	C	N	N	N	C	G	G	N	G	G	N	N	G	G	G	N	N	G	C	G	G	N	G	N	G	G	G	C	N	G	G	N	G	N	G	C	N	N	C	C	N	N	G	C	G	G	G	N	N	G	G	C	N	G	C	N	N	N	N	G	G	G	G	N	N	N	G	N	N	G	N	N	N	C	N	N	G	G	N	G	G	C	C	G	C	G	G	C	N	G	N	N	N	G	N	G	C	C	C	N	G	C	N	G	C	G	N	N	C	N	C	C	N	C	N	N	N	N	N	N	N	G	G	N	N	N	N	C	G	G	G	C	G	N	G	G	C	G	G	G	N	G	G	G	N	G	N	G	G	C	N	N	N	N	G	G	C	N	N	C	N	C	G	G	C	N	C	G	N	G	C	C	G	C	N	N	N	N	G	N	G	N	N	C	G	C	N	H	G	N	N	C	N	C	C	G	C	N	N	N	N	N	N	N	C	G	C	G	C	N	G	C	N	C	N	N	N	N	N	N	G	N	C	N	N	N	N	N	G	G	G	N	C	N	C	N	G	G	G	G	N	N	N	N	G	G	C	G	G	N	G	G	N	N	G	N	N	N	N	N	N	G	N	N	N	G	G	N	C	N	N	N	G	N	G	H	N	N	G	N	N	N	N	N	N	C	C	N	N	G	N	N	N	N	N	N	N	N	N	N	N	N	N	N	N	N	N	N	N	N	N	N	C	C	N	N	N	N	C	N	N	N	N	N	N	G	N	N	N	G	N	G	G	G	G	G	G	N	N	N	N	N	N	N	C	G	G	N	G	G	C	N	N
TGCAGAAAAATGATCTTTGCACAGAGCTGAAGTCAAATTTCACCCTACCACCAGAGGATGATCC	iniaGBS218	A/G	49	0.345744681	65	121	2	0.474226804	G	G	N	G	N	G	G	N	N	N	N	N	A	N	N	N	N	G	A	A	N	N	G	G	N	N	N	N	N	A	G	A	N	N	N	A	G	G	N	G	G	N	N	G	G	G	N	N	G	A	G	G	N	G	N	G	G	G	A	N	G	G	N	G	N	G	A	N	N	A	A	N	N	G	A	G	G	G	N	N	G	G	A	N	G	A	N	N	N	N	G	G	G	G	N	N	N	G	N	N	G	N	N	N	A	N	N	G	G	N	G	G	A	A	G	A	G	G	A	N	G	N	N	N	G	N	G	A	A	A	N	G	A	N	G	A	G	N	N	A	N	A	A	N	A	N	N	N	N	N	N	N	G	G	N	N	N	N	A	G	G	G	A	G	N	G	G	A	G	G	G	N	G	G	G	N	G	N	G	G	A	N	N	N	N	G	G	A	N	N	A	N	A	G	G	A	N	A	G	N	G	A	A	G	A	N	N	N	N	G	N	G	N	N	A	G	A	N	H	G	N	N	A	N	A	A	G	A	N	N	N	N	N	N	N	A	G	A	G	A	N	G	A	N	A	N	N	N	N	N	N	G	N	A	N	N	N	N	N	G	G	G	N	A	N	A	N	G	G	G	G	N	N	N	N	G	G	A	G	G	N	G	G	N	N	G	N	N	N	N	N	N	G	N	N	N	G	G	N	A	N	N	N	G	N	G	H	N	N	G	N	N	N	N	N	N	A	A	N	N	G	N	N	N	N	N	N	N	N	N	N	N	N	N	N	N	N	N	N	N	N	N	N	A	A	N	N	N	N	A	N	N	N	N	N	N	G	N	N	N	G	N	G	G	G	G	G	G	N	N	N	N	N	N	N	A	G	G	N	G	G	A	N	N
TGCAGAAAAATGATCTTTGGACTGAGCTGAAGTCAAATTTCACCCAACCGCCCGAGCAGCCAGC	iniaGBS219	A/T	45	0.205479452	30	114	2	0.365979381	T	N	N	T	N	N	T	N	N	N	N	N	A	N	T	A	N	N	N	N	N	T	T	A	N	N	N	N	N	T	T	N	N	N	N	T	T	T	T	N	N	T	T	N	N	N	A	N	N	N	A	N	A	N	N	N	A	N	N	N	T	A	H	T	A	T	N	N	N	T	N	N	N	A	N	A	N	N	T	N	N	T	T	N	T	T	N	N	T	N	A	T	N	N	N	N	N	N	N	N	N	N	T	T	N	N	T	N	N	N	T	T	T	T	T	N	N	N	N	N	N	N	N	N	N	N	T	N	N	T	N	T	T	N	T	T	N	N	N	N	N	N	T	N	T	T	T	N	N	N	N	N	N	T	T	N	N	T	N	T	N	T	N	N	N	T	N	T	T	N	N	T	T	N	T	N	N	N	T	T	N	N	T	N	N	N	N	T	T	N	N	N	N	N	A	T	N	N	N	N	N	T	T	N	N	T	T	N	N	T	T	N	N	T	N	N	N	N	T	N	N	N	N	N	T	N	N	T	N	T	N	T	T	T	N	N	T	T	N	N	N	N	N	T	T	T	N	N	N	T	T	N	N	N	N	N	N	N	T	N	N	N	A	N	A	N	N	N	N	N	A	N	N	T	T	N	A	N	T	A	N	N	N	A	N	N	A	N	N	N	N	A	N	N	T	N	A	N	A	H	N	N	N	T	N	T	N	N	T	N	T	N	N	N	N	N	N	N	N	T	N	N	N	T	N	T	T	T	N	T	N	T	N	T	T	T	N	N	T	N	N	T	N	T	N	N	T	T	N	T	T	T	N	N	N	N	N	N	N	N	N	N	T	T	N	N	A	T	N	N	N	N	N	A	N	N	N	A	A	A	N	N	N	T
TGCAGAAAAATGCGACGCTGAAGCTTATTGTCGGTGAAGAGGCCGTTGAGCTTGACCCACAAGG	iniaGBS220	C/T	17	0.453658537	93	108	4	0.507731959	C	N	T	N	T	N	N	C	T	N	N	N	N	T	N	N	N	N	N	N	N	N	N	C	T	N	T	N	N	N	N	N	T	T	N	N	N	T	T	N	N	C	C	N	N	N	C	N	T	N	T	T	C	T	N	N	N	N	N	N	N	N	N	N	C	T	N	N	N	N	N	N	N	N	N	C	N	C	C	C	N	T	N	N	N	C	N	C	N	N	C	N	N	N	C	N	N	N	N	N	C	N	N	T	C	N	N	N	N	N	C	C	N	N	H	C	C	T	N	C	C	N	N	C	N	N	N	C	C	N	C	T	T	C	T	N	T	C	C	N	N	C	C	N	C	T	T	N	N	N	N	N	T	N	C	T	N	T	C	T	T	T	C	T	N	N	T	T	T	T	T	C	T	T	N	N	T	C	T	T	C	C	N	N	N	N	T	T	T	C	H	C	T	C	T	C	C	C	N	C	C	C	T	N	N	T	C	C	T	C	T	T	N	T	C	T	T	C	C	N	N	N	T	N	N	T	C	N	T	T	T	N	T	T	T	N	T	T	T	C	C	C	T	N	N	T	N	N	C	N	N	N	T	N	T	T	C	N	N	C	N	N	N	N	C	N	C	N	C	C	N	N	C	N	N	N	N	C	N	T	C	C	N	N	C	N	N	N	N	N	N	N	C	N	N	N	C	C	N	C	N	C	N	T	N	N	N	T	T	N	T	N	N	T	T	T	N	C	C	N	T	H	T	T	T	C	T	T	T	C	T	T	T	T	T	T	T	T	T	T	T	H	N	N	C	N	T	C	N	N	T	T	T	T	T	N	N	N	N	N	N	N	N	N	N	C	C	N	N	N	N	N	T	N	N	N	C	C	C	C	N	N	N	T
TGCAGAAAAATGCTTCCACGAGACACAAGATTTACTTTCTCGAGAAACACAACCTGTGCTCCTA	iniaGBS221	C/T	47	0.435714286	211	183	26	0.948453608	T	N	H	T	C	T	T	C	H	C	T	C	T	T	C	C	T	N	T	T	N	T	N	C	C	C	C	T	T	T	C	C	T	T	T	H	T	T	T	N	N	C	N	T	T	C	C	C	C	C	H	C	C	T	H	T	C	C	H	T	C	C	C	C	T	C	C	C	C	C	H	C	C	C	T	T	T	T	H	H	T	C	T	C	C	C	T	T	T	T	H	C	T	C	H	C	N	T	T	T	C	H	T	C	C	T	T	T	T	T	T	C	C	C	C	C	C	C	C	T	C	N	C	T	C	C	C	C	T	C	T	C	T	C	H	H	C	H	C	C	C	T	C	T	C	N	T	T	C	T	T	N	T	C	C	C	T	C	T	T	T	T	C	H	C	C	T	C	T	T	T	T	T	T	C	C	T	C	H	T	T	T	C	T	H	T	C	C	C	C	C	T	C	C	C	C	T	C	T	T	C	C	C	T	T	C	C	C	T	T	T	C	C	C	T	T	C	T	C	T	T	T	T	C	T	C	C	C	T	T	T	T	T	T	T	T	T	T	T	C	C	T	C	H	C	T	T	T	T	C	T	H	H	H	C	T	C	C	C	C	C	T	N	N	T	C	T	T	C	C	T	T	H	C	T	T	T	T	T	T	T	C	C	C	C	C	C	C	N	C	C	N	C	T	C	H	C	C	H	H	C	C	C	C	C	T	C	T	T	T	C	T	T	C	C	C	T	C	C	T	C	C	C	C	C	C	C	C	C	T	C	T	T	T	T	C	T	C	C	C	C	T	C	T	C	C	N	T	C	T	C	C	C	C	C	C	C	C	T	T	T	C	C	T	T	C	C	T	C	T	T	T	T	T	C	C	C	C	C	C	T	T	C	C
TGCAGAAAAATGGAGACATGAACAAGGACAAGTTCTCAAATGTTCTGAGTGGCGCCGTCACCAA	iniaGBS222	C/T	44	0.061290323	289	19	2	0.788659794	C	N	C	C	N	C	C	C	C	N	C	C	C	C	C	C	C	C	N	C	C	C	C	C	C	C	C	N	N	C	C	C	C	C	C	C	N	N	N	C	N	N	N	C	N	N	C	C	C	C	C	N	C	C	C	C	C	N	C	N	C	C	C	N	C	C	N	C	C	N	N	C	C	C	C	C	C	N	N	C	C	C	C	C	C	C	C	C	N	C	C	C	N	N	C	C	N	C	C	C	N	C	C	C	C	T	T	T	T	H	C	N	C	C	C	C	N	N	C	T	T	N	N	T	C	T	C	C	C	C	C	C	C	C	C	C	C	N	C	C	N	C	C	N	C	N	C	T	C	T	T	N	T	C	C	N	C	C	N	C	N	C	C	C	C	C	C	C	C	C	H	N	T	T	C	C	N	C	C	C	C	C	C	C	C	C	N	C	C	C	C	N	C	C	N	N	C	C	N	C	C	C	C	T	C	C	N	N	C	C	C	C	C	C	C	C	C	C	C	C	T	N	C	C	C	C	N	C	C	C	C	C	C	C	C	C	N	C	C	C	C	C	C	T	C	C	C	N	N	C	C	C	C	N	C	C	C	C	C	C	N	C	C	C	N	C	N	C	N	N	C	C	N	C	C	C	C	C	C	N	C	C	N	C	C	C	C	N	C	C	N	N	C	N	C	C	N	C	C	C	C	C	C	C	C	C	C	N	C	C	C	C	C	C	C	C	C	C	C	C	C	C	C	N	N	C	C	C	C	C	C	C	C	C	C	C	C	C	C	C	C	C	C	C	C	C	C	C	C	C	C	C	C	C	C	C	C	C	C	N	C	C	N	C	C	C	C	N	C	N	C	C	N	C	C	C	C	C	C	C	C	N	C	C
TGCAGAAAAATGGCATGGGTTGGGCGGGCCATGGACCATCCGAGATCGGAAGAGCGGTTCAGCA	iniaGBS223	C/T	29	0.30625	49	106	5	0.386597938	N	N	T	C	T	N	N	N	T	T	T	T	C	N	C	N	N	N	N	C	C	C	T	N	T	T	N	T	N	N	N	N	N	N	N	N	T	T	T	N	N	T	T	T	T	T	N	N	T	T	H	C	C	T	H	C	T	N	T	T	N	T	T	T	N	T	T	T	N	N	N	N	T	N	T	T	N	N	N	C	T	N	N	T	T	N	N	T	T	N	T	T	N	T	T	N	N	N	T	T	N	N	T	N	N	N	T	N	N	N	N	N	N	N	N	N	N	N	N	N	N	N	N	N	T	N	N	N	N	C	N	N	N	N	N	N	N	C	N	N	N	N	N	N	N	N	N	N	C	N	N	N	C	C	N	N	C	N	N	N	N	N	N	N	N	N	N	N	N	N	N	N	C	N	N	N	N	N	N	N	N	N	N	T	T	N	T	C	C	N	C	N	N	N	N	N	N	N	N	T	N	N	N	N	N	N	N	N	C	N	N	C	N	N	N	N	C	T	N	T	N	N	N	N	N	N	T	N	N	N	N	N	N	N	N	N	T	N	T	N	N	N	C	C	N	N	T	T	N	T	N	C	T	T	T	N	N	N	C	N	N	N	H	N	C	N	T	T	N	N	C	N	T	N	T	N	T	N	T	N	N	N	T	N	N	N	N	T	T	N	T	T	T	N	T	N	N	N	N	T	T	N	N	N	T	T	H	N	N	N	N	T	N	C	C	N	N	T	T	N	N	N	N	N	C	C	C	C	C	T	N	N	N	N	N	N	N	H	C	N	N	T	T	N	T	N	N	N	N	T	C	N	C	C	C	N	N	N	T	T	N	T	N	T	T	N	T	C	C	T	T	N	N	T	T	T	T	N	N	N	C	T	T	N
TGCAGAAAAATGGGCTACGATGCGTATTTGGTAGAAGAAGAAAGTATATTTTTCCCTCTCAAAT	iniaGBS224	C/G	14	0.035294118	325	12	3	0.860824742	N	N	C	C	C	C	C	C	C	G	C	C	N	C	C	N	C	C	C	C	C	C	N	N	C	C	C	N	C	C	N	G	C	N	C	C	C	C	C	N	C	C	C	C	C	C	N	C	G	C	C	C	C	C	H	C	C	C	C	C	H	N	C	C	N	C	C	C	N	C	C	C	C	C	C	N	C	C	C	C	C	C	C	N	C	C	C	H	C	C	N	C	C	C	G	C	C	C	C	C	C	C	N	C	N	C	C	C	C	C	C	C	C	C	C	C	C	C	C	N	C	C	C	C	C	C	C	C	C	C	C	C	C	C	C	C	C	C	C	C	C	C	N	C	C	C	N	C	C	N	C	N	C	C	C	C	G	C	C	C	C	C	C	C	C	C	C	C	C	C	C	C	C	C	C	C	C	C	C	C	C	C	N	C	C	C	C	C	C	C	C	C	C	C	C	C	C	C	C	C	N	C	C	C	C	C	C	C	C	C	C	C	C	C	C	C	C	C	C	C	C	C	C	C	C	C	C	C	C	C	C	C	C	C	C	C	C	C	C	C	C	C	C	C	C	C	N	C	C	C	C	N	C	C	C	C	C	C	N	N	G	C	C	C	N	C	C	C	C	C	C	N	C	N	C	C	C	C	C	C	C	C	C	C	C	C	C	C	C	C	N	N	C	C	N	C	N	N	C	C	C	C	N	N	C	C	C	N	N	C	C	C	C	C	C	C	C	C	C	C	C	C	C	C	C	C	C	C	C	C	C	C	N	N	G	C	C	C	C	C	C	C	N	C	C	C	G	C	C	C	C	C	C	C	C	C	C	C	C	C	C	G	C	C	C	N	C	C	C	C	N	C	C	N	C	C	C	C	N	N	C	C	C	C
TGCAGAAAAATGTTATCAAGAATATGGCATTGAGGGTAATACTTTGCCTTCACCAACTTTGCCA	iniaGBS225	A/T	8	0.033707865	12	343	1	0.912371134	T	T	T	N	T	T	T	T	T	T	T	T	T	T	T	T	T	N	T	N	T	T	T	A	T	T	T	T	T	T	T	T	T	T	T	T	T	T	T	N	N	T	T	T	T	T	A	T	T	T	T	T	T	T	T	T	T	T	T	T	T	T	T	T	A	T	T	N	T	T	T	N	T	T	T	T	T	T	T	T	T	T	T	T	N	T	T	T	N	T	A	T	N	T	T	T	N	T	T	T	N	T	T	T	T	T	T	T	T	T	T	T	T	T	T	T	T	T	T	T	T	T	T	T	T	T	T	T	T	T	T	T	T	T	T	T	T	T	T	T	T	T	T	T	T	T	T	T	T	T	T	T	T	T	T	T	T	T	T	T	T	T	T	T	T	T	T	T	T	T	T	T	T	T	T	T	T	T	T	T	T	T	T	T	T	T	T	T	T	T	T	T	T	T	T	T	T	T	T	T	T	T	T	T	T	T	T	N	T	T	T	T	T	T	T	T	T	T	T	T	T	T	T	T	T	N	T	T	T	T	N	T	T	T	T	T	T	T	T	T	T	T	T	T	T	T	A	T	T	T	T	T	T	T	T	T	T	T	T	T	T	T	T	T	T	T	T	T	T	T	T	T	T	N	T	T	T	T	T	N	T	T	T	T	T	T	N	N	N	T	A	A	T	T	T	T	A	N	T	H	T	T	N	T	N	T	T	T	T	T	T	T	T	T	T	T	N	T	T	T	T	T	N	T	T	T	T	N	T	T	T	T	T	T	T	T	T	T	T	T	T	T	T	T	T	T	T	T	T	T	T	T	N	T	T	T	T	T	T	T	T	T	T	T	T	A	T	T	T	T	T	T	T	A	T	T	T	T	A	N	T	N	N	T
TGCAGAAAAATGTTCAAGGTATATCAAAGAAAAAGTTCCATGTGTATACTCAAAATATACAATG	iniaGBS226	G/T	17	0.099236641	26	234	2	0.664948454	T	T	G	N	T	N	T	T	T	G	N	N	T	N	T	N	T	N	T	N	T	N	T	T	N	G	N	N	N	N	N	T	N	N	T	N	N	N	T	N	N	N	T	T	T	G	T	N	T	N	T	G	T	G	N	G	N	T	N	T	H	T	T	T	T	T	T	T	T	T	N	T	T	T	T	N	N	G	G	G	T	T	T	N	T	T	N	G	T	N	N	T	T	N	N	N	N	N	N	G	N	T	T	T	T	N	T	T	N	T	T	T	N	T	T	T	T	T	T	T	T	T	T	T	T	T	N	T	T	T	T	T	T	N	N	T	T	N	T	N	T	N	T	N	T	N	N	N	N	N	N	T	T	T	T	T	T	N	T	T	T	T	T	T	T	T	T	T	T	T	T	T	T	N	N	T	T	N	T	N	T	T	N	N	T	T	T	T	T	T	T	N	T	T	N	N	T	T	T	T	N	T	T	T	N	T	N	N	N	T	T	T	T	T	T	T	T	T	N	T	N	N	N	T	T	T	G	N	T	T	T	T	N	T	T	T	T	N	T	T	T	T	T	N	T	T	N	N	N	T	N	N	G	T	T	T	N	T	T	T	T	T	N	T	G	T	T	N	T	N	T	N	T	N	N	T	N	T	T	N	T	T	T	T	G	N	G	T	N	G	T	T	G	N	N	N	T	T	T	T	G	N	N	T	T	G	H	T	N	N	N	T	T	N	N	N	N	T	N	T	T	T	T	N	T	T	T	T	T	T	T	T	N	N	N	N	T	T	T	T	T	T	T	T	T	N	T	T	T	T	N	T	N	T	T	N	N	T	T	T	T	T	T	T	N	T	G	T	T	T	N	N	T	T	T	T	G	T	T	N	N	T	G	N
TGCAGAAAAATTGCAGCGCCAAGAAGGAAGACAGGCTACAGCGAGCACCGTCGACACCACGTTG	iniaGBS227	A/G	46	0.09947644	19	170	2	0.481958763	G	N	N	N	G	G	N	G	G	N	N	N	G	N	G	N	N	N	N	N	G	N	G	G	N	N	N	N	G	N	N	N	G	N	N	N	N	N	G	N	G	N	G	N	N	G	N	G	G	G	G	N	G	N	G	G	G	N	N	N	G	N	G	G	N	N	N	N	N	N	N	G	G	G	G	N	N	N	N	G	G	G	G	N	G	N	G	N	N	N	N	N	N	N	N	N	N	G	N	G	N	N	N	N	G	G	N	N	N	G	G	G	H	N	G	G	N	G	G	N	G	N	G	G	G	G	G	N	N	N	G	N	G	G	N	N	G	G	N	N	A	A	A	N	G	G	N	N	A	N	G	N	N	A	N	A	G	G	N	G	G	G	N	G	G	N	N	N	G	N	N	G	N	N	G	G	N	G	N	G	G	N	G	G	G	G	N	G	G	G	G	N	G	N	N	N	N	G	G	N	N	N	N	G	G	G	G	G	N	N	N	G	N	N	G	G	N	G	G	G	H	N	N	A	G	N	N	N	G	N	G	N	N	G	N	G	N	G	A	N	N	G	G	A	G	N	G	N	G	G	G	N	G	N	G	G	G	G	G	G	N	N	N	N	N	G	N	N	G	G	N	G	N	N	N	G	G	G	N	N	G	G	N	G	N	A	N	A	A	N	N	N	N	N	G	G	G	G	G	N	A	G	N	N	G	N	G	N	G	N	N	N	N	N	G	A	G	N	N	N	A	N	G	N	G	N	N	G	G	N	A	A	N	N	G	N	N	G	N	N	G	G	G	G	G	G	N	G	G	N	G	N	G	G	N	G	N	N	N	G	N	N	N	G	G	G	N	G	G	N	N	G	N	G	N	N	N	N	G	N	G	G	N	N
TGCAGAAAAATTGCAGCGCCAAGAAGGAAGACAGGCTACAGCGAGCACCGTCGACACCACGTTG	iniaGBS228	T/C	61	0.09947644	19	170	2	0.481958763	C	N	N	N	C	C	N	C	C	N	N	N	C	N	C	N	N	N	N	N	C	N	C	C	N	N	N	N	C	N	N	N	C	N	N	N	N	N	C	N	C	N	C	N	N	C	N	C	C	C	C	N	C	N	C	C	C	N	N	N	C	N	C	C	N	N	N	N	N	N	N	C	C	C	C	N	N	N	N	C	C	C	C	N	C	N	C	N	N	N	N	N	N	N	N	N	N	C	N	C	N	N	N	N	C	C	N	N	N	C	C	C	H	N	C	C	N	C	C	N	C	N	C	C	C	C	C	N	N	N	C	N	C	C	N	N	C	C	N	N	T	T	T	N	C	C	N	N	T	N	C	N	N	T	N	T	C	C	N	C	C	C	N	C	C	N	N	N	C	N	N	C	N	N	C	C	N	C	N	C	C	N	C	C	C	C	N	C	C	C	C	N	C	N	N	N	N	C	C	N	N	N	N	C	C	C	C	C	N	N	N	C	N	N	C	C	N	C	C	C	H	N	N	T	C	N	N	N	C	N	C	N	N	C	N	C	N	C	T	N	N	C	C	T	C	N	C	N	C	C	C	N	C	N	C	C	C	C	C	C	N	N	N	N	N	C	N	N	C	C	N	C	N	N	N	C	C	C	N	N	C	C	N	C	N	T	N	T	T	N	N	N	N	N	C	C	C	C	C	N	T	C	N	N	C	N	C	N	C	N	N	N	N	N	C	T	C	N	N	N	T	N	C	N	C	N	N	C	C	N	T	T	N	N	C	N	N	C	N	N	C	C	C	C	C	C	N	C	C	N	C	N	C	C	N	C	N	N	N	C	N	N	N	C	C	C	N	C	C	N	N	C	N	C	N	N	N	N	C	N	C	C	N	N
TGCAGAAAAATTGCCAAAAAAATAGCTTGTGGCAGGGATCGAACTCATGACTTCAACGTCTTAT	iniaGBS229	G/T	48	0.336633663	68	123	11	0.463917526	N	T	N	T	N	G	N	G	N	N	N	N	N	T	T	N	N	N	N	T	N	N	G	G	N	T	N	N	T	T	N	N	N	N	N	N	N	N	N	N	N	T	N	N	T	T	T	T	N	N	N	T	N	N	T	T	N	N	H	T	G	T	N	H	N	T	T	G	N	T	N	T	T	N	N	N	N	T	N	N	N	N	T	H	T	N	T	N	T	T	T	H	T	T	N	N	T	N	T	N	N	N	N	N	N	T	T	T	T	T	G	G	T	N	T	G	G	N	N	N	G	G	T	G	G	N	N	N	T	T	T	T	N	G	N	T	G	N	N	T	N	N	T	G	N	N	G	N	N	N	N	N	N	N	N	N	G	G	T	N	N	G	T	T	N	N	N	N	N	N	G	T	T	N	G	N	N	N	G	N	G	N	N	H	N	N	T	N	N	N	G	G	N	T	N	N	N	H	N	N	G	N	N	N	N	N	T	N	N	G	N	H	T	N	T	N	T	N	H	T	T	T	N	N	G	N	T	T	T	T	T	T	H	N	T	N	N	T	G	N	T	T	N	N	T	N	N	T	T	N	N	N	H	N	T	N	N	N	G	N	T	N	N	G	N	N	T	N	N	N	N	N	G	G	T	N	T	G	N	N	T	G	N	T	N	T	N	N	T	N	N	N	N	N	T	G	N	G	N	G	G	G	T	N	N	N	T	N	T	T	T	G	N	N	N	N	N	G	N	G	N	G	N	N	T	T	N	N	T	T	N	N	T	T	T	N	N	T	N	N	T	G	G	N	N	T	N	N	T	G	G	T	G	T	G	N	N	T	G	T	T	H	N	T	G	G	G	T	T	N	N	N	N	T	T	N	N	N	N	N	N	G	N	N
TGCAGAAAAATTGGGAGAACATGAGGGTACTGGATGATTTGGATTCGATGGCTTCTGGCACGAG	iniaGBS230	A/C	17	0.478005865	163	164	14	0.806701031	C	C	N	C	A	C	C	N	A	C	C	A	N	N	A	C	C	N	N	A	A	N	N	H	C	C	C	N	C	N	N	N	C	N	N	C	N	C	N	C	N	C	C	C	C	C	A	C	A	N	C	C	C	C	C	C	C	A	C	N	N	C	C	C	N	C	A	C	A	N	A	C	C	A	N	A	C	C	C	N	A	C	A	C	C	C	C	C	C	C	A	H	A	N	C	C	A	N	A	A	N	N	C	A	C	C	C	H	C	C	C	C	A	A	A	A	C	N	A	N	A	A	C	C	C	C	H	N	A	A	A	C	C	C	A	C	A	C	A	C	A	A	A	C	N	C	N	C	A	C	C	N	A	N	C	A	C	A	A	A	A	A	A	A	C	C	A	A	H	A	H	C	A	A	C	C	A	C	A	A	H	C	A	A	A	A	A	N	A	N	N	A	A	A	A	C	A	A	N	C	C	A	A	A	A	A	A	N	A	C	C	C	C	A	C	C	A	C	A	A	C	C	A	A	C	C	H	A	A	N	A	A	A	A	A	C	A	A	N	A	A	C	A	H	A	N	N	C	C	N	C	C	N	A	C	N	C	N	A	A	N	H	N	C	C	N	N	C	C	N	N	C	A	N	C	N	A	A	A	N	A	A	C	A	C	N	A	A	N	A	N	C	C	A	C	C	N	A	H	C	A	A	C	N	C	N	C	A	A	A	C	A	A	C	C	C	A	A	A	A	C	N	C	C	C	C	C	A	C	A	A	C	A	A	A	N	C	A	A	H	A	A	A	A	A	A	A	A	A	A	C	C	A	A	A	H	A	A	C	C	C	A	N	C	C	H	C	A	A	N	C	C	A	C	C	N	C	N	A	N	A	C	N	C
TGCAGAAAAATTTAGCAGTCAGTTAATGCCCGTAAACTCCGCCGCCATGACTGGCTACAAGCTA	iniaGBS231	A/G	5	0.357615894	94	54	3	0.37371134	N	N	N	N	N	G	G	N	A	N	G	N	N	N	A	N	G	N	A	N	A	A	N	G	N	A	G	N	N	A	N	N	N	N	G	N	G	N	H	N	N	G	N	G	N	N	N	N	N	N	A	A	N	A	N	N	N	N	N	G	N	N	N	N	N	N	N	N	A	N	A	A	N	N	A	N	N	N	N	N	N	N	N	A	A	N	N	N	N	A	A	A	N	N	A	N	N	N	N	N	N	A	N	N	G	N	N	G	N	N	A	G	A	N	N	N	G	A	A	N	G	A	N	N	A	A	N	N	N	A	G	N	N	N	N	N	N	N	N	N	N	A	N	A	N	A	A	A	A	N	A	A	A	N	N	N	N	A	G	A	N	N	N	H	N	N	A	N	A	N	A	A	A	N	N	A	N	N	N	A	G	N	G	A	G	N	N	N	N	N	G	N	N	N	N	N	N	N	N	N	N	N	N	N	N	G	A	G	N	A	A	N	G	N	N	N	A	A	N	N	N	N	N	G	N	N	N	N	N	A	N	G	A	A	N	N	G	A	N	N	G	N	N	A	A	N	N	A	A	N	N	N	G	N	N	N	N	N	A	N	N	N	N	N	N	N	N	G	N	N	N	G	N	N	N	N	A	N	N	N	N	N	A	N	A	N	G	N	G	N	N	N	N	N	N	N	G	G	N	N	N	N	N	N	N	N	N	N	N	N	N	A	G	A	A	A	N	N	N	A	N	N	G	G	N	G	A	N	A	A	G	N	N	N	G	A	A	H	A	N	A	A	A	N	N	A	A	G	A	G	G	N	A	N	N	A	N	A	N	A	G	N	N	N	G	N	N	N	N	N	G	N	N	G	G	G	A	A	N	N	N	A	A	A
TGCAGAAAAATTTAGCAGTCAGTTAATGCCCGTAAACTCCGCCGCCATGACTGGCTACAAGCTA	iniaGBS232	G/A	40	0.357615894	94	54	3	0.37371134	N	N	N	N	N	A	A	N	G	N	A	N	N	N	G	N	A	N	G	N	G	G	N	A	N	G	A	N	N	G	N	N	N	N	A	N	A	N	H	N	N	A	N	A	N	N	N	N	N	N	G	G	N	G	N	N	N	N	N	A	N	N	N	N	N	N	N	N	G	N	G	G	N	N	G	N	N	N	N	N	N	N	N	G	G	N	N	N	N	G	G	G	N	N	G	N	N	N	N	N	N	G	N	N	A	N	N	A	N	N	G	A	G	N	N	N	A	G	G	N	A	G	N	N	G	G	N	N	N	G	A	N	N	N	N	N	N	N	N	N	N	G	N	G	N	G	G	G	G	N	G	G	G	N	N	N	N	G	A	G	N	N	N	H	N	N	G	N	G	N	G	G	G	N	N	G	N	N	N	G	A	N	A	G	A	N	N	N	N	N	A	N	N	N	N	N	N	N	N	N	N	N	N	N	N	A	G	A	N	G	G	N	A	N	N	N	G	G	N	N	N	N	N	A	N	N	N	N	N	G	N	A	G	G	N	N	A	G	N	N	A	N	N	G	G	N	N	G	G	N	N	N	A	N	N	N	N	N	G	N	N	N	N	N	N	N	N	A	N	N	N	A	N	N	N	N	G	N	N	N	N	N	G	N	G	N	A	N	A	N	N	N	N	N	N	N	A	A	N	N	N	N	N	N	N	N	N	N	N	N	N	G	A	G	G	G	N	N	N	G	N	N	A	A	N	A	G	N	G	G	A	N	N	N	A	G	G	H	G	N	G	G	G	N	N	G	G	A	G	A	A	N	G	N	N	G	N	G	N	G	A	N	N	N	A	N	N	N	N	N	A	N	N	A	A	A	G	G	N	N	N	G	G	G
TGCAGAAAAATTTCCAAAAAAATAGCTTGTGGCAGGGATCGAACTCATGACTTGAACGTCTTAT	iniaGBS233	G/T	48	0.246987952	41	123	2	0.417525773	N	T	N	T	N	G	N	G	N	N	N	N	N	T	T	N	N	N	N	T	N	N	G	G	N	T	N	N	T	T	N	N	N	N	N	N	N	N	N	N	N	T	N	N	T	T	T	T	N	N	N	T	N	N	T	T	N	N	T	T	G	T	N	T	N	T	T	N	N	T	N	T	T	N	N	N	N	T	N	N	N	N	T	T	T	N	T	N	T	T	T	T	T	T	N	N	T	N	T	N	N	N	N	N	N	T	T	T	T	T	G	G	T	N	T	N	G	N	N	N	G	G	T	G	N	N	N	N	T	T	T	T	N	G	N	T	N	N	N	T	N	N	T	G	N	N	G	N	N	N	N	N	N	N	N	N	N	G	T	N	N	G	T	T	N	N	N	N	N	N	G	T	T	N	G	N	N	N	G	N	G	N	N	T	N	N	T	N	N	N	N	G	N	T	N	N	N	T	N	N	G	N	N	N	N	N	T	N	N	G	N	T	T	N	T	N	T	N	T	T	T	T	N	N	G	N	T	T	T	T	T	T	H	N	T	N	N	T	G	N	T	T	N	N	T	N	N	T	T	N	N	N	H	N	T	N	N	N	N	N	T	N	N	N	N	N	T	N	N	N	N	N	G	N	T	N	T	N	N	N	T	G	N	T	N	T	N	N	T	N	N	N	N	N	T	G	N	G	N	G	G	G	T	N	N	N	T	N	T	T	T	N	N	N	N	N	N	N	N	G	N	G	N	N	T	T	N	N	T	T	N	N	T	T	T	N	N	T	N	N	T	G	G	N	N	T	N	N	T	N	N	T	N	T	G	N	N	T	N	T	T	T	N	T	N	G	G	T	T	N	N	N	N	T	T	N	N	N	N	N	N	N	N	N
TGCAGAAAAATTTCTAAAGGATTATAAGGGGCAGCCCAGTGCATGTAGCTCCCGCTTGCGCAAG	iniaGBS234	C/T	52	0.450777202	199	174	13	0.927835052	C	C	C	T	C	T	T	C	H	C	T	C	C	C	C	C	T	T	C	C	C	C	T	T	C	T	C	C	C	H	C	C	T	T	N	C	C	C	H	C	N	C	T	T	C	C	N	C	C	C	C	C	T	C	T	C	C	T	C	C	C	T	C	T	N	H	C	T	C	C	C	T	C	C	C	C	C	C	C	C	C	C	C	T	T	C	C	C	C	N	N	T	C	C	C	C	N	T	C	C	N	C	T	T	T	C	C	C	C	C	T	T	T	T	H	T	T	T	T	C	H	T	T	T	T	T	C	T	T	C	T	T	C	T	T	T	T	C	T	T	C	C	C	T	T	T	T	T	C	T	T	N	T	C	T	T	C	T	C	T	T	T	T	T	T	T	T	H	T	T	T	T	T	C	T	T	T	C	T	T	C	T	T	T	T	T	T	T	T	T	H	C	T	T	T	T	T	T	T	T	T	C	T	N	T	T	T	N	T	C	C	C	T	T	T	T	C	T	T	T	C	C	T	T	T	T	H	T	C	C	N	C	C	C	C	T	C	T	C	T	T	T	T	T	C	T	N	C	C	T	C	C	C	C	C	C	C	C	C	T	T	C	C	T	N	N	N	N	C	C	C	T	C	N	C	C	C	H	C	T	C	C	C	C	C	T	T	T	N	T	C	N	C	T	T	T	T	T	T	N	T	C	T	H	T	C	C	C	C	C	C	T	T	C	C	C	T	T	N	C	C	C	T	T	C	T	C	C	C	C	T	C	C	C	C	C	T	H	C	C	C	C	C	T	T	T	C	C	T	T	C	C	T	C	C	C	C	C	T	T	C	C	T	C	T	N	H	C	C	C	C	T	C	C	C	C	C	C	C	N	C	C	C	C
TGCAGAAAACAAACACATGTCAGAATAAGCACTAGGATTCCACAATTGTAATGAAGTTTCAACG	iniaGBS235	A/G	23	0.262886598	102	260	26	0.865979381	A	G	H	N	G	A	G	A	H	G	G	A	G	G	G	N	G	N	G	G	G	G	H	A	G	G	N	G	G	G	G	G	N	G	G	G	G	G	G	N	G	G	N	G	G	G	G	H	G	N	A	G	G	A	G	G	H	G	G	A	H	G	G	A	G	H	G	A	A	G	A	N	N	G	G	A	A	G	N	G	G	G	A	G	H	G	A	G	G	G	G	A	N	G	G	A	G	G	G	G	N	N	N	G	G	N	G	G	G	G	N	A	G	G	G	A	A	G	G	G	N	N	G	G	A	G	A	G	G	G	G	G	A	N	A	H	A	H	G	G	G	G	G	N	G	N	A	N	G	N	G	G	N	G	A	A	G	A	G	A	A	A	G	H	G	G	A	A	A	A	A	G	G	G	A	G	A	G	A	G	H	G	G	G	G	A	G	G	N	G	G	A	G	G	G	G	G	G	A	A	G	G	H	G	G	G	G	G	A	A	N	G	G	G	G	G	G	A	H	G	G	G	G	G	G	H	G	G	G	G	G	G	A	G	G	N	H	G	H	A	G	G	G	G	G	N	G	G	G	G	N	N	A	G	N	G	A	G	N	N	N	G	N	N	G	G	A	G	A	A	G	A	A	N	G	G	G	G	G	H	G	G	G	G	G	G	N	N	G	N	G	N	G	A	G	N	N	A	A	A	H	A	G	A	H	G	G	G	G	G	G	A	G	G	G	A	G	A	N	G	A	H	G	G	G	G	G	G	G	G	G	A	G	G	G	G	G	H	G	G	G	H	A	A	A	H	G	G	G	A	G	G	G	G	H	H	N	G	G	G	N	G	A	G	G	A	A	G	G	G	G	G	G	G	G	G	G	G	G	N	G	G	G	A
TGCAGAAAACAAAGCCATGTCCAAACTTCTCACCGAAGAGAACAAGATCATGTCAATGAAACCG	iniaGBS236	A/G	24	0.375661376	71	115	3	0.471649485	N	A	G	G	N	N	G	N	G	N	N	N	N	A	N	N	G	A	N	N	N	N	N	G	G	N	A	A	N	N	A	N	N	N	N	N	A	N	A	N	N	A	N	N	A	N	G	N	G	N	N	A	G	N	G	N	N	N	A	N	N	G	G	N	N	N	G	G	N	N	N	N	G	N	G	N	G	A	N	G	G	G	G	N	G	N	N	N	N	N	H	G	G	N	N	G	N	N	N	A	H	G	N	N	A	N	A	A	N	A	A	A	G	G	N	N	A	A	N	N	A	G	N	A	G	A	G	N	G	N	N	G	N	N	N	N	N	G	N	N	N	A	A	N	N	N	N	A	G	N	N	N	G	N	N	G	A	G	A	G	A	A	G	G	N	G	G	N	N	N	N	N	N	N	G	G	G	N	N	A	A	A	A	N	A	G	N	G	G	A	A	A	N	N	N	N	N	N	G	N	N	A	N	G	N	G	G	N	N	G	N	G	N	N	N	N	N	A	A	N	G	N	G	N	A	G	N	G	G	N	N	A	A	N	A	N	G	G	A	G	A	N	G	N	N	N	N	G	G	N	N	N	N	N	N	N	N	N	G	N	N	N	N	A	N	N	N	N	N	N	N	N	N	A	A	A	G	N	N	N	A	N	A	G	N	G	N	N	N	N	N	N	G	N	N	G	G	N	N	G	G	G	G	A	N	A	A	G	G	N	A	N	G	N	N	A	A	G	G	A	A	N	N	G	N	N	G	N	G	G	G	A	G	G	N	G	N	G	G	G	G	G	N	G	G	N	N	G	N	A	H	A	N	G	G	G	G	N	G	N	N	A	N	N	G	N	G	G	N	N	N	G	N	A	N	N	N	G	N	N	G	G	N	G
TGCAGAAAACAAAGCCATGTCCAACCTGCTCGCCGAGGAGAACAAGATCATGTCAATGAACCGC	iniaGBS237	C/T	61	0.387096774	84	127	6	0.528350515	C	N	N	C	N	T	N	T	N	N	C	N	C	N	T	N	T	N	N	C	N	C	N	T	H	N	T	N	N	N	N	N	N	T	N	N	T	T	N	T	N	T	N	C	T	N	N	T	C	T	C	T	T	N	T	N	T	N	N	N	T	C	N	C	N	C	C	N	N	N	C	C	C	T	C	N	C	N	N	N	C	T	N	H	N	N	T	H	T	N	N	C	N	C	N	N	N	N	C	C	N	N	N	N	N	N	N	N	N	C	T	T	C	C	N	T	N	T	T	N	T	C	C	H	C	C	T	T	T	T	H	T	N	N	N	C	N	C	T	N	N	N	N	T	N	N	N	C	C	C	N	N	N	C	T	C	T	N	T	T	T	T	T	T	T	T	N	N	N	T	N	T	C	T	T	C	N	N	T	T	T	N	C	N	N	T	T	T	T	C	N	T	N	N	T	N	T	T	N	T	T	N	C	T	T	N	N	N	N	N	N	N	N	T	N	T	C	C	N	T	C	N	N	N	T	N	T	T	N	N	N	T	T	T	T	T	C	N	T	T	T	T	T	T	T	N	N	N	C	T	T	N	N	C	C	N	N	T	N	T	N	N	N	T	T	N	T	N	T	N	N	T	N	N	N	C	N	C	C	N	N	T	N	N	N	N	T	N	T	N	C	N	T	N	N	N	C	N	T	N	T	C	N	N	N	N	C	T	N	T	N	T	T	N	T	C	T	T	N	N	C	N	N	T	N	T	N	C	C	N	N	C	N	T	N	C	N	N	C	C	C	N	N	N	T	T	C	C	C	N	N	N	T	C	T	T	N	N	C	H	N	C	T	T	T	T	N	T	C	N	N	N	T	C	C	C	T	N	T	N	C	N	C	C
TGCAGAAAACAAAGCCATGTCCAAGCTGCTCACCGAAGAGAACAAGATCGTGACAATGAACCGC	iniaGBS238	C/T	25	0.463963964	116	103	3	0.556701031	N	C	C	T	C	N	C	T	N	C	N	C	C	T	N	N	N	C	N	N	N	N	T	C	N	N	N	N	C	N	T	N	N	N	N	C	C	C	C	N	N	C	C	N	C	N	C	C	C	N	C	C	T	N	C	C	C	N	N	C	N	C	C	T	C	C	C	N	T	N	N	N	N	C	C	N	N	C	N	C	N	T	C	N	C	N	N	C	C	T	C	C	N	N	C	N	N	N	C	C	N	N	T	C	T	C	C	T	N	C	C	T	C	C	C	T	N	C	N	C	N	N	N	C	N	T	N	T	C	N	T	T	C	N	T	T	N	H	N	T	N	N	N	T	T	T	N	N	C	N	N	N	T	C	T	T	T	N	T	N	N	T	T	T	T	T	T	T	T	T	T	N	T	T	C	C	T	C	N	N	T	N	N	N	N	T	T	N	T	N	C	N	T	T	N	C	C	C	N	N	N	T	T	T	N	T	N	N	C	T	T	N	T	N	N	N	T	N	N	N	T	C	N	N	T	N	N	N	T	T	N	N	N	C	C	T	T	N	T	C	T	N	N	N	T	T	T	T	N	N	N	N	N	N	T	T	C	N	N	N	N	N	C	N	N	C	C	N	C	C	C	N	N	N	N	N	C	T	C	N	N	T	N	T	N	N	N	N	C	C	C	C	N	N	T	N	N	N	N	T	N	T	N	N	H	C	C	T	N	C	N	T	T	T	N	T	C	C	C	T	T	T	T	N	T	T	T	T	N	T	N	N	N	N	T	N	T	C	C	C	C	C	N	T	C	C	N	T	N	T	N	N	T	C	N	N	N	T	C	N	C	C	C	C	H	C	T	C	C	N	N	N	N	N	C	C	C	C	C	N	C	T	N	C
TGCAGAAAACAAAGCCATGTCCAAGCTGCTCATCGAAGAGAACAAGATCATGTCAACGAACCGC	iniaGBS239	C/T	9	0.235465116	250	81	13	0.819587629	C	N	C	C	C	N	C	C	C	T	C	C	C	C	C	T	C	C	C	N	N	C	C	N	T	T	C	N	T	C	N	T	C	N	C	N	C	C	C	N	N	C	C	C	C	C	C	T	H	T	T	T	N	C	H	C	C	T	T	N	C	T	T	N	T	N	T	T	C	C	C	T	T	C	C	H	N	C	N	C	N	C	N	N	N	C	T	C	C	T	C	C	C	C	C	N	N	N	C	C	N	C	C	C	T	C	C	C	C	C	T	C	C	C	C	C	C	C	C	N	C	T	C	C	C	C	C	C	C	H	C	T	C	C	C	T	T	H	T	C	C	C	C	T	N	T	T	C	T	C	C	N	C	C	C	C	T	C	C	C	T	T	H	C	N	T	C	C	H	N	C	C	C	C	C	C	C	N	T	C	C	C	T	C	C	C	C	C	C	N	C	C	C	C	N	N	T	C	T	T	T	T	C	C	C	C	C	C	C	T	C	C	N	C	T	C	N	C	T	N	C	C	T	C	C	C	C	C	C	C	C	C	C	C	C	C	N	C	C	C	C	T	T	C	T	T	N	T	C	N	C	C	C	H	T	N	T	N	N	T	N	C	C	N	C	N	C	N	N	N	C	T	C	C	C	N	C	N	C	C	C	C	N	N	C	T	N	C	C	C	N	T	C	N	C	N	C	C	N	C	C	C	N	T	N	C	C	N	C	C	C	H	C	C	C	C	C	T	T	T	C	C	C	C	C	C	C	C	C	C	C	C	C	C	C	C	T	C	C	C	C	C	C	C	H	C	N	C	C	C	H	H	T	C	T	H	T	T	C	C	T	C	N	N	C	C	C	C	C	C	C	C	C	N	C	C	C	C	C	C	C	C	N	C
TGCAGAAAACAAAGCCATGTCCAAGCTGCTCATCGAAGAGAACAAGATCATGTCAACGAACCGC	iniaGBS240	A/G	31	0.235465116	250	81	13	0.819587629	A	N	A	A	A	N	A	A	A	G	A	A	A	A	A	G	A	A	A	N	N	A	A	N	G	G	A	N	G	A	N	G	A	N	A	N	A	A	A	N	N	A	A	A	A	A	A	G	H	G	G	G	N	A	H	A	A	G	G	N	A	G	G	N	G	N	G	G	A	A	A	G	G	A	A	H	N	A	N	A	N	A	N	N	N	A	G	A	A	G	A	A	A	A	A	N	N	N	A	A	N	A	A	A	G	A	A	A	A	A	G	A	A	A	A	A	A	A	A	N	A	G	A	A	A	A	A	A	A	H	A	G	A	A	A	G	G	H	G	A	A	A	A	G	N	G	G	A	G	A	A	N	A	A	A	A	G	A	A	A	G	G	H	A	N	G	A	A	H	N	A	A	A	A	A	A	A	N	G	A	A	A	G	A	A	A	A	A	A	N	A	A	A	A	N	N	G	A	G	G	G	G	A	A	A	A	A	A	A	G	A	A	N	A	G	A	N	A	G	N	A	A	G	A	A	A	A	A	A	A	A	A	A	A	A	A	N	A	A	A	A	G	G	A	G	G	N	G	A	N	A	A	A	H	G	N	G	N	N	G	N	A	A	N	A	N	A	N	N	N	A	G	A	A	A	N	A	N	A	A	A	A	N	N	A	G	N	A	A	A	N	G	A	N	A	N	A	A	N	A	A	A	N	G	N	A	A	N	A	A	A	H	A	A	A	A	A	G	G	G	A	A	A	A	A	A	A	A	A	A	A	A	A	A	A	A	G	A	A	A	A	A	A	A	H	A	N	A	A	A	H	H	G	A	G	H	G	G	A	A	G	A	N	N	A	A	A	A	A	A	A	A	A	N	A	A	A	A	A	A	A	A	N	A
TGCAGAAAACAAAGGCAATGAAAATATGTGACTACCTTCAATGCCGAGATCGGAAGAGCGGTTC	iniaGBS241	A/G	11	0.251781473	292	106	23	0.966494845	A	G	A	A	H	A	A	A	A	G	A	A	A	A	G	A	A	A	A	A	A	A	A	A	H	G	A	A	G	A	G	A	G	G	H	A	G	G	A	N	N	A	A	A	G	A	A	A	H	A	G	H	A	H	G	G	A	A	A	A	A	A	A	A	A	H	H	A	A	G	A	A	A	A	A	A	A	G	G	G	A	G	G	A	A	H	A	A	G	A	A	H	A	G	A	A	N	A	G	G	A	G	G	A	A	A	A	A	A	A	A	A	G	G	A	A	A	A	A	A	A	A	A	A	A	A	A	H	G	H	G	A	A	A	H	H	A	A	A	G	G	G	G	A	G	A	A	A	A	A	A	A	A	A	A	A	A	G	G	A	A	A	A	A	A	A	A	H	A	A	A	A	A	A	A	A	A	A	A	A	H	A	A	A	A	A	G	A	A	A	A	A	A	G	G	G	G	A	A	A	A	A	G	A	G	A	A	H	G	H	A	A	A	A	A	A	A	A	A	A	A	A	G	G	A	A	A	A	A	A	A	A	A	A	A	A	A	A	A	G	H	G	A	A	A	G	A	A	A	G	A	A	A	G	A	G	A	A	G	A	A	A	H	A	A	N	A	A	A	A	A	A	A	N	G	G	A	A	G	A	G	G	G	A	G	A	A	N	A	A	N	A	A	A	A	A	A	A	A	A	A	G	A	A	A	A	A	N	N	A	G	A	A	A	A	A	G	G	G	A	A	A	G	A	A	A	A	A	A	A	A	A	A	A	A	G	A	G	G	G	G	G	G	A	G	G	A	A	G	G	H	G	G	A	A	A	A	A	A	A	G	A	A	G	A	A	H	A	A	G	A	A	A	A	A	A	A	A	A	H	A	A	A	A
TGCAGAAAACAAAGTAGCACTAGCGCGTCTGTAGTAAGCCGCGCTACTGCTATAATTGCCACGA	iniaGBS242	A/T	8	0.252873563	44	127	3	0.432989691	N	T	T	N	N	N	T	N	N	T	T	N	N	N	T	A	N	N	N	N	N	A	T	T	T	N	N	T	N	N	N	N	N	N	N	T	T	T	T	N	N	N	T	T	N	N	N	N	T	N	N	N	N	N	N	N	N	N	N	N	A	N	T	T	N	N	N	N	N	N	A	N	N	T	N	T	N	N	T	N	N	N	N	N	N	N	N	N	T	A	N	N	N	N	A	N	N	T	N	N	A	A	T	N	T	T	T	A	T	N	N	T	A	N	T	A	N	T	A	N	N	N	T	T	T	T	A	N	T	T	A	T	A	N	N	N	N	T	T	N	T	T	T	T	A	T	N	N	T	N	T	N	N	T	T	N	N	T	A	T	T	N	T	T	N	N	N	T	T	T	N	N	T	N	N	T	N	T	N	N	H	T	N	N	T	N	T	N	N	N	N	A	T	N	A	N	N	N	N	T	N	N	A	T	T	N	N	N	N	T	T	N	N	T	T	N	N	N	N	T	N	N	N	N	T	N	T	T	A	N	N	T	T	A	N	T	A	T	A	A	A	A	T	T	T	N	T	A	N	T	N	N	H	N	N	T	T	N	N	N	N	N	N	T	N	N	N	T	T	N	N	T	N	N	T	N	A	N	N	N	N	N	H	N	N	N	T	T	N	T	N	T	N	N	T	N	T	A	N	T	T	N	N	T	A	N	T	N	N	N	N	T	T	N	N	A	N	T	T	N	N	T	N	N	N	N	T	N	T	T	N	N	A	N	A	N	A	T	N	N	N	T	N	T	T	T	N	A	A	T	T	N	N	N	N	A	A	N	N	T	T	N	N	T	N	A	N	N	T	N	N	N	N	T	T	N	T	N	N	N	A	N	N	N
TGCAGAAAACAAATATAGAGAACAGAAAAAAAACATAAGAACACAAATGTATAGAACTTAACAA	iniaGBS243	A/G	21	0.210526316	161	44	4	0.518041237	N	G	A	A	A	A	N	N	N	A	N	A	N	A	N	N	N	G	N	N	A	A	N	A	A	N	N	N	N	N	N	N	A	A	N	N	A	N	A	N	N	N	N	N	N	G	G	N	A	N	A	H	A	A	A	A	A	A	A	A	G	N	A	A	G	G	A	A	A	N	A	A	G	N	A	N	A	N	N	N	A	A	N	A	A	G	N	N	A	A	H	A	N	A	N	A	N	N	A	A	N	N	A	N	N	A	G	A	G	A	A	A	G	G	A	N	A	A	N	A	A	A	G	A	N	A	N	A	A	G	A	N	A	N	A	N	N	N	N	A	A	N	A	N	A	N	N	A	N	N	A	A	A	G	N	N	G	A	A	A	N	N	N	A	N	N	A	A	N	A	A	A	A	A	A	A	A	N	N	N	A	N	N	N	N	N	N	N	N	A	A	A	N	N	N	N	N	A	N	N	A	N	N	N	N	N	N	N	A	A	N	N	N	A	N	N	G	N	A	G	A	G	N	A	A	A	A	N	G	N	N	N	N	N	N	A	G	G	A	N	H	N	G	N	G	N	G	N	A	A	A	A	A	N	A	N	N	G	A	N	N	N	A	N	N	N	N	N	N	N	A	A	N	N	N	N	G	N	A	A	A	N	A	G	N	N	A	N	A	A	A	N	A	A	A	N	A	A	N	A	A	A	A	A	N	G	A	G	N	N	N	A	A	G	G	A	N	N	N	A	N	G	G	N	N	N	N	N	N	N	N	A	N	N	N	G	N	N	N	N	N	N	N	N	N	G	N	G	N	N	A	N	N	N	A	N	N	N	A	A	A	N	N	A	A	A	G	A	A	N	A	A	N	G	A	A	A	N	A	H	A	A	A	A
TGCAGAAAACAAGCATGCAGACAAAACACATGTCAAAAATTGTTAGTAAACAAATGTGACAAAA	iniaGBS244	A/G	34	0.104815864	37	306	10	0.858247423	G	G	G	N	G	G	G	N	G	G	G	N	G	G	G	N	G	G	N	G	G	G	G	G	G	A	N	G	G	G	N	N	N	G	G	G	G	N	G	G	G	G	G	G	G	N	G	G	G	G	G	N	G	G	G	G	N	G	N	G	G	N	G	A	N	N	G	G	G	G	G	G	H	G	G	G	G	G	G	G	G	G	A	N	G	G	G	G	G	G	G	G	N	G	N	G	G	N	A	A	N	N	G	G	A	G	G	G	G	G	G	G	G	G	G	G	G	G	G	G	G	G	N	G	G	G	G	A	G	G	G	G	G	N	G	G	G	H	G	N	N	G	G	G	G	G	G	N	G	N	G	G	G	G	G	G	G	N	G	G	G	G	G	G	G	G	G	G	G	G	G	G	G	G	G	G	G	G	G	G	G	G	G	G	G	G	G	G	G	N	G	G	G	G	G	G	G	G	G	G	G	G	G	A	G	N	G	N	G	G	G	G	G	G	G	G	G	G	G	A	G	G	G	G	G	N	G	G	G	G	G	G	G	G	G	G	G	G	G	G	G	G	G	G	G	N	A	G	G	G	G	G	G	G	G	G	G	G	G	N	G	G	G	N	G	G	G	G	G	N	G	G	G	A	G	G	A	A	A	G	N	N	G	H	G	G	G	G	G	G	N	G	H	N	G	N	H	G	H	G	G	G	N	A	G	N	G	G	A	G	G	A	G	G	G	G	N	A	A	G	H	N	G	G	G	A	G	G	G	G	H	G	G	G	G	G	G	H	G	G	G	G	G	G	A	G	N	G	G	A	G	G	G	G	A	G	G	G	N	G	A	A	G	G	G	G	H	G	G	G	G	G	N	G	A	A	G	G	G	G	G	G	G	N
TGCAGAAAACAATACATTGCTTTCCCACGAACACGAGTGAGCACGGGCTCCTCAATGCGTACGG	iniaGBS245	G/T	56	0.361244019	151	240	27	0.93814433	G	G	T	T	T	G	G	T	G	T	T	T	T	T	T	T	G	G	T	T	N	H	T	G	T	T	T	T	T	T	T	T	T	T	T	H	T	T	T	N	G	T	T	G	T	T	T	G	G	T	T	G	T	T	T	T	T	T	T	G	T	G	T	G	T	H	G	H	H	T	T	T	G	T	N	T	G	T	T	T	G	T	T	G	G	T	H	T	T	T	T	T	T	G	T	T	N	T	T	T	N	N	T	G	G	G	T	T	T	G	G	G	T	T	T	G	G	G	T	G	G	N	G	G	T	T	T	T	T	T	T	G	T	T	G	G	H	H	T	T	T	T	T	G	T	N	G	G	H	G	G	G	G	T	T	G	T	G	T	G	G	G	H	H	G	G	G	T	G	G	G	G	G	G	G	G	T	G	G	T	H	G	G	G	H	G	G	G	G	N	G	G	G	T	T	T	T	T	G	T	T	T	G	G	H	T	T	N	T	T	G	T	T	H	T	G	G	T	T	T	T	T	N	T	G	G	T	T	G	T	G	H	T	T	T	G	T	T	H	T	T	T	G	T	G	T	G	T	G	N	T	N	T	H	T	N	T	N	G	T	T	T	T	G	G	N	N	G	T	T	T	T	T	T	T	T	T	T	T	G	T	T	T	G	T	G	N	T	T	T	N	G	T	G	G	T	G	T	H	H	T	G	T	T	N	G	G	T	T	T	T	G	H	T	T	G	T	T	G	G	T	H	T	T	T	T	T	T	T	G	H	G	T	T	T	T	T	H	T	T	T	T	T	G	G	H	G	T	T	H	T	T	T	G	G	H	G	G	T	T	T	T	G	T	G	T	T	T	T	T	T	G	T	G	G	G	T	T	T	T	T	T	G	G
TGCAGAAAACAATACATTGCTTTCCCACGAACACGAGTGAGCACGGGCTCCTCAATGCGTACGG	iniaGBS246	C/A	57	0.361244019	151	240	27	0.93814433	C	C	A	A	A	C	C	A	C	A	A	A	A	A	A	A	C	C	A	A	N	H	A	C	A	A	A	A	A	A	A	A	A	A	A	H	A	A	A	N	C	A	A	C	A	A	A	C	C	A	A	C	A	A	A	A	A	A	A	C	A	C	A	C	A	H	C	H	H	A	A	A	C	A	N	A	C	A	A	A	C	A	A	C	C	A	H	A	A	A	A	A	A	C	A	A	N	A	A	A	N	N	A	C	C	C	A	A	A	C	C	C	A	A	A	C	C	C	A	C	C	N	C	C	A	A	A	A	A	A	A	C	A	A	C	C	H	H	A	A	A	A	A	C	A	N	C	C	H	C	C	C	C	A	A	C	A	C	A	C	C	C	H	H	C	C	C	A	C	C	C	C	C	C	C	C	A	C	C	A	H	C	C	C	H	C	C	C	C	N	C	C	C	A	A	A	A	A	C	A	A	A	C	C	H	A	A	N	A	A	C	A	A	H	A	C	C	A	A	A	A	A	N	A	C	C	A	A	C	A	C	H	A	A	A	C	A	A	H	A	A	A	C	A	C	A	C	A	C	N	A	N	A	H	A	N	A	N	C	A	A	A	A	C	C	N	N	C	A	A	A	A	A	A	A	A	A	A	A	C	A	A	A	C	A	C	N	A	A	A	N	C	A	C	C	A	C	A	H	H	A	C	A	A	N	C	C	A	A	A	A	C	H	A	A	C	A	A	C	C	A	H	A	A	A	A	A	A	A	C	H	C	A	A	A	A	A	H	A	A	A	A	A	C	C	H	C	A	A	H	A	A	A	C	C	H	C	C	A	A	A	A	C	A	C	A	A	A	A	A	A	C	A	C	C	C	A	A	A	A	A	A	C	C
TGCAGAAAACAATTCGCAGCCACGGAACTCGTCAGCGAGAATCGACCCCATCCATTAAAGACCA	iniaGBS247	C/T	45	0.025862069	9	335	4	0.87628866	N	T	T	T	T	T	T	T	T	T	T	T	T	T	T	N	T	T	T	T	T	T	N	H	T	T	T	T	T	N	T	N	T	N	N	T	T	T	N	N	N	T	T	T	T	T	C	T	N	T	T	T	T	N	T	T	T	N	T	T	T	T	T	T	C	T	N	T	N	T	T	T	T	T	T	N	T	T	T	T	T	T	T	N	T	N	T	T	T	T	H	T	T	T	T	T	T	T	T	T	T	T	T	T	T	T	N	T	T	T	N	T	T	T	N	T	T	T	T	T	T	T	T	T	T	T	N	T	T	T	T	T	T	T	T	T	T	T	T	T	T	N	T	T	T	T	T	T	T	T	T	T	T	T	T	T	T	N	T	T	T	T	T	T	T	T	T	T	T	T	T	T	T	T	T	T	T	T	T	T	T	T	T	T	T	T	T	T	N	T	N	T	T	T	T	T	T	T	T	T	T	T	T	T	N	N	T	T	T	T	T	T	T	N	T	T	T	T	T	T	T	T	T	T	T	T	T	N	T	T	T	N	T	T	T	T	T	T	T	T	T	T	T	T	T	N	T	T	N	T	T	T	T	T	T	T	T	T	N	T	T	N	T	T	T	N	T	T	T	N	T	T	T	T	T	T	T	T	T	T	T	T	T	T	T	T	N	T	T	N	T	T	T	T	T	N	C	C	T	T	T	T	T	N	T	T	T	T	T	T	T	T	T	T	T	T	T	T	T	T	T	T	T	T	T	T	T	T	T	T	T	T	T	T	T	T	T	T	T	T	T	T	T	T	T	T	T	T	T	T	T	T	T	T	T	T	T	N	T	T	T	T	T	T	T	H	H	T	T	T	T	T	T	N	T	T	T	T	T	C	T	N	T	T
TGCAGAAAACAATTCGCAGCCACGGAACTCGTCAGCGAGAATCGACCCCATCCATTAAAGACCA	iniaGBS248	A/G	57	0.025862069	9	335	4	0.87628866	N	G	G	G	G	G	G	G	G	G	G	G	G	G	G	N	G	G	G	G	G	G	N	H	G	G	G	G	G	N	G	N	G	N	N	G	G	G	N	N	N	G	G	G	G	G	A	G	N	G	G	G	G	N	G	G	G	N	G	G	G	G	G	G	A	G	N	G	N	G	G	G	G	G	G	N	G	G	G	G	G	G	G	N	G	N	G	G	G	G	H	G	G	G	G	G	G	G	G	G	G	G	G	G	G	G	N	G	G	G	N	G	G	G	N	G	G	G	G	G	G	G	G	G	G	G	N	G	G	G	G	G	G	G	G	G	G	G	G	G	G	N	G	G	G	G	G	G	G	G	G	G	G	G	G	G	G	N	G	G	G	G	G	G	G	G	G	G	G	G	G	G	G	G	G	G	G	G	G	G	G	G	G	G	G	G	G	G	N	G	N	G	G	G	G	G	G	G	G	G	G	G	G	G	N	N	G	G	G	G	G	G	G	N	G	G	G	G	G	G	G	G	G	G	G	G	G	N	G	G	G	N	G	G	G	G	G	G	G	G	G	G	G	G	G	N	G	G	N	G	G	G	G	G	G	G	G	G	N	G	G	N	G	G	G	N	G	G	G	N	G	G	G	G	G	G	G	G	G	G	G	G	G	G	G	G	N	G	G	N	G	G	G	G	G	N	A	A	G	G	G	G	G	N	G	G	G	G	G	G	G	G	G	G	G	G	G	G	G	G	G	G	G	G	G	G	G	G	G	G	G	G	G	G	G	G	G	G	G	G	G	G	G	G	G	G	G	G	G	G	G	G	G	G	G	G	G	N	G	G	G	G	G	G	G	H	H	G	G	G	G	G	G	N	G	G	G	G	G	A	G	N	G	G
TGCAGAAAACACCACATCTTGTGTAATGGTTTGCAAAAACCACTGATCGGCGAATTGGATCATG	iniaGBS249	A/G	52	0.090909091	30	293	7	0.81443299	G	G	H	G	A	G	G	G	G	G	G	N	G	G	G	N	G	G	G	G	G	N	N	G	G	G	G	G	G	N	G	G	A	A	N	A	A	A	A	N	A	G	G	G	A	G	G	N	H	G	G	G	G	G	G	G	A	A	G	H	G	G	G	G	A	G	G	G	G	G	G	N	G	G	G	G	G	A	A	A	G	H	G	N	N	G	N	H	A	G	G	G	N	N	A	G	N	G	G	G	G	A	A	N	N	G	G	G	G	N	N	G	N	N	N	G	N	G	G	N	G	N	G	G	G	N	G	N	G	G	G	G	G	G	G	G	N	G	G	G	G	G	G	G	G	G	G	G	G	G	G	N	G	G	G	G	G	G	G	G	G	G	G	G	N	G	G	G	G	G	G	G	G	G	G	G	G	G	G	G	G	G	G	G	G	G	G	G	G	G	G	G	G	G	G	G	G	G	N	G	N	G	G	G	G	G	G	N	G	G	G	G	G	G	G	G	G	G	G	G	G	N	G	G	G	N	N	N	N	G	N	N	N	G	G	G	G	G	G	G	N	G	G	N	N	G	G	G	G	G	N	H	G	N	G	G	G	N	N	G	G	N	G	N	N	G	N	N	N	G	G	G	G	G	N	N	G	N	H	G	G	G	A	N	A	G	G	N	G	G	G	N	G	G	G	G	G	N	G	G	G	G	N	G	N	G	G	G	G	G	N	G	G	N	G	G	G	G	G	G	G	G	G	G	G	G	G	G	G	G	G	G	G	G	G	G	G	G	G	G	G	G	G	G	G	G	G	G	G	G	G	G	G	G	G	G	G	G	G	G	G	G	N	A	G	G	G	G	G	A	N	G	G	G	G	G	G	G	G	G	G	N	G	G
TGCAGAAAACACCATATCTTGGGTAATAGTTTTGCAGAAACCATTGATTGACGAATCTGGTTCT	iniaGBS250	C/T	11	0.274193548	34	89	1	0.31443299	N	T	N	N	C	N	N	N	N	C	T	N	N	N	T	N	N	N	N	N	N	N	N	T	N	T	N	N	N	N	N	N	N	N	N	T	T	N	T	N	N	T	N	N	T	N	N	C	C	N	N	N	T	C	N	T	N	T	N	N	N	T	N	N	N	N	N	N	N	N	N	C	N	N	N	N	N	T	N	N	T	N	N	N	N	T	N	N	N	N	N	C	N	N	T	C	N	T	N	T	N	T	N	T	C	N	N	C	T	N	N	N	N	N	T	T	N	N	N	N	N	N	N	N	N	N	T	N	N	N	C	N	N	T	T	T	N	T	T	C	N	C	N	T	C	N	N	N	N	N	N	N	N	N	T	T	N	T	N	N	N	C	T	H	N	N	N	N	N	T	N	N	N	N	N	N	N	N	T	N	C	N	N	N	T	N	N	N	N	N	C	C	N	N	N	T	N	N	N	T	N	N	N	T	N	N	N	N	T	N	N	N	N	N	C	N	N	C	N	N	N	N	N	N	T	N	N	N	N	T	N	N	N	N	N	N	T	N	N	N	N	N	N	N	N	C	N	N	N	N	N	C	T	T	N	T	C	N	N	C	N	N	C	N	N	N	N	N	T	N	C	N	N	N	T	T	T	N	N	N	C	T	N	N	C	N	N	N	N	N	N	N	T	N	N	N	N	T	N	N	T	N	T	N	N	T	N	T	N	T	T	N	T	N	N	T	N	T	N	N	N	C	N	N	T	N	N	N	T	T	N	T	N	T	N	N	T	N	N	N	N	N	N	T	T	N	T	T	N	C	N	T	T	N	T	T	C	N	T	N	N	N	T	N	T	N	T	N	C	T	N	N	N	N	N	T	N	T	T	T	C	N	N	N
TGCAGAAAACACCATATCTTGGGTAATAGTTTTGCAGAAACCATTGATTGACGAATCTGGTTCT	iniaGBS251	G/T	21	0.274193548	34	89	1	0.31443299	N	T	N	N	G	N	N	N	N	G	T	N	N	N	T	N	N	N	N	N	N	N	N	T	N	T	N	N	N	N	N	N	N	N	N	T	T	N	T	N	N	T	N	N	T	N	N	G	G	N	N	N	T	G	N	T	N	T	N	N	N	T	N	N	N	N	N	N	N	N	N	G	N	N	N	N	N	T	N	N	T	N	N	N	N	T	N	N	N	N	N	G	N	N	T	G	N	T	N	T	N	T	N	T	G	N	N	G	T	N	N	N	N	N	T	T	N	N	N	N	N	N	N	N	N	N	T	N	N	N	G	N	N	T	T	T	N	T	T	G	N	G	N	T	G	N	N	N	N	N	N	N	N	N	T	T	N	T	N	N	N	G	T	H	N	N	N	N	N	T	N	N	N	N	N	N	N	N	T	N	G	N	N	N	T	N	N	N	N	N	G	G	N	N	N	T	N	N	N	T	N	N	N	T	N	N	N	N	T	N	N	N	N	N	G	N	N	G	N	N	N	N	N	N	T	N	N	N	N	T	N	N	N	N	N	N	T	N	N	N	N	N	N	N	N	G	N	N	N	N	N	G	T	T	N	T	G	N	N	G	N	N	G	N	N	N	N	N	T	N	G	N	N	N	T	T	T	N	N	N	G	T	N	N	G	N	N	N	N	N	N	N	T	N	N	N	N	T	N	N	T	N	T	N	N	T	N	T	N	T	T	N	T	N	N	T	N	T	N	N	N	G	N	N	T	N	N	N	T	T	N	T	N	T	N	N	T	N	N	N	N	N	N	T	T	N	T	T	N	G	N	T	T	N	T	T	G	N	T	N	N	N	T	N	T	N	T	N	G	T	N	N	N	N	N	T	N	T	T	T	G	N	N	N
TGCAGAAAACACCATATCTTGGGTAATAGTTTTGCAGAAACCATTGATTGACGAATCTGGTTCT	iniaGBS252	A/G	50	0.274193548	34	89	1	0.31443299	N	G	N	N	A	N	N	N	N	A	G	N	N	N	G	N	N	N	N	N	N	N	N	G	N	G	N	N	N	N	N	N	N	N	N	G	G	N	G	N	N	G	N	N	G	N	N	A	A	N	N	N	G	A	N	G	N	G	N	N	N	G	N	N	N	N	N	N	N	N	N	A	N	N	N	N	N	G	N	N	G	N	N	N	N	G	N	N	N	N	N	A	N	N	G	A	N	G	N	G	N	G	N	G	A	N	N	A	G	N	N	N	N	N	G	G	N	N	N	N	N	N	N	N	N	N	G	N	N	N	A	N	N	G	G	G	N	G	G	A	N	A	N	G	A	N	N	N	N	N	N	N	N	N	G	G	N	G	N	N	N	A	G	H	N	N	N	N	N	G	N	N	N	N	N	N	N	N	G	N	A	N	N	N	G	N	N	N	N	N	A	A	N	N	N	G	N	N	N	G	N	N	N	G	N	N	N	N	G	N	N	N	N	N	A	N	N	A	N	N	N	N	N	N	G	N	N	N	N	G	N	N	N	N	N	N	G	N	N	N	N	N	N	N	N	A	N	N	N	N	N	A	G	G	N	G	A	N	N	A	N	N	A	N	N	N	N	N	G	N	A	N	N	N	G	G	G	N	N	N	A	G	N	N	A	N	N	N	N	N	N	N	G	N	N	N	N	G	N	N	G	N	G	N	N	G	N	G	N	G	G	N	G	N	N	G	N	G	N	N	N	A	N	N	G	N	N	N	G	G	N	G	N	G	N	N	G	N	N	N	N	N	N	G	G	N	G	G	N	A	N	G	G	N	G	G	A	N	G	N	N	N	G	N	G	N	G	N	A	G	N	N	N	N	N	G	N	G	G	G	A	N	N	N
TGCAGAAAACACGGAATGTTAAAAGAAAAATGATCGAAATCAAGAATTCATATGTTACGGGCCG	iniaGBS253	C/G	9	0.411764706	79	56	1	0.345360825	N	N	N	N	C	N	N	N	N	C	N	N	N	C	N	N	N	C	N	N	N	N	N	N	C	C	N	N	C	N	C	N	N	N	N	N	N	N	C	N	N	N	N	N	C	C	C	N	C	N	C	C	N	C	N	C	C	C	N	C	C	C	N	N	N	N	N	N	N	N	N	N	C	N	N	C	N	C	N	N	C	N	C	N	N	N	N	N	N	N	C	C	C	C	C	N	N	C	C	C	N	N	N	N	N	C	C	C	C	C	G	C	N	G	N	N	N	N	G	G	G	N	G	N	N	N	N	G	G	H	N	G	N	N	N	G	N	N	N	N	N	G	N	G	N	N	N	N	N	N	N	N	N	N	N	N	C	N	G	N	G	N	N	C	N	G	N	N	N	N	G	G	G	C	N	N	G	N	G	N	N	G	N	N	N	N	N	G	N	N	N	N	N	G	N	G	N	G	N	N	N	G	G	G	N	G	N	N	N	N	N	G	N	N	N	G	N	N	N	G	N	C	G	G	N	N	N	N	C	N	N	N	N	G	G	N	N	N	G	N	G	N	G	N	G	N	N	N	N	N	N	N	C	N	N	N	N	G	N	N	N	N	N	N	N	C	N	N	N	N	C	N	C	N	N	C	C	N	N	N	G	C	C	N	N	N	N	N	N	N	N	N	C	N	N	G	N	N	N	C	N	N	N	N	C	C	C	N	N	C	N	N	G	N	C	G	N	N	G	N	N	N	N	N	N	N	C	C	N	G	N	N	N	N	C	N	C	G	C	N	N	N	G	N	N	G	G	N	G	G	N	C	N	N	N	C	N	C	N	N	N	N	G	C	N	C	C	N	N	C	N	N	C	N	N	N	C	C	C	C	N	N	N	G
TGCAGAAAACACGGAATGTTAAAAGAAAAATGATCGAAATCTAATAATTCATATGTTACGGAGC	iniaGBS254	A/G	61	0.471698113	56	50	0	0.273195876	N	N	G	N	N	N	N	N	N	N	A	N	N	N	N	N	A	N	N	N	N	N	N	G	G	N	N	A	A	N	N	N	N	N	N	N	N	A	N	N	A	N	A	A	N	N	N	N	N	N	A	G	N	N	N	A	N	N	N	N	N	N	N	N	N	N	N	N	N	N	N	G	N	G	N	N	A	N	N	N	N	N	A	N	N	N	G	N	N	N	N	N	N	N	N	G	A	N	N	A	N	N	N	N	N	A	N	N	N	A	A	N	G	N	G	N	G	G	G	A	G	N	G	A	G	N	N	N	N	N	A	G	N	N	N	G	G	N	N	G	N	A	N	N	N	N	N	N	N	N	A	N	N	N	N	N	A	N	A	N	N	A	G	A	N	G	N	N	A	N	N	A	N	N	N	N	N	N	N	A	N	N	N	N	A	N	N	G	N	G	G	N	N	N	N	N	A	G	N	N	N	N	G	A	A	N	N	N	N	N	N	A	N	N	A	A	N	N	G	N	N	N	N	G	A	G	G	G	A	A	N	A	A	N	A	N	N	N	A	N	G	A	G	G	G	N	N	A	N	N	A	N	N	N	N	N	N	G	N	N	N	N	N	N	N	N	N	N	N	N	A	A	N	N	N	N	N	N	N	A	N	N	N	N	N	N	N	N	N	N	N	N	N	N	N	N	N	N	N	N	N	G	G	N	N	A	N	N	N	N	N	N	N	N	G	N	N	N	G	N	G	N	N	N	N	N	N	N	G	N	N	N	N	N	N	N	N	N	G	G	N	A	N	A	N	G	N	A	G	A	N	G	G	N	N	N	N	N	N	N	A	N	N	A	N	N	N	N	N	N	N	N	N	N	G	N	N	N	N	N	N	N	N	N
TGCAGAAAACACTACATAGTACAAGGCGGCGAGCCCCCG	iniaGBS255	A/G	5	0.133971292	28	179	2	0.528350515	N	G	G	G	G	G	G	G	N	N	N	N	N	N	N	N	N	G	N	N	N	N	G	G	G	G	N	N	G	G	N	N	N	N	N	G	G	G	G	G	N	G	N	N	N	G	N	N	N	G	G	G	N	A	A	N	G	N	G	N	G	G	G	N	N	G	N	G	N	G	G	G	G	N	N	A	A	N	A	A	G	G	G	N	G	N	N	A	N	N	G	G	G	N	A	N	N	N	G	N	G	N	G	G	G	N	G	N	G	N	N	G	A	N	N	G	N	N	A	G	H	N	A	G	G	G	N	A	G	G	G	A	G	N	G	N	N	G	N	N	G	N	G	N	G	G	G	N	G	N	N	N	N	G	G	G	A	G	G	N	N	G	G	N	A	N	G	G	G	N	N	G	G	G	N	G	G	N	G	A	G	N	N	N	N	N	G	N	N	N	G	N	G	G	N	G	G	G	N	G	N	A	N	G	G	G	G	N	G	G	G	N	G	G	G	N	G	N	G	G	G	N	N	N	G	N	N	N	G	G	N	G	G	G	G	G	N	N	N	G	G	A	G	N	G	N	G	N	N	N	N	N	G	G	G	N	A	N	N	N	G	A	A	N	N	N	N	N	G	G	A	N	G	N	N	G	N	G	N	N	G	G	N	N	N	G	N	N	N	H	N	N	G	N	G	N	N	N	N	N	G	N	N	N	N	N	G	N	N	G	N	N	N	G	G	G	G	G	G	A	G	A	N	G	N	G	G	G	N	G	G	N	G	G	G	N	G	G	G	G	N	G	N	N	N	G	G	N	N	G	G	N	N	G	G	N	N	N	G	G	G	G	G	N	G	A	A	N	N	N	G	G	N	N	N	G	G	N	G	G	N	N	G	G
TGCAGAAAACACTACATCTCGCGTAATGATTTTGCAAAAACCACTGATCGACGAATTTGCCTCG	iniaGBS256	A/G	28	0.28525641	89	213	10	0.75257732	N	G	N	N	G	G	N	G	G	G	G	A	N	G	G	G	A	N	N	N	N	G	G	G	G	G	G	N	A	N	N	N	G	G	N	G	A	G	G	N	G	G	G	G	G	G	N	G	G	G	G	G	G	G	G	G	N	A	G	G	G	G	N	G	G	G	G	G	G	G	G	G	N	G	G	G	G	G	G	G	G	G	G	G	G	G	G	G	G	G	N	N	G	G	G	G	G	G	N	N	G	G	N	G	G	G	G	G	G	G	G	G	A	H	G	A	G	G	N	N	N	N	N	G	G	G	N	A	A	G	G	A	A	N	A	G	A	G	N	G	A	A	A	N	N	A	A	A	H	A	G	A	N	G	A	H	G	A	A	A	G	A	A	A	N	A	A	G	N	N	A	A	G	A	A	G	N	G	N	G	A	A	A	N	G	G	G	G	G	N	A	N	A	A	A	G	G	G	N	G	A	G	G	G	A	A	G	N	A	N	N	N	G	H	G	G	A	G	G	G	G	G	A	A	A	G	G	N	A	A	A	N	A	G	G	A	H	G	N	A	G	G	G	N	A	N	G	G	N	G	G	G	H	G	G	H	G	G	N	G	N	N	N	G	G	N	G	N	N	N	G	G	A	N	G	N	G	N	G	N	G	G	N	A	G	G	A	A	G	N	G	G	G	G	N	A	A	A	N	G	N	A	G	A	H	G	G	A	N	G	N	N	G	G	G	G	A	G	G	G	G	N	A	N	A	A	G	G	G	A	N	G	N	A	A	G	G	N	G	N	G	A	N	G	A	G	G	G	G	N	G	N	G	N	N	H	A	N	G	G	G	N	A	G	G	N	H	G	G	G	G	G	A	G	N	N	G	N	G	A	G	N	G	G
TGCAGAAAACACTACATCTCGCGTAATGATTTTGCAAAAACCACTGATCGACGAATTTGCCTCG	iniaGBS257	C/G	59	0.28525641	89	213	10	0.75257732	N	G	N	N	G	G	N	G	G	G	G	C	N	G	G	G	C	N	N	N	N	G	G	G	G	G	G	N	C	N	N	N	G	G	N	G	C	G	G	N	G	G	G	G	G	G	N	G	G	G	G	G	G	G	G	G	N	C	G	G	G	G	N	G	G	G	G	G	G	G	G	G	N	G	G	G	G	G	G	G	G	G	G	G	G	G	G	G	G	G	N	N	G	G	G	G	G	G	N	N	G	G	N	G	G	G	G	G	G	G	G	G	C	H	G	C	G	G	N	N	N	N	N	G	G	G	N	C	C	G	G	C	C	N	C	G	C	G	N	G	C	C	C	N	N	C	C	C	H	C	G	C	N	G	C	H	G	C	C	C	G	C	C	C	N	C	C	G	N	N	C	C	G	C	C	G	N	G	N	G	C	C	C	N	G	G	G	G	G	N	C	N	C	C	C	G	G	G	N	G	C	G	G	G	C	C	G	N	C	N	N	N	G	H	G	G	C	G	G	G	G	G	C	C	C	G	G	N	C	C	C	N	C	G	G	C	H	G	N	C	G	G	G	N	C	N	G	G	N	G	G	G	H	G	G	H	G	G	N	G	N	N	N	G	G	N	G	N	N	N	G	G	C	N	G	N	G	N	G	N	G	G	N	C	G	G	C	C	G	N	G	G	G	G	N	C	C	C	N	G	N	C	G	C	H	G	G	C	N	G	N	N	G	G	G	G	C	G	G	G	G	N	C	N	C	C	G	G	G	C	N	G	N	C	C	G	G	N	G	N	G	C	N	G	C	G	G	G	G	N	G	N	G	N	N	H	C	N	G	G	G	N	C	G	G	N	H	G	G	G	G	G	C	G	N	N	G	N	G	C	G	N	G	G
TGCAGAAAACACTACATCTCGCGTAATGATTTTGCAAAAACCACTGATCGACGAATTTGCCTCG	iniaGBS258	G/A	63	0.344155844	194	106	8	0.75257732	N	G	N	N	G	A	N	A	G	A	G	G	N	A	A	G	G	N	N	N	N	G	G	A	A	A	G	N	G	N	N	N	G	G	N	A	G	A	G	N	G	A	A	G	G	A	N	G	G	A	G	G	H	G	A	G	N	G	G	G	G	G	N	A	G	G	G	G	G	G	H	G	N	A	A	G	G	G	G	G	G	A	A	G	G	A	G	A	A	H	N	N	A	G	A	G	G	A	N	N	G	G	N	G	A	G	G	G	G	A	G	A	G	H	G	G	A	G	N	N	N	N	N	A	A	A	N	G	G	G	G	G	G	N	G	G	G	A	N	A	G	G	G	N	N	G	G	G	G	G	A	G	N	G	G	G	G	G	G	G	A	G	G	G	N	G	G	A	N	N	G	G	A	G	G	A	N	A	N	G	G	G	G	N	A	A	G	G	G	N	G	N	G	G	G	A	A	A	N	A	G	A	A	A	G	G	G	N	G	N	N	N	G	G	A	A	G	A	A	A	G	G	G	G	G	A	A	N	G	G	G	N	G	A	A	G	H	G	N	G	A	A	G	N	G	N	A	A	N	A	G	A	H	G	A	G	G	G	N	A	N	N	N	A	G	N	G	N	N	N	A	H	G	N	G	N	G	N	A	N	A	A	N	G	G	A	G	G	A	N	G	G	G	G	N	G	G	G	N	A	N	G	A	G	G	G	G	G	N	G	N	N	A	G	G	G	G	A	A	A	A	N	G	N	G	G	G	G	G	G	N	G	N	G	G	A	A	N	A	N	A	G	N	A	G	A	G	A	G	N	G	N	G	N	N	H	G	N	A	A	A	N	G	A	A	N	G	A	A	G	G	A	G	G	N	N	A	N	G	G	A	N	G	G
TGCAGAAAACACTACATCTCGCGTAATGGTTTTGCAAAAACCACTGATCGACGAATTTGGCTCA	iniaGBS259	A/G	63	0.475336323	106	112	5	0.548969072	N	G	N	N	G	A	N	A	G	A	G	N	N	A	A	G	N	N	N	N	N	G	G	A	A	A	G	N	N	N	N	N	G	G	N	A	N	A	G	N	G	A	A	G	G	A	N	G	G	A	G	G	H	G	A	G	N	N	G	G	G	G	N	A	G	G	G	G	G	G	H	G	N	A	A	G	G	G	G	G	G	A	A	G	G	A	G	A	A	H	N	N	A	G	A	G	G	A	N	N	G	G	N	G	A	G	G	G	G	A	G	A	N	A	G	N	A	G	N	N	N	N	N	A	A	A	N	N	N	G	G	N	N	N	N	G	N	A	N	A	N	N	N	N	N	N	N	N	G	N	A	N	N	G	N	G	G	N	N	N	A	N	N	N	N	N	N	A	N	N	N	N	A	N	N	A	N	A	N	G	N	N	N	N	A	A	G	G	G	N	N	N	N	N	N	A	A	A	N	A	N	A	A	A	N	N	G	N	N	N	N	N	G	G	A	A	N	A	A	A	G	G	N	N	N	A	A	N	N	N	N	N	N	A	A	N	A	G	N	N	A	A	G	N	N	N	A	A	N	A	G	A	A	G	A	G	G	G	N	A	N	N	N	A	G	N	G	N	N	N	A	H	N	N	G	N	G	N	A	N	A	A	N	N	G	A	N	N	A	N	G	G	G	G	N	N	N	N	N	A	N	N	A	N	G	G	G	N	N	G	N	N	A	G	G	G	N	A	A	A	A	N	N	N	N	N	G	G	G	N	N	G	N	N	N	A	A	N	A	N	A	N	N	A	N	A	G	A	G	N	G	N	G	N	N	H	N	N	A	A	A	N	N	A	A	N	G	A	A	G	G	A	N	G	N	N	A	N	G	N	A	N	G	G
TGCAGAAAACACTATTTGACGATTATTGCGTCAAACGATGGCTGATTCGCATAGACCCTAGCGA	iniaGBS260	A/C	21	0.083333333	28	302	6	0.835051546	C	C	C	C	N	N	C	N	C	C	N	N	C	C	C	C	N	N	N	C	C	C	C	C	C	C	A	N	C	N	N	C	C	C	N	A	N	C	C	C	A	A	N	C	C	C	C	C	C	C	C	C	N	N	C	C	C	C	C	C	C	C	C	C	C	C	C	C	C	C	C	C	C	N	C	C	C	C	C	C	C	C	C	C	C	C	C	C	C	C	C	C	C	N	C	C	N	N	N	C	C	C	C	C	C	C	C	C	C	C	C	C	C	C	C	C	C	C	C	N	C	C	C	C	H	C	C	C	C	C	C	C	C	C	C	C	C	C	C	C	N	C	C	C	C	N	C	C	C	N	C	C	C	C	C	A	C	C	C	C	C	C	A	C	C	C	C	C	C	C	C	C	C	C	C	C	C	C	C	C	C	C	A	A	A	C	N	C	N	N	N	C	C	N	C	N	C	C	C	C	C	C	C	C	C	C	C	C	C	C	N	C	N	C	C	C	C	C	H	C	C	C	C	C	C	C	C	A	C	C	C	C	C	C	C	C	C	C	C	C	C	C	C	C	C	C	A	C	H	N	C	C	C	N	N	C	N	N	N	A	A	N	N	N	C	C	C	N	C	N	C	A	N	N	C	C	C	N	C	C	C	H	C	C	N	N	C	C	C	C	C	C	C	C	C	N	C	C	C	C	C	A	C	C	C	C	C	C	C	N	N	A	C	C	C	N	N	A	A	H	C	C	C	C	C	C	C	C	C	C	C	C	C	C	C	C	C	C	C	C	C	C	C	C	A	A	C	C	C	H	C	N	C	C	C	C	C	C	C	C	C	C	C	C	N	N	C	C	C	N	C	N	C	C	A	A	N	C	C	C	C	C	C	C
TGCAGAAAACACTGATTTTTTTCTAATATTTTGCAGAAAGCACCAAACCTCCTGTTTGGGCAGT	iniaGBS261	C/T	9	0.362804878	187	119	22	0.731958763	T	C	H	N	T	T	N	C	C	T	N	N	T	T	T	N	N	C	T	N	N	C	N	N	T	N	T	T	N	N	C	C	C	N	C	C	C	C	T	N	N	C	N	T	C	N	C	T	N	N	T	T	C	T	C	T	T	N	N	T	N	C	C	N	N	H	H	H	N	C	N	T	T	T	C	T	T	C	C	T	T	T	N	N	H	N	N	T	C	C	C	T	N	C	C	T	C	N	T	T	N	N	N	C	T	T	N	T	H	C	C	C	T	N	H	C	N	T	T	C	C	C	C	C	N	N	C	T	T	C	C	C	T	N	H	N	N	C	C	T	N	C	C	N	C	C	N	N	T	C	C	C	C	T	C	C	H	C	T	C	C	C	C	C	C	C	N	T	T	C	T	C	C	C	C	C	C	C	C	T	T	C	N	T	H	N	C	N	C	N	H	H	C	C	C	N	N	T	C	N	C	C	C	T	N	C	C	T	C	T	C	T	T	C	N	C	C	C	N	C	T	C	N	C	C	C	C	C	C	N	C	C	C	N	C	C	H	N	C	T	C	C	C	C	T	N	N	N	T	C	C	N	C	C	C	C	N	N	T	N	N	T	N	N	N	C	N	N	C	N	T	T	C	T	N	C	C	C	C	N	T	N	N	T	T	T	N	C	C	C	N	T	C	C	N	N	H	C	N	C	C	C	C	N	C	N	N	N	C	C	T	N	T	C	H	T	N	H	T	T	H	T	C	C	C	C	C	C	C	C	H	H	C	C	C	T	N	H	T	T	T	C	N	H	T	H	C	C	C	T	N	C	T	T	T	T	T	N	C	C	C	T	C	C	C	C	T	T	T	C	N	T	C	T	T	C	N	C	C	C	N	C	N	T
TGCAGAAAACAGAACACTATAGTCTTGCTTGATTCAATCCAGATGGAAACCCGACCTGCATTGA	iniaGBS262	A/T	7	0.152492669	52	281	8	0.837628866	T	A	T	T	A	T	T	T	T	A	T	T	N	T	T	T	N	T	N	N	T	T	N	T	T	T	T	T	N	N	N	A	A	A	A	T	N	A	N	T	N	T	T	N	A	N	H	H	H	N	T	T	T	T	T	T	A	T	T	T	T	T	T	N	T	T	T	T	T	T	T	T	T	T	T	T	T	T	T	T	T	T	T	T	T	T	T	T	A	T	A	T	T	N	N	T	N	N	T	T	N	A	A	T	T	T	T	T	T	T	T	T	T	N	T	T	T	T	T	T	T	T	T	T	T	T	T	T	N	T	A	T	T	N	T	T	T	T	T	T	N	N	T	T	T	T	T	T	T	T	T	T	T	T	T	T	T	T	T	T	T	T	T	H	T	T	T	T	T	N	T	T	T	T	T	T	T	T	T	T	T	T	A	A	H	T	A	T	N	N	T	T	N	T	N	T	N	T	T	T	T	N	A	T	T	T	T	T	N	A	A	T	T	T	T	T	T	T	T	T	T	T	A	T	N	T	T	N	T	T	T	T	T	T	T	T	A	T	T	T	T	T	T	N	T	N	T	T	N	T	T	T	T	T	T	T	T	T	A	N	N	N	H	T	T	T	T	A	H	T	N	N	T	N	A	T	T	N	A	N	T	A	N	T	T	A	T	T	T	N	N	T	T	A	T	T	T	H	A	A	T	T	T	T	T	A	T	T	N	N	T	T	T	T	T	T	T	T	N	T	T	T	T	T	T	T	A	A	A	T	T	T	T	T	T	T	A	T	T	T	T	T	T	T	T	T	A	T	T	T	T	N	T	T	T	N	A	A	T	T	T	N	T	A	T	A	A	N	T	N	T	T	T	T	T	T	T	A	N	T	T	T	N	T
TGCAGAAAACAGACAAGACGGAGCAGCCTGATTTGACTCGTGCCTCATGCATAATCTCCAGCTG	iniaGBS263	A/C	14	0.47761194	70	64	0	0.345360825	N	N	N	N	N	N	N	N	N	N	N	N	N	N	A	N	N	N	N	N	C	C	N	C	C	N	N	N	A	N	N	N	N	N	N	N	N	N	N	N	N	N	N	N	N	N	N	N	N	N	N	N	N	N	N	N	N	N	C	N	N	N	N	N	A	C	C	N	N	C	N	N	N	A	C	C	N	C	N	C	C	C	C	N	C	N	N	N	A	N	N	C	N	N	N	C	N	N	N	N	N	N	N	C	N	A	A	N	N	A	N	A	N	N	N	A	N	N	N	N	A	A	A	N	N	A	A	N	C	A	A	C	N	A	N	N	N	N	A	N	A	N	N	N	A	N	N	A	N	N	A	N	N	N	A	A	N	C	A	N	A	A	N	C	N	C	C	C	N	N	N	N	C	A	N	A	A	N	A	N	N	C	N	N	N	N	N	N	N	N	N	N	N	A	N	N	A	A	N	N	A	N	N	C	A	N	N	N	N	N	N	N	N	N	N	N	N	A	A	A	N	A	N	N	N	N	N	N	C	N	C	N	N	N	C	C	N	N	N	N	N	N	A	N	N	N	N	N	N	N	N	N	N	N	N	N	N	N	C	A	A	N	C	N	N	N	N	N	C	N	N	N	C	N	N	A	N	C	N	N	N	A	A	N	N	N	C	C	N	N	N	C	N	A	N	N	N	C	C	N	C	A	N	A	N	N	A	C	C	N	C	N	A	N	N	C	N	A	C	C	N	N	A	A	N	N	N	N	C	C	A	C	N	N	N	A	N	N	N	A	A	A	N	N	A	N	N	A	C	C	N	C	N	C	A	N	N	C	C	C	N	C	N	A	A	N	A	C	N	N	N	N	N	A	N	A	N	A	C	N	C	A	N	N
TGCAGAAAACAGAGCTCATGATTTTCAGCATGTGGCTGTGGCAAGCAGTATGTCCTCTCCTCGC	iniaGBS264	G/T	33	0.315602837	181	89	12	0.664948454	G	G	N	N	N	G	G	G	N	T	T	N	N	G	G	N	G	N	G	N	G	N	G	G	N	N	G	G	N	N	N	T	N	G	N	N	G	N	G	G	N	N	G	N	N	G	G	T	G	T	N	T	G	N	N	G	G	N	N	G	T	T	N	N	G	G	T	N	N	N	N	N	N	N	T	T	N	G	N	T	T	G	G	N	N	T	T	G	N	G	G	T	N	T	N	T	G	N	G	N	N	N	N	G	G	T	T	T	T	N	G	G	G	N	T	G	G	G	T	N	N	N	T	N	T	G	G	G	N	N	T	G	N	N	N	T	H	G	T	N	N	N	T	N	G	N	T	T	T	N	T	N	G	T	G	T	G	T	T	G	G	G	N	T	H	G	G	T	H	G	G	G	G	G	G	T	G	G	G	T	T	G	G	N	G	G	N	N	T	N	N	T	G	G	N	H	G	N	G	G	G	G	G	N	G	T	G	N	G	G	G	N	H	G	N	G	G	N	H	T	T	T	G	T	T	G	G	N	G	G	G	G	N	N	G	T	G	T	T	T	G	G	G	N	G	G	G	G	T	N	G	N	G	N	G	N	N	N	N	N	N	N	N	G	N	G	G	G	N	T	N	N	G	N	G	N	N	H	G	G	T	T	N	G	G	N	N	N	N	N	T	T	N	N	N	G	G	G	N	N	N	G	N	N	N	N	G	G	G	G	G	T	T	G	G	G	T	T	T	G	T	T	H	H	G	T	G	G	G	G	H	G	G	G	G	T	G	T	T	N	T	H	G	G	G	H	G	G	G	T	G	G	G	G	G	G	G	G	G	G	G	G	N	G	G	N	N	T	T	N	G	G	N	N	G	G	G	G	G	G	T	N	G	G
TGCAGAAAACAGAGCTTCCCTCGTCTCTGCTTTAGCTGCCCAGTTTGACTTATGCACCTTGTAT	iniaGBS265	C/T	18	0.477272727	147	150	11	0.737113402	C	C	C	N	T	C	C	N	N	N	T	H	T	T	C	C	C	C	N	N	T	N	C	H	N	C	C	N	N	N	C	N	N	T	N	T	C	N	C	N	N	C	C	N	T	C	C	N	N	T	C	N	N	T	T	T	T	N	T	T	T	C	C	C	N	T	T	C	N	N	C	T	N	T	T	C	T	T	N	N	T	N	C	C	C	N	C	H	N	T	N	T	C	N	H	N	N	C	N	T	N	N	N	C	C	C	T	N	T	C	T	C	C	C	H	C	C	T	T	N	C	T	C	T	C	C	H	C	C	C	T	C	N	N	N	N	T	H	T	C	N	C	N	T	T	T	T	N	N	C	C	N	T	C	C	T	C	N	C	T	N	T	T	H	N	C	C	C	T	T	T	N	T	T	N	T	T	T	T	T	C	C	T	C	C	C	T	T	T	N	T	C	T	T	T	T	T	C	T	T	N	C	C	T	C	T	N	T	T	C	T	C	N	C	T	T	N	N	T	N	N	N	T	T	C	T	C	T	N	T	T	T	C	C	C	C	T	T	N	T	C	T	T	N	C	T	T	N	T	N	T	N	C	C	C	C	N	N	N	N	N	T	T	N	T	N	T	T	C	C	T	T	N	N	T	C	T	C	C	C	N	N	T	T	C	N	C	N	C	C	T	T	T	N	N	T	C	C	H	N	C	T	C	C	C	C	N	N	T	T	T	C	C	C	T	N	C	C	C	C	T	H	T	N	T	C	T	T	T	T	T	T	C	C	C	T	T	C	N	T	T	C	C	C	C	T	C	C	T	C	T	C	T	N	T	C	N	C	T	T	N	C	T	C	C	C	C	T	T	H	N	C	T	N	C	C	T	C	C	N	T	C	C	T
TGCAGAAAACAGCTGCCTCGTACTCCAGCGAGTTCCCGAGATCGGAAGAGCGGGTCAGCAGGAA	iniaGBS266	C/T	34	0.06	232	15	3	0.628865979	C	C	N	C	N	C	C	C	C	N	C	N	N	C	C	C	C	C	T	N	N	N	C	C	C	N	N	N	N	N	C	C	N	N	N	N	N	N	H	N	N	C	N	C	N	T	C	N	H	N	N	T	C	H	C	N	N	C	C	N	C	C	T	N	T	C	N	N	N	N	N	C	N	C	N	N	T	N	C	C	N	C	N	N	N	C	N	N	N	N	N	C	N	N	N	N	N	C	N	N	C	N	N	C	C	C	C	N	N	C	N	C	N	N	C	C	C	C	C	C	C	N	N	C	C	C	C	C	C	C	C	C	N	C	C	C	C	C	N	C	C	C	C	C	C	C	C	C	C	C	C	C	C	C	C	C	C	C	C	N	C	C	C	C	C	C	C	C	C	C	C	C	C	C	C	C	C	C	C	C	C	N	C	C	C	C	C	C	C	C	N	C	C	C	C	C	C	C	T	C	C	C	C	C	C	C	C	N	N	C	C	N	N	N	N	C	N	C	N	C	N	C	C	T	C	T	N	C	C	C	C	C	C	C	C	C	C	C	C	N	C	C	C	C	C	C	N	C	C	N	C	N	C	C	N	N	C	C	C	C	C	N	N	N	N	N	C	C	C	C	N	C	C	N	N	N	N	C	N	C	C	C	N	N	C	C	N	C	N	N	N	N	T	C	N	N	C	C	C	C	N	C	C	N	C	N	N	C	C	N	C	N	C	C	C	C	N	N	C	N	N	N	C	N	C	N	C	C	C	N	C	C	C	C	C	C	N	C	C	C	C	C	C	C	N	C	T	N	N	C	C	C	C	C	N	N	N	N	C	C	N	N	C	N	C	C	C	N	T	N	N	C	C	N	N	N	N	C	C	C	N	N	N	C
TGCAGAAAACAGGATTCGGATCAGATCGTCTCGGCCTGTGTTGTGATTCAGTAATGCTTGAATT	iniaGBS267	A/G	53	0.092715232	268	28	6	0.74742268	G	N	A	N	N	A	N	A	A	A	A	A	A	A	A	N	A	N	N	N	N	N	A	A	A	A	A	N	A	A	A	N	N	A	A	A	A	N	A	N	A	A	N	A	A	A	A	A	A	N	A	A	A	A	H	A	A	A	A	A	A	H	G	A	N	N	A	A	N	A	A	A	A	A	A	N	A	A	A	N	A	N	A	A	A	A	A	A	A	A	N	A	A	A	A	N	N	A	A	N	A	A	G	A	N	A	A	N	A	A	N	A	A	A	A	A	A	A	A	N	A	N	A	A	N	A	A	N	A	A	A	A	A	G	A	A	A	A	G	N	A	N	A	A	A	A	A	A	A	N	A	N	N	A	G	G	A	A	N	A	A	A	G	A	N	A	A	N	A	A	A	A	A	A	N	A	A	G	H	G	A	N	A	A	A	A	A	A	N	A	A	A	A	A	A	N	A	A	A	N	A	A	A	A	H	A	A	N	A	N	A	N	A	A	A	A	N	N	A	A	A	A	A	N	A	N	A	N	G	A	G	N	A	G	G	N	A	A	A	A	A	A	A	A	A	N	A	A	A	G	A	N	A	A	A	A	A	A	A	A	A	A	N	A	A	A	A	N	A	A	A	N	A	N	A	A	A	A	A	A	N	A	N	A	A	A	A	A	A	N	N	A	A	N	A	A	A	A	H	N	N	A	A	A	A	N	N	A	G	A	A	N	A	A	N	A	A	G	G	A	A	N	N	N	N	N	A	A	A	G	A	A	N	N	A	N	A	N	A	A	A	A	A	G	N	N	A	A	A	A	N	A	A	A	H	N	A	A	N	N	G	N	N	A	A	A	A	A	A	A	A	A	G	A	A	A	A	A	A	N	A	A	N	N
TGCAGAAAACATCATGAAGCACTCTTACGACGATGATTCAGGCATCAAGATGACTTCAAATGAA	iniaGBS268	C/T	30	0.345588235	88	47	1	0.345360825	N	N	N	N	N	C	C	N	N	N	N	N	N	T	C	C	N	N	N	C	N	N	N	C	N	C	C	N	N	N	C	N	N	N	N	C	N	N	C	N	C	N	N	N	N	N	N	C	N	N	N	N	T	N	N	T	N	T	C	N	C	N	N	N	N	N	N	N	N	N	N	N	N	N	T	N	T	C	N	N	N	N	C	N	N	T	N	T	N	N	N	T	C	N	N	N	N	T	N	N	N	N	N	N	N	N	N	T	N	C	N	N	C	C	T	C	N	N	N	N	N	N	C	N	C	N	H	N	N	C	C	N	T	N	N	N	C	C	N	C	C	N	N	N	N	C	N	N	N	N	C	C	N	N	C	C	C	C	N	N	N	C	N	N	C	N	C	C	C	N	C	N	C	N	T	N	N	N	C	C	N	C	N	N	N	N	C	N	C	N	N	C	C	N	N	N	C	N	T	C	N	N	N	N	C	N	N	N	N	C	N	N	N	N	N	C	N	C	C	C	T	N	N	C	C	N	N	N	N	T	T	C	N	T	T	N	T	N	N	N	N	C	C	N	N	N	T	N	N	N	T	N	C	C	T	N	N	N	C	C	N	N	N	T	N	N	N	N	N	N	N	N	N	N	N	N	C	N	N	N	C	C	N	N	C	N	C	N	N	C	N	N	T	N	N	N	N	N	N	N	T	N	N	N	C	N	N	T	N	T	N	N	N	T	N	C	N	C	N	N	N	N	N	N	T	T	T	T	N	N	C	C	N	N	T	N	C	N	N	C	N	C	N	C	C	N	N	N	T	C	T	N	T	T	T	N	T	T	N	N	C	N	N	N	T	N	N	T	N	N	N	N	N	N	T	T	N	C	N	N	N	N	N	N
TGCAGAAAACATGGGGGGCATAATCCCCATGGAGACTGACGACGGGGGACCTGACCAGTCCG	iniaGBS269	A/G	41	0.467889908	58	51	0	0.280927835	N	N	N	A	N	N	A	N	G	N	G	N	N	N	N	N	A	N	N	N	N	N	N	G	N	N	N	N	A	N	N	N	G	N	N	N	N	A	A	G	N	G	N	G	N	N	N	N	N	N	G	N	N	N	N	G	N	N	A	N	N	N	N	N	N	A	N	A	N	G	N	N	G	N	N	N	A	A	N	A	A	A	N	N	N	N	N	N	N	N	N	G	G	N	N	A	N	N	N	G	N	N	N	N	N	N	A	N	N	A	N	A	N	N	N	N	N	N	N	N	N	N	N	N	N	A	G	A	N	N	A	N	G	A	N	A	N	A	N	N	N	N	N	N	N	N	N	A	N	N	N	N	N	G	N	N	N	N	A	N	N	A	N	N	N	N	N	A	A	N	N	A	A	N	N	A	N	A	N	N	A	A	N	N	N	A	A	N	N	N	N	A	N	A	A	N	N	N	N	N	N	N	A	A	N	N	N	N	N	N	N	N	N	A	N	A	G	N	A	N	N	A	N	N	N	N	N	N	G	N	N	N	N	G	G	N	N	A	G	N	A	N	N	N	N	N	N	N	N	A	N	N	N	N	N	N	N	G	N	G	N	N	N	N	N	N	N	N	N	N	N	N	G	N	N	N	N	N	G	N	A	N	G	G	N	N	N	N	N	N	N	N	A	N	N	N	G	N	N	N	A	N	N	G	G	G	N	N	A	N	N	N	N	N	N	A	N	G	N	A	G	G	G	N	G	G	N	N	N	N	A	N	N	G	N	N	N	N	N	N	N	A	N	N	G	G	G	G	N	G	N	N	N	N	N	N	G	G	N	N	N	G	N	N	A	G	N	N	N	N	G	N	N	N	N	N	N	G	G	N	N	N	N	N
TGCAGAAAACATGTACCGCCTTTGCTTTCTGAAGATGCCTAAGAGGTGCCAGGGAATAATCCCG	iniaGBS270	G/T	51	0.396946565	52	79	0	0.337628866	G	T	N	N	T	N	N	N	N	N	N	N	T	N	N	N	G	G	T	N	T	N	T	N	N	N	N	N	N	T	T	N	N	T	N	N	N	T	N	N	N	G	N	N	T	N	N	T	N	N	N	N	N	N	T	N	N	N	T	N	G	N	N	T	N	N	G	T	G	N	G	T	T	N	N	N	G	G	G	N	N	G	G	N	N	N	N	G	N	N	T	T	T	N	N	N	T	T	N	G	N	G	N	N	N	N	N	T	N	N	G	G	N	N	N	N	N	N	T	N	G	N	G	N	G	N	N	T	G	N	N	G	T	N	N	N	N	G	N	N	G	G	G	N	G	N	N	N	T	G	T	N	N	N	N	N	N	N	N	G	N	N	T	G	N	G	N	N	N	N	N	G	N	N	N	N	G	N	N	N	G	N	N	N	N	N	N	N	N	N	N	G	T	N	G	N	N	N	N	N	N	N	N	N	N	T	N	N	T	G	G	N	N	N	N	N	T	T	N	N	N	N	N	N	N	G	T	N	N	N	N	N	T	T	N	T	N	N	G	G	N	N	N	T	T	N	N	T	G	N	N	N	T	N	N	N	N	N	N	N	N	T	N	N	N	N	N	T	G	N	N	N	N	T	T	T	T	G	N	N	N	T	N	N	N	T	T	T	N	N	N	T	N	N	N	N	N	T	T	N	N	T	N	N	N	N	T	N	T	N	N	G	G	N	N	N	G	N	N	N	T	N	N	T	T	N	T	N	N	N	N	T	T	G	N	N	N	N	N	T	N	N	G	N	N	T	N	N	T	G	N	N	N	T	N	T	T	N	N	N	T	T	N	N	T	N	N	N	N	N	N	T	N	T	T	T	N	N	N	N	G	N	T	N
TGCAGAAAACATGTTTGCTAACGCAGTCCAGATTGCATTGGATGATTCAAGCGAGGCCACTTGA	iniaGBS271	G/T	52	0.085714286	160	15	0	0.451030928	N	N	N	N	N	N	N	N	G	N	N	N	T	N	N	N	N	N	T	N	N	T	N	G	T	G	G	T	N	N	N	N	N	N	N	G	N	N	N	N	N	G	N	N	N	N	G	G	N	N	N	N	G	N	N	G	G	G	N	N	N	N	T	G	N	G	T	N	N	N	N	N	T	N	T	N	N	N	N	N	T	N	N	T	N	N	N	N	N	N	G	N	N	N	N	N	N	N	N	N	G	G	G	G	G	N	N	N	G	G	G	N	G	G	N	N	N	N	N	N	G	N	N	G	N	N	G	G	G	G	G	G	G	G	G	N	G	G	G	G	G	G	G	G	G	N	N	G	N	N	N	N	G	N	G	G	G	G	G	N	N	G	G	G	N	G	G	N	G	G	G	G	G	N	G	G	G	G	N	G	N	G	G	N	N	N	N	N	N	N	G	G	G	G	G	G	G	N	G	N	N	N	G	G	G	G	G	G	N	N	N	G	N	G	N	N	N	N	G	N	N	G	N	G	G	N	G	G	G	N	N	N	N	G	G	G	N	N	G	G	G	G	G	G	G	N	N	N	N	N	N	N	N	G	N	N	N	G	N	N	N	N	N	N	N	N	N	N	G	N	N	N	N	N	G	N	G	G	N	N	G	G	N	N	N	N	G	N	G	N	N	T	G	N	N	N	N	N	N	G	N	G	N	N	N	G	N	G	G	N	G	G	G	N	G	G	G	G	N	G	N	G	G	G	G	G	G	G	G	G	N	G	G	G	G	N	G	G	G	G	N	G	G	G	N	G	T	G	N	G	G	G	G	N	G	G	G	G	N	N	N	N	G	N	N	G	G	T	T	N	N	N	N	N	N	N	N	N	N	G	N	N	N	N
TGCAGAAAACCAAGGACCGAGAGCGATGCCCACAACGTCACGTGTAAAAGATAGGAAGGCAACA	iniaGBS272	A/G	33	0.217765043	76	264	9	0.853092784	A	N	A	N	N	A	G	G	A	A	G	A	G	A	G	N	G	A	G	G	A	A	G	G	G	A	G	A	A	N	G	N	G	G	G	A	A	A	A	G	N	A	G	G	A	G	G	H	G	A	G	G	A	G	A	A	G	G	G	G	N	A	G	G	G	H	G	G	G	N	G	G	A	A	A	G	N	A	A	A	G	G	G	G	G	N	N	N	A	A	G	H	G	G	A	G	N	A	G	G	G	A	A	G	G	G	G	G	G	H	N	A	G	G	A	A	A	A	G	N	G	G	N	G	G	A	N	G	G	G	G	A	N	G	G	G	G	H	G	N	G	G	G	G	G	G	N	G	N	N	N	G	G	G	G	G	G	G	G	G	G	G	G	G	A	A	G	G	N	G	G	G	G	G	A	G	A	A	G	G	G	G	G	G	G	N	N	G	G	N	G	A	G	G	G	N	G	G	G	G	G	N	G	G	G	N	N	G	G	A	G	G	G	G	G	G	G	G	G	G	G	G	G	G	G	N	G	G	A	H	A	G	G	G	G	G	G	G	H	G	G	G	G	G	G	G	G	G	G	A	G	N	A	N	G	G	G	G	G	G	G	G	N	G	A	G	N	N	A	G	A	G	G	N	G	G	G	G	G	G	G	G	H	G	G	G	A	A	N	N	G	G	A	G	G	N	G	G	G	H	N	G	A	G	G	A	G	G	G	G	G	G	G	G	G	A	G	G	G	G	G	N	G	G	G	G	G	G	G	G	G	G	G	G	G	G	G	G	G	G	G	G	G	G	G	G	G	G	G	G	G	G	G	G	G	G	G	G	G	G	N	G	G	N	A	G	G	A	G	A	N	N	G	N	G	N	G	N	G	N	A	G	G	N
TGCAGAAAACCACATGGTCCCTAATCATTTGATAAAATCACCGCACATTCACTATTTTTTTTTG	iniaGBS273	A/G	44	0.298913043	55	126	3	0.458762887	A	N	N	N	N	N	G	N	N	A	N	N	G	A	G	N	N	G	G	N	N	N	G	A	N	G	N	N	N	N	G	G	N	N	N	N	N	N	G	N	N	A	N	N	N	N	N	N	A	N	N	A	A	N	G	A	A	A	A	N	G	G	N	G	N	H	G	G	N	N	N	G	A	A	G	N	N	N	G	G	A	A	G	N	G	A	A	N	G	N	G	G	N	G	G	N	N	G	A	N	N	N	N	N	G	N	G	G	G	G	G	N	N	A	A	A	N	G	A	N	N	G	G	G	A	G	G	A	H	H	A	A	A	N	N	G	N	N	G	N	N	N	N	N	G	N	N	N	N	N	N	N	N	N	A	A	G	N	N	N	G	G	G	A	G	A	A	N	A	A	N	A	G	N	N	N	N	A	N	A	N	N	N	N	N	A	N	G	N	G	G	A	G	G	A	G	G	G	G	N	G	N	N	N	A	N	G	N	N	A	N	N	G	N	G	N	N	G	N	G	N	G	N	G	N	N	N	G	G	N	N	N	N	G	N	N	G	N	G	N	A	G	G	N	G	N	G	N	N	N	N	N	N	N	G	G	N	G	N	N	N	N	N	N	N	N	N	G	N	N	N	N	G	N	G	N	G	G	N	A	N	G	G	G	N	G	N	N	N	N	N	N	N	G	N	N	G	N	N	G	N	N	G	N	N	N	G	N	G	N	G	N	N	G	N	N	N	G	N	G	G	N	N	N	G	G	G	G	N	N	N	A	G	N	N	N	N	G	N	N	G	G	G	N	G	G	N	N	G	G	A	N	G	G	G	N	G	G	N	N	N	G	A	N	N	A	N	A	N	N	A	N	G	G	N	N	A	G	G	G	N	N	G	N
TGCAGAAAACCACCGCGACATGGGAGGGAAGCGCAGCACACGTCCCATGCCTGAGATCTGTAGC	iniaGBS274	A/G	34	0.326732673	243	132	29	0.891752577	H	A	H	A	N	A	N	A	A	G	A	G	A	N	A	A	G	G	N	A	A	N	A	A	A	A	A	A	A	A	N	A	A	A	N	G	A	A	G	N	H	G	A	A	A	A	A	A	H	H	G	G	G	H	G	A	A	A	A	H	A	A	G	N	A	A	G	A	N	A	A	G	G	A	A	N	G	A	A	A	A	A	A	G	G	N	N	H	H	N	A	H	A	G	A	G	N	G	A	A	A	G	G	A	A	G	N	G	G	G	A	G	N	G	A	A	N	A	A	G	H	A	G	G	H	G	A	A	G	A	A	A	H	A	A	G	A	G	A	G	G	G	G	A	G	A	A	G	A	N	G	N	A	A	A	A	A	G	G	A	A	A	A	H	A	A	G	A	A	A	A	A	H	G	A	H	A	A	A	G	A	G	A	A	A	A	A	A	A	A	A	A	A	G	G	G	G	G	G	A	G	N	H	G	A	A	A	G	A	A	A	N	G	H	A	A	A	A	G	G	G	N	A	G	A	N	H	G	H	A	A	G	A	A	A	A	N	G	G	G	G	G	A	A	A	A	A	N	G	N	A	A	G	A	A	G	A	G	A	A	G	H	G	G	G	G	N	A	G	N	A	G	A	G	A	A	A	A	A	N	N	A	A	A	A	H	G	G	G	N	G	G	A	A	A	A	A	A	H	H	A	G	A	G	A	N	A	A	A	A	A	N	G	A	A	A	G	G	A	H	A	H	A	A	A	N	A	A	A	G	A	A	G	N	A	A	A	A	A	H	A	A	A	A	A	G	A	G	G	G	H	A	A	G	A	H	N	G	G	G	A	G	A	A	A	A	A	A	A	A	A	A	A	A	A	A	A	A	A	A	A	A	N	A
TGCAGAAAACCACCTGGTCCCTAATCATTTACAAAAATCACCGCGCATTCAGTAAACTTTTTAA	iniaGBS275	A/G	36	0.455696203	81	72	5	0.381443299	A	N	N	N	N	G	N	N	A	N	N	N	A	N	N	N	A	N	A	N	A	N	N	N	N	G	N	N	N	N	N	N	N	N	N	N	N	N	N	N	N	G	N	N	A	N	A	G	G	N	N	N	N	A	A	A	N	N	A	A	A	N	N	N	N	H	G	A	N	N	N	N	N	A	A	G	N	A	A	A	N	A	N	N	A	N	N	G	A	N	N	N	N	N	G	N	N	N	N	N	N	H	N	A	G	N	G	G	N	G	N	G	N	N	N	N	N	G	G	N	N	N	N	N	G	A	N	N	N	G	G	G	N	N	N	A	A	N	G	N	N	N	G	N	N	N	A	N	A	N	A	G	N	N	G	A	N	N	G	G	N	A	H	A	N	G	N	A	N	N	N	G	A	G	N	G	N	N	N	G	N	N	N	G	G	N	N	N	N	G	A	N	A	N	N	N	N	N	A	N	N	A	N	N	N	G	N	N	N	G	N	N	G	N	G	A	A	G	H	N	G	N	G	N	N	N	N	N	N	G	N	N	N	G	N	N	N	A	N	N	N	G	N	G	G	N	N	N	N	A	A	N	N	A	A	N	N	G	A	N	N	N	N	N	A	N	N	N	N	N	A	G	H	N	A	N	A	G	N	A	N	G	N	A	N	N	N	N	N	N	N	N	N	A	N	N	A	A	N	N	N	G	N	A	N	N	A	N	G	A	N	N	N	A	N	N	N	N	N	N	N	N	N	A	N	N	A	N	N	G	N	G	G	G	G	N	N	A	A	A	N	A	G	G	N	N	G	G	N	G	N	N	A	G	N	G	G	N	A	A	A	A	N	N	N	N	N	A	A	N	A	N	G	N	N	N	A	A	N	N	N	G	N	N
TGCAGAAAACCACCTGGTCCCTAATTATTTGCAAATCGCACCGCGCATTCAGTAAACTTTTTGC	iniaGBS276	C/T	40	0.458213256	173	159	15	0.817010309	T	N	C	T	C	T	T	T	C	C	T	H	C	T	T	T	T	N	N	C	C	C	T	T	N	C	N	C	C	C	T	N	T	T	N	N	T	T	C	N	T	T	T	T	T	T	T	C	C	C	C	C	T	C	C	C	C	N	C	H	H	C	N	C	N	T	C	C	T	C	C	C	C	C	C	N	C	C	T	N	N	T	C	C	N	C	C	C	T	C	T	H	C	N	N	C	H	C	C	N	N	N	T	C	T	C	C	T	T	C	T	T	N	N	T	T	T	T	T	H	C	N	T	N	T	C	T	H	T	C	C	C	T	N	N	N	T	C	N	T	T	T	T	C	T	N	C	N	C	C	C	N	N	C	T	C	T	N	T	C	T	T	T	H	C	C	C	T	C	C	C	T	C	C	T	N	N	T	C	T	T	T	T	T	N	T	C	T	T	T	N	T	T	T	N	T	T	T	T	T	T	T	T	T	T	T	N	N	N	C	C	N	N	C	T	T	T	C	T	T	T	C	T	C	T	T	N	T	C	C	C	T	C	C	C	T	H	T	T	T	T	T	T	T	T	N	C	T	T	N	T	N	C	T	C	C	N	H	C	T	N	N	C	N	N	C	T	C	T	T	C	T	N	N	T	T	T	N	T	C	T	N	C	C	N	C	N	C	N	C	C	C	C	N	C	C	H	T	N	T	C	C	T	C	C	C	C	C	C	N	C	C	T	C	C	C	T	T	N	T	T	T	C	C	C	C	C	C	C	C	C	C	C	C	C	C	C	H	C	C	C	C	C	T	T	C	C	T	C	T	H	C	C	N	C	C	C	C	T	T	T	C	C	T	T	T	H	C	C	T	N	T	C	C	H	C	C	T	N	T	C	C	C	T
TGCAGAAAACCACCTGGTCCTTAATTATTTGCAAAACTCACCGCACATTCAGGGAACTTTTTGT	iniaGBS277	A/G	44	0.09947644	19	170	2	0.481958763	N	G	G	G	G	G	N	N	G	G	N	N	N	N	G	N	N	G	G	G	N	G	G	G	N	N	N	N	N	N	N	N	N	N	N	N	N	G	N	N	A	N	N	G	G	N	N	G	G	G	G	G	G	G	G	N	G	G	G	G	A	N	G	G	G	A	G	G	N	G	N	G	A	N	G	N	G	G	G	N	N	N	G	G	G	A	G	N	N	N	G	G	N	G	N	G	N	N	G	G	N	N	N	G	N	H	A	G	A	G	G	N	G	N	G	N	G	N	N	N	G	N	A	N	G	N	N	G	G	G	G	N	N	N	N	N	N	N	N	N	N	G	G	N	N	N	N	G	N	G	N	N	N	N	N	N	N	G	G	G	N	N	N	N	N	N	N	N	N	G	N	G	N	N	G	G	G	N	N	N	N	N	N	N	N	N	N	N	N	N	N	N	N	G	N	N	N	G	N	N	G	N	N	N	N	G	N	N	N	G	N	G	N	N	N	N	N	N	G	A	N	A	G	G	G	G	N	N	N	N	G	G	G	G	G	G	G	G	G	N	G	N	G	N	G	N	N	A	N	G	N	N	N	A	G	G	N	G	N	N	N	G	G	N	N	N	A	N	N	G	N	N	N	N	G	N	A	N	N	G	N	N	G	A	G	G	G	N	G	G	G	G	G	N	N	G	G	G	N	N	N	N	G	N	G	N	G	N	N	G	G	N	G	G	N	N	N	N	G	G	G	G	G	N	G	G	G	G	G	G	G	G	N	G	G	N	G	G	G	G	G	N	N	N	N	G	G	A	G	G	G	G	G	G	G	G	N	N	N	G	N	N	G	N	G	N	N	G	N	G	N	G	G	N	N	N	G	G	G	H	G	A	G	N
TGCAGAAAACCACGACATCGGAATTGGCAAAAAAAATAGCCATCTGAACCGTTAAAAAACATCA	iniaGBS278	C/G	62	0.341880342	40	76	1	0.296391753	N	N	N	N	N	G	C	C	G	N	N	N	N	G	N	N	N	C	N	G	N	N	N	N	H	C	G	N	N	N	N	C	N	N	N	C	N	N	C	N	N	C	C	N	N	G	N	C	N	N	G	G	C	G	N	G	N	N	G	N	N	N	N	N	N	G	N	N	G	C	C	G	G	N	N	G	G	N	N	N	N	N	C	G	N	G	N	C	N	C	N	N	C	N	G	N	N	N	C	C	N	N	N	N	N	N	N	N	G	N	N	N	N	N	G	C	N	N	G	N	N	G	N	G	N	G	N	N	N	N	N	N	G	N	G	G	N	N	G	G	N	N	N	G	G	G	G	N	N	N	N	N	N	N	N	N	N	N	G	N	N	G	C	N	N	N	N	N	N	N	N	N	N	N	N	G	N	N	N	N	G	N	C	C	C	N	G	N	N	N	G	N	N	N	G	G	N	N	G	N	N	N	N	N	N	N	N	G	N	N	N	N	N	N	G	N	G	N	C	G	N	N	N	N	N	G	N	C	N	N	N	G	G	G	N	N	G	G	N	G	G	G	N	N	N	N	N	N	N	N	G	N	N	N	N	N	G	G	N	C	C	N	N	N	N	C	N	C	N	N	N	C	N	N	N	N	C	C	N	N	N	N	G	N	N	G	N	G	N	N	N	N	N	N	N	C	N	N	N	N	N	N	N	G	G	N	G	N	N	N	N	N	N	N	N	N	N	N	N	G	N	N	N	N	N	N	N	G	G	N	N	G	N	N	N	N	N	N	N	N	N	N	N	N	N	N	N	N	G	N	N	N	N	N	N	C	C	C	N	N	C	C	G	N	G	G	N	N	N	N	N	N	N	N	N	N	N	N	N	G	N	N	N	N
TGCAGAAAACCAGCGATCCGCTGGTACCAGGCGCGAGGGGCCTACTTCAACCCGTACAAAGAAC	iniaGBS279	G/T	36	0.198757764	126	32	3	0.399484536	T	N	N	N	N	N	G	N	N	N	G	N	N	G	N	N	G	N	G	N	N	N	N	T	G	G	N	G	G	N	N	G	N	N	N	N	N	G	N	N	N	G	T	G	N	N	N	G	G	N	N	N	G	G	N	N	N	N	G	N	T	N	G	N	G	G	N	N	N	N	N	N	N	N	N	G	N	N	G	N	G	G	G	N	N	N	N	N	N	N	G	G	G	N	N	N	N	N	N	N	N	N	G	N	N	N	N	G	N	G	N	N	G	N	N	N	N	G	N	N	N	G	G	N	N	N	N	N	G	N	G	G	N	N	N	H	T	N	G	N	N	N	G	N	G	N	N	G	G	N	N	N	G	G	N	T	G	N	N	N	N	T	H	N	G	G	N	N	N	T	T	N	N	N	T	G	T	N	T	G	N	G	N	N	N	T	G	N	N	N	N	N	N	G	G	N	N	N	T	N	N	N	N	N	N	N	N	G	G	N	N	N	N	G	G	G	N	T	N	N	N	N	G	N	N	N	G	N	G	G	N	N	N	G	G	G	N	N	H	T	N	G	N	N	G	N	N	N	N	G	G	N	G	G	G	G	G	N	N	N	N	N	N	G	N	N	N	N	N	N	N	N	N	G	N	N	G	N	G	T	N	N	G	G	N	G	T	T	N	G	N	G	N	T	G	N	N	T	N	T	N	T	G	N	N	N	G	G	G	G	G	N	N	N	G	T	G	N	T	N	N	N	N	G	G	N	G	G	G	G	G	N	G	G	G	G	N	G	G	G	N	N	N	N	T	T	G	N	G	N	N	G	G	G	T	N	T	N	G	N	N	G	N	N	N	N	N	G	G	G	N	N	G	N	G	N	G	N	N	N	G	N	G	N
TGCAGAAAACCAGCGATCCGCTGGTACCAGGCGCGAGGGGCCTACTTCAACCCGTACAAAGAAC	iniaGBS280	A/C	43	0.198757764	126	32	3	0.399484536	C	N	N	N	N	N	A	N	N	N	A	N	N	A	N	N	A	N	A	N	N	N	N	C	A	A	N	A	A	N	N	A	N	N	N	N	N	A	N	N	N	A	C	A	N	N	N	A	A	N	N	N	A	A	N	N	N	N	A	N	C	N	A	N	A	A	N	N	N	N	N	N	N	N	N	A	N	N	A	N	A	A	A	N	N	N	N	N	N	N	A	A	A	N	N	N	N	N	N	N	N	N	A	N	N	N	N	A	N	A	N	N	A	N	N	N	N	A	N	N	N	A	A	N	N	N	N	N	A	N	A	A	N	N	N	H	C	N	A	N	N	N	A	N	A	N	N	A	A	N	N	N	A	A	N	C	A	N	N	N	N	C	H	N	A	A	N	N	N	C	C	N	N	N	C	A	C	N	C	A	N	A	N	N	N	C	A	N	N	N	N	N	N	A	A	N	N	N	C	N	N	N	N	N	N	N	N	A	A	N	N	N	N	A	A	A	N	C	N	N	N	N	A	N	N	N	A	N	A	A	N	N	N	A	A	A	N	N	H	C	N	A	N	N	A	N	N	N	N	A	A	N	A	A	A	A	A	N	N	N	N	N	N	A	N	N	N	N	N	N	N	N	N	A	N	N	A	N	A	C	N	N	A	A	N	A	C	C	N	A	N	A	N	C	A	N	N	C	N	C	N	C	A	N	N	N	A	A	A	A	A	N	N	N	A	C	A	N	C	N	N	N	N	A	A	N	A	A	A	A	A	N	A	A	A	A	N	A	A	A	N	N	N	N	C	C	A	N	A	N	N	A	A	A	C	N	C	N	A	N	N	A	N	N	N	N	N	A	A	A	N	N	A	N	A	N	A	N	N	N	A	N	A	N
TGCAGAAAACCAGGCGTGTGTGCCCACACGTGTGTGGTAATTCAACAACACAATCAAGGAACAA	iniaGBS281	A/G	46	0.142857143	143	24	1	0.427835052	N	N	N	N	N	A	A	N	N	N	N	N	N	G	N	N	N	A	N	N	N	A	G	G	N	N	N	N	A	N	N	N	N	A	N	N	N	N	N	N	N	N	G	G	N	N	N	A	N	N	A	A	A	A	A	N	N	N	A	N	N	N	N	A	N	N	N	N	A	A	N	N	N	N	N	N	A	N	A	A	N	A	A	A	N	N	A	N	N	A	A	A	A	N	N	N	N	N	N	N	N	N	N	N	N	N	N	A	N	A	N	N	N	A	G	G	N	N	A	N	A	A	N	N	N	N	A	A	A	A	A	N	A	N	N	A	A	G	G	N	N	A	N	N	A	A	A	A	N	N	N	A	N	N	A	N	G	N	G	N	A	N	A	A	N	A	A	N	N	N	A	N	N	N	N	N	A	N	A	G	G	A	N	N	N	A	N	N	A	N	N	A	A	N	N	N	G	N	A	G	G	N	N	G	G	N	A	A	N	A	H	A	N	N	N	A	N	A	G	N	N	A	N	N	N	N	A	A	N	N	N	A	A	A	A	N	A	N	A	N	A	N	N	A	A	N	N	N	A	N	N	N	A	N	N	A	N	N	N	N	N	A	N	N	N	N	N	A	A	N	A	N	N	N	N	N	A	N	A	A	G	N	N	A	N	N	A	N	A	N	A	N	N	A	A	A	A	A	A	N	A	N	A	A	N	A	N	N	N	N	A	A	N	N	N	N	N	A	A	G	N	N	N	A	N	A	A	A	A	A	N	N	A	A	N	N	G	N	N	N	A	A	A	A	N	A	A	N	A	A	N	N	G	N	A	N	A	A	A	A	N	A	A	N	N	A	A	A	A	N	N	A	A	N	A	N	N	A	A	A	N	N	N	A
TGCAGAAAACCATCAAAAACAACATGAAGGACTAAACTTATCCGAGATCGGAAGAGCGGTTCAG	iniaGBS282	A/G	27	0.346666667	156	256	38	0.963917526	G	A	H	G	H	G	A	G	H	A	A	G	G	G	G	G	H	A	G	G	G	A	A	A	A	G	G	A	G	H	A	G	G	G	A	G	G	A	H	N	N	A	A	A	A	G	A	A	H	A	G	A	H	H	G	G	H	A	H	G	A	G	G	G	G	G	G	G	N	G	H	G	G	G	G	G	A	G	G	G	G	G	G	G	G	G	G	G	H	G	A	G	G	H	G	G	N	G	G	G	A	N	G	A	G	G	G	G	A	H	G	G	G	G	G	G	G	G	A	A	H	A	G	G	G	G	G	H	G	H	G	A	A	A	A	H	A	H	G	G	N	G	G	A	A	A	A	G	G	G	G	G	A	G	A	A	G	A	G	A	A	A	G	H	A	A	A	G	A	A	G	G	A	A	G	G	A	G	A	G	G	G	A	A	A	H	A	A	A	G	G	H	G	G	G	G	G	G	A	A	G	A	G	G	A	G	A	A	G	G	A	A	H	A	G	A	G	A	G	G	G	G	A	A	G	N	G	G	G	G	G	A	G	G	G	G	G	A	A	H	H	G	G	A	A	A	G	G	G	G	G	G	G	H	G	G	G	A	G	A	G	G	H	G	A	A	A	G	H	A	G	G	G	N	A	A	G	G	G	G	G	A	A	G	G	A	G	G	G	G	G	G	A	A	G	G	G	H	H	H	G	G	G	G	A	A	G	G	G	A	G	H	G	A	H	G	G	A	N	G	G	G	G	N	G	G	G	H	A	G	G	A	G	G	G	G	G	H	G	G	G	A	A	A	A	A	G	A	G	G	A	G	G	A	G	G	G	A	A	A	A	G	A	A	G	A	G	G	G	A	G	G	G	G	G	G	G	H	A	H	G	G	G	G
TGCAGAAAACCATTCCACTCAAGGGTATGGTTCCAAGGAGAATGGATTCTGCACTTTTCGTCGG	iniaGBS283	A/G	20	0.179810726	57	244	16	0.734536082	A	N	H	N	G	A	A	G	G	G	G	A	G	G	G	N	H	A	A	A	H	G	A	G	G	G	G	N	N	G	N	G	G	G	N	G	A	N	G	N	G	N	N	N	G	A	N	G	G	G	A	G	G	G	G	G	H	N	G	G	G	A	A	G	N	H	G	A	N	N	G	A	N	G	G	A	G	G	N	N	G	H	G	A	A	N	N	G	N	G	G	G	G	G	G	A	N	N	G	G	N	N	N	G	G	N	N	G	G	N	G	G	G	G	G	N	G	N	G	G	G	G	N	G	H	G	H	N	N	G	G	G	N	G	G	G	G	G	G	N	N	N	N	G	G	G	G	N	G	N	N	N	G	G	G	G	A	G	N	G	G	G	G	H	G	G	A	G	G	G	G	N	G	G	G	G	G	G	G	G	N	N	G	G	G	N	G	G	G	N	H	H	G	G	G	G	G	A	G	G	G	N	G	G	N	G	G	N	G	A	G	A	G	G	G	G	G	G	G	N	N	G	G	N	G	G	G	G	G	G	G	G	A	A	H	G	G	G	A	G	N	G	G	G	A	N	G	N	G	N	G	G	H	G	N	N	N	G	N	G	N	N	N	G	G	N	G	G	G	N	G	G	N	N	G	G	G	N	G	G	N	G	G	G	N	N	H	A	A	A	G	G	G	N	G	N	G	G	G	G	A	G	A	A	A	N	N	G	G	G	H	G	A	A	G	G	N	N	G	G	G	H	G	G	G	G	G	G	G	G	G	G	N	N	N	G	G	G	G	G	G	G	N	G	G	N	N	G	G	G	G	A	G	G	G	G	N	N	G	G	G	N	G	N	A	A	N	G	G	G	G	A	N	G	G	G	G	N	N	N	G	N	N	G
TGCAGAAAACCATTCCACTCGACGGTACGGTTCCAAGGAGAATGGATTCTGCACTTTTCGTCGG	iniaGBS284	C/T	22	0.178217822	36	161	5	0.494845361	N	N	N	C	T	T	N	N	N	T	N	N	N	T	N	T	N	T	N	N	N	N	N	N	H	N	N	N	N	N	N	N	N	N	N	N	N	T	T	N	N	N	N	N	N	T	T	T	T	N	C	C	N	C	C	N	C	N	T	H	T	C	C	C	T	N	T	C	N	T	N	N	C	N	N	C	C	T	T	T	T	T	T	N	C	N	C	T	T	T	T	C	T	C	T	C	N	T	T	T	N	T	N	N	T	N	N	N	N	N	N	N	T	T	T	T	N	N	N	T	N	T	T	T	N	N	T	N	T	N	T	N	T	T	N	T	N	N	N	T	N	N	N	N	T	T	T	N	N	N	N	N	N	N	T	T	T	N	C	T	N	N	N	N	N	N	N	T	T	N	N	T	N	N	N	N	T	N	N	T	N	T	N	N	N	T	T	N	N	N	T	N	N	T	T	T	N	T	N	N	T	T	T	T	T	N	C	N	T	N	N	T	N	T	T	T	T	N	T	N	N	N	N	T	T	N	T	T	C	N	C	N	C	N	N	T	N	N	T	T	H	N	N	T	T	N	N	N	T	N	T	N	N	T	N	T	T	T	N	N	N	N	T	N	T	N	T	T	T	T	N	N	T	T	N	T	T	N	T	N	C	T	T	N	T	T	N	T	N	T	N	T	T	T	N	T	T	T	T	H	T	C	T	N	N	N	T	C	C	T	N	N	T	N	N	N	N	N	N	T	T	T	T	T	T	T	N	N	N	N	N	T	C	N	N	H	N	T	T	T	T	N	N	N	N	N	T	N	T	C	N	N	N	T	C	T	N	N	N	N	T	T	N	N	T	T	T	N	N	N	T	T	C	T	T	T	T	T	T	T	N	N	T	N
TGCAGAAAACCATTCCACTCGAGGGTATGGTTCCAACGAGAATGTATTCTGCACTTTTCGTCGG	iniaGBS285	C/T	19	0.265861027	88	234	9	0.806701031	T	N	T	C	T	T	T	T	T	T	N	T	T	H	N	T	T	T	T	T	T	N	N	T	T	T	N	N	T	N	N	T	N	N	N	T	N	T	T	T	N	T	T	N	N	T	C	T	T	C	T	T	T	T	T	T	T	T	T	T	C	H	T	T	C	T	T	T	T	T	T	T	T	T	T	T	T	T	T	T	C	T	T	T	T	T	T	T	T	T	H	T	T	T	T	T	T	T	T	T	N	N	N	T	C	T	T	T	T	T	T	T	C	C	C	T	T	T	T	T	T	C	T	N	T	T	C	T	C	T	C	T	T	T	T	T	T	T	T	C	N	N	N	T	C	T	N	T	N	T	T	T	T	N	T	C	C	T	C	T	T	T	T	T	T	T	T	C	T	T	T	C	T	T	H	T	C	N	C	C	H	C	T	T	T	T	T	T	T	T	C	T	T	C	C	C	T	C	T	T	C	C	C	T	C	T	N	T	T	T	T	C	T	T	T	C	C	T	H	N	T	T	N	C	T	T	T	C	N	T	N	T	N	T	T	T	T	T	C	C	C	T	T	N	C	N	N	N	N	N	T	T	T	H	T	T	T	C	T	T	T	T	T	N	C	N	T	N	C	C	T	N	T	T	N	T	T	T	T	N	C	N	N	T	T	C	T	T	T	N	N	C	T	C	T	C	C	C	C	C	T	N	T	T	T	N	T	N	N	C	T	N	C	T	T	T	N	N	N	T	C	C	C	C	C	C	T	T	T	T	N	T	N	T	T	C	N	C	C	C	C	H	T	N	N	N	C	N	C	N	T	T	T	C	N	T	N	N	T	T	T	T	T	N	T	C	H	T	T	N	T	T	N	C	C	C	T	C	C	C	T	T	T	T
TGCAGAAAACCCAAGACAGAAGCGTAAGTGAAGATGGGGTAATGAAGATCGGGAAGGCGCTGTA	iniaGBS286	G/T	46	0.115671642	31	232	5	0.664948454	T	G	T	N	N	T	N	N	T	T	N	N	N	T	N	T	T	G	N	N	N	N	N	N	N	T	T	N	H	N	N	T	T	T	N	N	T	T	T	T	N	T	T	N	T	N	N	N	N	T	N	N	T	N	N	N	T	N	T	N	N	T	T	N	T	N	T	N	N	T	T	N	N	T	T	T	N	T	N	N	N	N	T	N	N	N	N	T	T	T	N	T	T	N	N	T	T	T	T	T	N	N	T	T	T	T	T	T	T	T	N	N	T	T	T	N	N	T	T	T	T	T	T	T	T	T	T	T	T	T	H	T	N	N	T	T	T	T	T	T	T	T	T	G	T	N	G	T	N	T	T	T	T	T	N	T	G	T	T	N	T	T	T	T	T	T	T	T	H	T	T	T	T	T	T	T	T	T	T	T	T	T	T	T	T	N	T	T	T	T	T	T	T	T	T	N	N	N	T	N	N	T	T	N	N	N	T	T	T	T	T	N	T	T	G	N	T	N	T	N	N	T	N	T	T	T	T	T	G	G	G	N	G	T	T	T	H	T	N	T	T	T	G	N	T	N	N	N	T	T	T	N	N	H	N	N	T	T	N	N	T	T	T	G	T	N	T	G	N	N	T	T	N	N	T	T	T	T	T	T	T	T	T	T	T	N	T	T	N	T	N	N	T	T	T	N	T	N	T	G	T	T	T	T	T	G	N	G	G	T	N	N	T	T	T	N	T	T	N	T	T	T	G	G	T	G	T	T	T	N	T	N	G	G	G	T	T	N	T	T	T	T	T	T	N	N	G	N	T	N	T	T	T	T	T	T	T	T	T	T	N	T	T	T	T	N	N	T	N	N	T	T	G	T	G	N	T	N	T	N	N	N	N	N
TGCAGAAAACCCCACTGCCACTTGAGGCGGGAGCAAGGGGTTGAGCTGATCGGTTAACCGCCAG	iniaGBS287	C/G	11	0.312668464	238	116	17	0.868556701	C	G	C	C	C	C	C	N	C	C	C	C	C	C	H	C	C	G	C	C	C	G	N	N	C	C	G	H	C	C	N	C	C	N	C	N	C	N	C	N	C	C	N	C	C	C	C	C	G	C	C	C	C	G	C	G	G	G	C	C	N	G	C	N	N	H	G	G	G	C	C	G	C	G	C	G	G	C	H	G	G	C	C	G	G	N	N	C	C	C	C	G	G	G	C	C	N	C	C	C	C	N	N	C	C	G	G	G	G	G	C	C	G	G	C	C	C	G	C	G	H	C	C	G	G	G	G	G	G	G	C	N	C	C	C	C	C	H	N	C	G	G	G	N	G	N	N	C	G	C	G	C	G	G	C	C	G	C	G	C	C	C	H	C	C	C	C	H	H	C	C	C	G	G	G	G	C	N	C	C	H	N	C	C	C	C	C	C	C	C	H	C	G	G	G	G	G	C	C	C	C	C	C	C	N	G	C	G	C	C	C	N	C	C	C	C	C	G	N	C	G	N	C	C	C	C	G	C	C	H	C	G	C	C	C	C	G	C	H	C	C	G	G	G	G	C	G	C	H	N	N	G	C	C	C	C	C	C	C	N	N	G	C	G	G	G	C	N	C	C	C	C	N	N	C	C	G	N	C	C	G	N	G	N	C	C	N	N	G	G	G	G	C	C	C	G	C	C	C	H	N	N	C	H	C	G	G	C	C	C	C	C	C	C	C	H	C	C	C	C	C	C	C	C	G	G	C	C	C	C	C	C	C	C	C	C	G	C	C	C	C	C	C	C	C	C	C	C	C	C	C	C	N	G	G	G	G	G	C	C	C	C	C	C	C	C	G	G	G	C	N	C	C	C	C	C	C	N	N	N	G	C	G	C
TGCAGAAAACCCTAGCACGGCTCTCAACAGAAGGAGGGTTAGGGGTGCGCGTCGTGCATGCCTG	iniaGBS288	C/T	9	0.445333333	187	167	21	0.858247423	C	N	H	N	N	T	H	C	H	C	C	T	C	C	T	N	C	N	T	N	C	N	C	T	C	C	C	N	T	N	N	C	T	H	N	T	T	T	H	N	H	T	T	C	T	C	T	C	N	C	T	N	N	C	C	C	C	C	H	C	T	C	C	N	T	C	C	C	C	C	C	N	C	T	C	C	C	C	N	C	C	T	C	C	C	C	C	C	T	T	T	C	C	C	C	C	N	T	C	C	N	T	T	C	T	T	T	T	T	H	T	T	C	C	T	T	N	T	C	T	C	C	C	T	C	C	T	T	T	C	T	C	N	C	C	C	T	H	T	T	C	C	C	C	C	C	C	N	T	C	N	N	C	T	C	C	C	C	T	C	T	T	H	H	C	C	C	T	H	C	C	C	C	T	T	T	C	C	C	C	C	C	C	C	C	C	C	C	C	T	T	H	T	C	N	T	T	C	N	C	T	C	C	T	T	T	C	T	N	T	T	T	T	C	T	T	H	T	T	T	T	T	T	C	C	N	C	T	C	C	C	T	C	C	C	C	T	C	H	T	T	C	C	N	C	N	C	T	T	N	N	C	T	T	T	T	C	N	T	N	T	N	C	C	T	N	C	T	T	T	T	N	T	N	T	C	T	N	T	C	T	T	C	T	C	N	C	N	N	C	C	N	C	N	C	C	H	T	C	T	T	T	T	N	T	C	C	C	C	C	T	C	C	T	T	C	T	T	T	T	T	T	T	T	T	C	T	T	T	C	H	C	C	C	C	C	N	C	C	H	C	H	C	T	T	C	T	T	T	T	H	C	T	T	T	T	T	T	T	T	T	T	N	T	H	T	T	C	C	T	C	T	C	C	C	C	N	T	T	T	N	T	C	N
TGCAGAAAACCGAGAAGAAGACTTACAGTTTGTGTGGGTGAAGAAATCCCAGTTGCTGAGGCCC	iniaGBS289	A/T	18	0.139175258	27	161	6	0.469072165	N	N	N	T	N	T	N	N	T	A	N	N	T	A	N	T	T	T	N	T	N	N	T	T	A	N	T	N	N	N	N	N	N	N	N	N	T	A	N	N	N	N	N	T	T	N	T	T	N	T	A	A	N	N	T	N	T	N	A	A	T	N	N	N	N	N	T	N	N	N	T	N	N	T	N	N	N	T	T	T	N	T	T	N	N	N	N	N	N	N	H	N	N	N	N	N	N	T	A	A	N	N	N	T	N	N	N	T	N	T	N	T	A	H	T	N	N	N	N	N	N	T	N	T	T	T	N	N	T	A	T	N	T	N	T	N	N	T	N	N	N	T	N	N	T	N	N	T	H	T	T	N	N	A	N	N	A	N	T	N	N	N	N	N	N	N	N	T	N	N	N	T	N	T	T	T	T	N	N	T	T	N	N	N	N	N	N	N	N	N	T	T	N	T	N	N	N	T	N	N	T	N	N	N	N	N	N	N	A	N	T	T	N	T	N	N	A	T	T	N	T	N	T	T	N	T	T	N	N	T	T	T	N	N	T	N	T	T	N	N	H	N	A	N	A	N	N	T	N	N	A	T	N	N	N	T	N	T	N	N	N	N	N	T	N	N	T	N	N	N	N	N	N	N	N	N	T	N	N	N	T	N	A	T	T	N	T	T	T	N	N	N	T	T	T	T	T	T	N	T	T	T	N	T	N	T	N	T	T	T	T	N	T	T	T	T	T	T	T	T	T	T	T	T	T	T	N	T	T	N	T	T	T	T	N	N	T	T	T	T	T	N	N	N	T	T	N	T	T	T	T	T	T	T	T	T	T	T	T	N	N	N	N	N	H	N	H	N	T	T	A	N	N	T	T	T	N	T	T	T	N	T	N	T
TGCAGAAAACCGCCGCCCATCTTTGTTGTGCCCATTGTTTGTTTGCTCTGTCCGAGATCGGAAG	iniaGBS290	C/T	16	0.064655172	15	216	1	0.592783505	N	T	T	T	T	T	N	N	T	T	T	T	T	N	T	T	N	N	T	T	T	T	T	N	N	C	N	T	T	T	N	N	N	N	N	T	T	N	T	T	N	T	T	T	N	T	N	T	T	N	N	T	N	N	T	T	T	N	T	T	T	N	N	N	T	T	C	N	T	C	C	N	T	T	C	N	N	T	T	N	N	T	C	N	N	T	N	T	T	T	T	N	H	T	T	T	N	N	C	C	T	T	N	N	N	N	T	T	N	N	N	T	T	T	T	N	T	T	T	T	T	T	N	N	T	T	T	N	N	T	T	T	N	T	N	N	N	T	N	T	T	T	T	N	T	N	N	N	N	N	N	N	T	T	N	N	N	N	N	N	N	N	T	T	T	T	N	T	N	N	N	T	T	N	T	T	N	N	N	T	T	T	T	T	T	T	C	T	T	N	N	T	T	T	T	T	T	T	N	N	T	N	N	T	T	T	N	N	N	T	N	T	N	N	N	N	T	N	N	T	N	T	N	N	N	T	T	T	T	T	T	N	T	T	T	N	T	T	N	T	T	T	T	T	N	N	T	T	N	N	T	T	T	N	N	T	N	T	N	N	N	T	T	N	T	T	N	T	T	T	T	N	C	C	T	C	C	N	T	T	N	N	T	T	T	T	T	T	T	T	N	N	N	T	N	T	T	T	T	T	T	T	T	T	N	T	T	N	T	N	N	N	T	N	N	T	T	T	N	T	T	T	T	N	T	T	T	T	T	T	T	T	N	N	T	T	N	T	T	T	T	N	N	N	T	N	T	N	T	T	N	N	N	N	T	N	N	N	T	T	N	C	T	T	T	T	T	N	T	N	N	N	T	T	T	T	T	N	N	T	T	N	T	T
TGCAGAAAACCGTCGACAGCGCCACCGCCACTAAGTATCTCGATACAACCCCTTCGCCTCGATG	iniaGBS291	A/C	5	0.349206349	44	81	1	0.319587629	N	N	N	N	N	N	N	C	N	C	C	N	N	N	N	N	C	C	N	N	N	N	N	N	N	N	N	C	N	N	C	A	N	N	N	N	N	N	N	N	N	N	N	C	A	A	N	N	C	N	C	C	C	N	N	C	N	N	N	N	N	N	N	N	N	C	N	N	N	N	N	C	N	N	N	C	N	C	N	N	C	C	N	N	N	N	N	C	N	N	N	N	N	N	N	N	A	N	N	N	N	N	N	N	N	N	N	C	A	N	C	N	N	N	A	C	N	N	C	N	C	C	N	A	C	C	N	A	N	A	A	N	N	C	N	N	N	C	N	N	N	A	N	N	N	N	N	A	N	N	A	N	N	N	N	N	A	A	A	C	N	C	C	A	A	N	N	H	N	A	N	N	A	N	N	A	C	N	C	N	C	C	N	C	C	N	A	N	N	N	N	C	N	N	A	N	N	N	A	N	N	N	C	N	N	N	N	N	N	N	C	N	N	N	N	N	C	N	N	N	N	A	N	C	N	C	N	N	N	C	N	N	C	N	N	C	N	N	A	N	N	A	A	C	N	N	N	N	A	N	N	N	N	N	N	N	N	N	N	N	C	N	N	C	N	N	N	A	N	A	N	N	N	N	C	C	N	N	N	N	N	N	C	N	N	N	N	A	N	N	N	N	N	C	N	N	N	N	N	N	A	N	N	N	N	N	N	C	N	N	C	N	A	N	C	C	N	C	C	N	C	C	C	C	N	N	C	N	N	C	N	A	C	N	C	A	N	A	N	A	N	C	C	N	N	N	N	A	A	N	C	C	N	A	N	C	C	N	C	C	N	C	N	N	C	N	C	N	N	N	N	N	N	N	N	N	N	A	N	N	A	N	N	N
TGCAGAAAACGAACCGTCAGGGGGAGGAGGCTGCCTGTGATACACTGATACAGTGCAAAAAAAA	iniaGBS292	A/C	63	0.069536424	21	276	5	0.75257732	N	C	N	C	C	C	N	C	C	C	C	N	N	C	C	N	N	C	N	N	N	N	C	N	C	C	C	C	N	N	C	C	N	N	N	N	C	N	C	C	N	C	C	C	C	C	N	C	C	C	C	C	C	C	C	C	C	N	C	C	C	C	C	N	N	H	N	N	C	N	C	C	C	N	C	C	C	N	A	C	C	A	N	N	C	A	N	N	N	C	N	C	C	C	C	N	N	H	C	C	C	C	C	C	C	C	C	C	C	C	N	C	C	C	C	C	C	N	C	A	A	N	C	C	C	C	C	C	A	C	C	C	C	N	C	C	C	C	A	N	C	C	C	N	C	C	C	C	C	C	N	N	C	C	C	C	A	C	C	C	H	C	C	C	C	C	C	C	C	C	C	C	C	C	C	C	C	C	C	C	C	C	C	C	N	N	C	C	N	C	C	C	C	C	N	C	N	C	C	C	C	C	C	C	N	C	C	C	C	C	C	C	C	C	C	N	C	C	C	C	N	N	C	C	C	N	C	C	C	C	C	C	C	C	H	C	A	C	C	C	C	C	C	C	C	C	N	A	N	N	N	N	C	N	C	C	N	C	N	C	C	C	N	C	C	C	A	N	C	C	N	A	C	N	C	N	N	C	N	C	C	C	C	A	A	C	N	N	C	C	N	N	C	N	N	C	N	N	C	C	C	N	C	C	C	C	C	C	C	C	C	C	C	C	C	C	C	C	C	N	C	C	C	N	N	N	C	C	C	C	C	C	C	C	C	C	C	C	C	C	C	C	C	C	N	C	C	C	C	H	C	C	C	C	C	A	A	N	C	C	N	C	N	C	C	N	C	C	C	C	N	C	C	N	C	C	C	C	N	N	C	C	C	C
TGCAGAAAACGACAATCCTTTGAGGACAGGGACTTTCAAAGGGGGAATAGCGATCACATGGCCA	iniaGBS293	A/G	38	0.231270358	224	71	12	0.729381443	G	A	N	N	G	A	A	N	A	A	N	A	G	N	N	A	A	A	G	G	G	N	N	A	A	N	N	N	A	N	A	N	G	G	A	A	N	N	N	N	A	A	A	N	A	G	A	A	H	A	N	N	A	A	A	N	A	N	N	G	A	A	A	N	A	A	A	A	A	N	A	N	A	A	G	G	N	N	A	G	A	A	A	A	A	A	N	N	H	N	A	A	N	A	N	A	N	A	G	G	A	A	A	H	N	A	N	A	N	A	N	A	A	A	A	G	A	A	A	A	A	A	H	A	G	A	A	A	A	A	A	G	N	N	N	G	N	A	N	A	A	A	A	G	G	G	N	A	N	A	A	N	A	G	N	A	G	G	A	A	N	G	A	G	G	G	N	A	H	G	G	A	A	A	A	A	H	N	G	A	A	N	N	N	N	N	G	G	A	G	A	A	A	A	A	A	A	A	A	N	N	A	A	A	N	A	A	A	A	A	H	A	G	A	A	N	G	A	N	A	A	N	N	A	N	A	A	N	A	G	A	N	G	G	G	N	A	A	H	A	H	N	G	A	A	A	A	A	G	A	A	N	A	A	A	N	A	A	N	N	N	G	N	N	N	N	A	G	A	A	N	N	N	N	A	N	N	N	A	G	N	A	A	N	A	H	A	A	A	A	A	A	N	G	A	A	A	A	A	A	N	A	A	A	A	A	A	A	A	G	N	A	A	N	A	A	A	A	A	N	A	A	G	G	G	G	N	N	N	A	H	A	A	A	A	A	A	A	A	H	G	A	A	A	A	A	A	A	A	A	G	N	N	A	G	A	A	A	A	A	A	N	A	N	A	A	A	N	N	A	N	A	A	A	A	A	G	G	A	N	G	G	A	A
TGCAGAAAACGACAATCCTTTGAGGACAGGGACTTTCAAAGGGGGAATAGCGATCACATGGCCA	iniaGBS294	A/G	63	0.108695652	202	25	3	0.577319588	N	A	N	N	N	A	A	N	G	A	N	A	N	N	N	A	H	A	N	N	N	N	N	G	A	N	N	N	A	N	A	N	N	N	A	A	N	N	N	N	A	A	A	N	A	N	G	A	A	A	N	N	A	A	A	N	A	N	N	N	A	A	A	N	G	A	A	A	A	N	A	N	A	A	N	N	N	N	A	N	A	A	A	A	A	A	N	N	A	N	G	A	N	A	N	A	N	A	N	N	A	A	A	A	N	A	N	A	N	A	N	A	A	A	H	N	A	A	A	A	A	A	A	A	N	A	A	A	A	A	A	N	N	N	N	N	N	A	N	A	A	A	A	N	N	N	N	A	N	A	A	N	A	N	N	A	N	N	A	A	N	N	A	N	N	N	N	A	A	N	N	A	A	A	A	A	A	N	N	A	A	N	N	N	N	N	N	N	A	N	A	A	A	A	A	A	A	A	A	N	N	A	A	A	N	A	A	A	A	A	A	A	N	A	A	N	N	A	N	A	A	N	N	A	N	A	A	N	A	N	A	N	N	N	N	N	A	A	A	A	A	N	N	A	A	A	G	A	N	A	A	N	A	A	A	N	A	A	N	N	N	N	N	N	N	N	A	N	A	A	N	N	N	N	A	N	N	N	A	N	N	A	A	N	A	A	A	A	A	A	G	G	N	N	A	A	G	G	A	G	N	A	A	G	A	A	A	A	A	N	N	A	A	N	A	G	A	A	A	N	A	A	N	N	N	N	N	N	N	A	A	G	A	A	A	A	A	A	A	A	N	A	A	A	A	A	A	A	A	A	N	N	N	H	N	G	G	G	A	A	A	N	A	N	A	G	G	N	N	A	N	A	A	G	A	A	N	N	G	N	N	N	A	G
TGCAGAAAACGAGGGCCGCGAGCAAAACCAACGAGGTCTTGGGTAAAAGAATAAGAGGCAAGTG	iniaGBS295	G/T	41	0.046439628	307	15	1	0.827319588	G	G	N	N	G	G	G	G	G	G	G	G	N	N	G	N	G	N	G	N	N	G	G	G	N	G	N	N	G	N	N	G	G	N	N	N	G	N	G	N	G	G	N	G	G	G	G	G	G	N	G	N	G	G	N	G	G	G	G	G	G	G	G	G	G	G	G	G	G	G	G	G	G	G	G	G	N	G	G	G	G	G	G	N	G	G	G	G	G	G	G	G	G	G	G	G	G	G	G	G	G	G	G	G	G	N	G	G	T	T	G	T	G	G	G	G	T	G	G	G	T	G	G	G	G	G	G	G	G	G	T	G	G	G	G	N	G	G	G	G	G	G	G	G	G	G	G	N	G	T	T	N	G	G	G	G	G	G	T	G	G	N	G	G	G	G	G	G	G	N	G	G	G	T	G	G	G	G	G	G	H	G	G	G	G	N	N	G	G	G	N	G	G	G	G	N	G	G	G	G	G	G	G	G	G	G	G	G	G	G	G	G	G	N	G	G	G	N	G	G	G	G	N	N	G	N	T	G	G	G	G	T	G	G	G	G	G	G	G	N	G	G	G	G	G	G	G	N	T	G	G	G	G	G	G	N	G	G	G	G	G	N	N	G	G	N	N	N	G	G	N	N	G	G	G	G	G	N	G	N	T	G	G	G	G	G	N	G	G	N	G	G	N	G	G	N	G	G	G	G	G	G	G	G	G	N	N	G	N	N	G	G	G	G	G	G	G	G	G	G	G	G	G	G	G	G	G	G	G	G	G	G	G	G	N	G	G	G	G	G	G	G	G	G	G	G	G	G	G	G	N	G	G	G	G	G	G	G	G	G	G	G	G	G	G	N	G	G	G	G	N	G	G	G	G	G	G	G	G	G	G	G	G	G
TGCAGAAAACGAGGGGGAGTAGATCGGAAAGGATCCCGAGGGAGATGGAAGAGAGTGGCGGCGG	iniaGBS296	C/A	24	0.025352113	343	9	3	0.899484536	C	C	C	C	C	C	C	C	C	C	C	N	C	C	C	C	C	C	C	C	C	C	C	C	C	C	C	N	N	N	A	C	C	C	C	C	C	N	C	N	H	C	C	C	A	C	C	C	C	C	C	C	C	C	C	C	C	C	C	C	C	C	C	C	C	C	C	C	N	C	C	C	C	C	C	C	C	C	C	C	C	C	C	N	C	C	C	C	N	C	C	C	C	C	C	C	N	C	N	C	C	N	N	C	C	C	C	C	C	C	C	C	C	C	C	C	C	C	C	C	C	C	C	C	C	C	C	C	C	C	C	C	C	N	C	C	C	C	C	C	C	C	C	C	C	C	C	C	C	C	C	N	C	C	C	C	N	C	C	C	C	C	C	C	C	C	C	C	C	C	C	C	C	C	C	C	C	C	C	C	C	C	C	C	H	C	C	C	C	C	C	C	C	C	C	N	C	C	C	C	C	C	C	C	C	C	C	N	C	C	C	C	C	C	C	C	C	C	C	C	C	C	C	C	C	C	C	C	C	C	C	C	C	C	C	C	C	C	C	C	C	C	C	C	C	C	C	C	C	N	C	N	C	C	C	C	N	C	C	C	C	C	C	C	C	C	N	C	C	C	C	C	C	N	N	A	C	C	C	C	A	N	C	C	C	C	N	C	C	N	C	N	C	C	N	C	N	C	C	C	C	C	C	C	C	C	N	C	C	C	C	C	C	C	C	C	C	C	C	C	C	C	C	C	C	C	C	C	C	C	C	C	C	C	C	C	C	C	C	C	C	C	C	C	C	C	C	C	C	C	C	C	C	C	C	C	C	C	C	C	A	C	C	N	C	C	C	C	C	N	C	C	C	C	N	A	H	C	C	C	C	C	N	C
TGCAGAAAACGAGGTGGAGTAGATAGGAAAGGATCCCGAGGGAGATGGAAGAGAGTGGCGGCGG	iniaGBS297	A/C	24	0.025714286	9	338	3	0.886597938	C	C	C	C	C	C	C	C	C	C	C	N	C	C	C	C	C	C	C	C	C	C	C	C	C	C	C	N	N	N	A	C	N	C	C	C	C	N	C	N	H	C	C	C	A	C	C	C	C	C	C	C	C	C	C	C	C	C	C	C	C	C	C	C	C	C	N	C	N	C	C	C	C	C	C	C	C	C	C	C	C	C	C	N	C	C	C	C	N	C	C	C	N	C	C	C	N	C	N	C	C	N	N	C	C	C	C	C	C	C	C	C	C	C	C	C	C	C	C	C	C	C	C	C	C	C	C	C	C	C	C	C	C	N	C	C	C	C	C	C	C	C	C	C	C	C	C	C	C	C	C	N	C	C	C	C	N	C	C	C	C	C	C	C	C	C	C	C	C	C	C	C	C	C	C	C	C	C	C	C	C	C	C	C	H	C	C	C	C	C	C	C	C	C	C	N	C	C	C	C	C	C	C	C	C	C	C	N	C	C	C	C	C	C	C	C	C	C	C	C	C	C	C	C	C	C	C	C	C	C	C	C	C	C	C	C	C	C	C	C	C	C	C	C	C	C	C	C	C	N	C	N	C	C	C	C	N	C	C	C	C	C	C	C	C	C	N	C	C	C	C	C	C	N	N	A	C	C	C	C	A	N	C	C	C	C	N	C	N	N	C	N	C	C	N	C	N	C	C	C	C	C	C	C	C	C	N	C	C	C	C	C	C	C	C	C	C	C	C	C	C	C	C	C	C	C	N	C	C	C	C	C	C	C	C	C	C	C	C	C	C	C	C	C	C	C	C	C	C	C	C	C	C	C	C	C	C	C	C	C	A	C	C	N	C	C	C	C	C	N	C	C	C	C	N	A	H	C	C	C	C	C	N	C
TGCAGAAAACGCCATTTGTATACAGTGATCAAAAATAAGCACGGATGGATCCTCTTGAAAATAC	iniaGBS298	A/G	23	0.375	57	88	7	0.355670103	N	N	N	N	N	G	N	G	A	N	N	G	N	N	N	G	G	G	A	N	N	N	G	N	G	N	G	N	N	N	N	N	N	N	N	N	G	N	N	N	N	N	N	N	A	N	N	N	N	N	A	G	N	N	G	N	N	N	N	A	N	N	N	A	N	N	N	N	N	G	N	N	N	N	A	N	N	G	G	A	N	G	G	A	G	G	N	N	N	A	N	N	N	G	G	N	N	N	N	N	N	N	N	G	N	N	G	N	N	H	A	A	A	N	N	A	N	G	A	G	A	N	N	N	N	N	N	G	A	N	A	A	N	N	A	A	A	N	N	G	G	N	N	N	A	N	A	N	G	N	N	N	N	N	N	N	N	N	G	N	A	A	G	G	N	N	A	N	A	G	N	A	N	N	G	G	N	N	A	A	N	N	N	N	G	A	A	N	G	N	G	A	G	A	N	N	N	N	N	N	N	N	N	A	N	G	H	N	N	N	G	A	N	N	N	N	N	N	G	N	N	N	N	G	N	N	A	G	G	G	N	N	N	H	A	N	G	N	A	N	N	G	H	A	N	N	G	N	N	N	N	N	A	N	N	G	N	N	N	G	N	G	N	N	G	N	N	G	A	A	N	N	N	N	G	G	N	A	N	N	N	N	N	N	N	N	N	N	N	N	N	G	G	N	N	N	A	N	N	G	G	N	N	N	N	N	G	G	G	G	G	N	A	N	N	N	A	G	N	N	N	G	N	N	G	G	N	N	N	N	G	N	N	N	N	N	N	N	A	N	G	N	N	G	N	A	G	G	N	N	N	N	G	N	N	N	N	N	N	N	G	N	H	H	G	H	G	N	N	G	G	N	N	N	N	G	N	N	N	N	N	N	N	N
TGCAGAAAACGCTATGACAAGAGCTACAACAACAACATCTGCAACCCCGCGGGTGGTGGTGGTG	iniaGBS299	A/G	8	0.182089552	61	260	14	0.791237113	G	N	N	N	G	N	G	N	G	G	N	N	N	N	G	G	G	N	N	G	G	G	N	G	G	G	G	N	N	N	A	N	G	G	G	N	G	N	G	N	G	A	N	G	N	G	N	A	G	N	G	G	N	A	N	G	A	G	G	A	G	A	A	N	N	N	A	G	N	G	G	G	N	G	G	N	N	G	G	G	N	G	G	G	A	G	G	G	G	G	A	H	G	G	G	G	N	N	G	N	N	N	G	G	N	G	G	G	A	G	G	G	G	G	A	A	G	N	G	G	G	G	G	G	G	G	N	G	G	H	G	G	N	A	G	G	G	G	G	G	G	G	G	G	G	G	G	G	G	G	G	G	G	N	N	G	G	G	G	G	G	H	H	G	G	G	A	N	G	N	G	G	G	G	G	G	G	G	A	G	G	G	A	N	A	G	N	G	G	N	G	G	G	G	N	G	G	G	G	G	A	G	G	A	G	A	A	G	G	G	G	G	G	G	G	G	G	G	G	A	G	G	A	G	G	G	H	G	G	G	G	G	G	G	G	G	G	G	G	G	N	A	N	G	G	N	G	G	G	G	G	N	G	H	G	G	G	G	G	N	N	G	G	N	A	G	G	N	G	G	N	G	H	N	G	G	G	G	N	G	G	A	N	A	G	G	N	A	N	G	N	G	G	N	G	N	A	A	H	H	G	G	N	N	G	N	A	N	H	G	A	N	G	A	G	N	G	G	G	N	G	H	G	G	G	G	G	G	G	G	N	G	G	G	G	G	A	G	G	G	G	G	G	G	G	G	G	G	G	H	H	A	A	A	G	G	N	A	G	G	G	G	G	G	A	N	H	G	A	G	G	A	G	G	G	G	G	A	A	A	G	G	A	G
TGCAGAAAACGCTATGACAAGAGCTACAACAACAACATCTGCAACCCCGCGGGTGGTGGTGGTG	iniaGBS300	G/T	50	0.182089552	61	260	14	0.791237113	T	N	N	N	T	N	T	N	T	T	N	N	N	N	T	T	T	N	N	T	T	T	N	T	T	T	T	N	N	N	G	N	T	T	T	N	T	N	T	N	T	G	N	T	N	T	N	G	T	N	T	T	N	G	N	T	G	T	T	G	T	G	G	N	N	N	G	T	N	T	T	T	N	T	T	N	N	T	T	T	N	T	T	T	G	T	T	T	T	T	G	H	T	T	T	T	N	N	T	N	N	N	T	T	N	T	T	T	G	T	T	T	T	T	G	G	T	N	T	T	T	T	T	T	T	T	N	T	T	H	T	T	N	G	T	T	T	T	T	T	T	T	T	T	T	T	T	T	T	T	T	T	T	N	N	T	T	T	T	T	T	H	H	T	T	T	G	N	T	N	T	T	T	T	T	T	T	T	G	T	T	T	G	N	G	T	N	T	T	N	T	T	T	T	N	T	T	T	T	T	G	T	T	G	T	G	G	T	T	T	T	T	T	T	T	T	T	T	T	G	T	T	G	T	T	T	H	T	T	T	T	T	T	T	T	T	T	T	T	T	N	G	N	T	T	N	T	T	T	T	T	N	T	H	T	T	T	T	T	N	N	T	T	N	G	T	T	N	T	T	N	T	H	N	T	T	T	T	N	T	T	G	N	G	T	T	N	G	N	T	N	T	T	N	T	N	G	G	H	H	T	T	N	N	T	N	G	N	H	T	G	N	T	G	T	N	T	T	T	N	T	H	T	T	T	T	T	T	T	T	N	T	T	T	T	T	G	T	T	T	T	T	T	T	T	T	T	T	T	H	H	G	G	G	T	T	N	G	T	T	T	T	T	T	G	N	H	T	G	T	T	G	T	T	T	T	T	G	G	G	T	T	G	T
TGCAGAAAACGCTATGACAAGGGCTACAACAACAACGTTCGTCATCCCGTAGGAGGCCGTCGCG	iniaGBS301	A/G	31	0.053291536	298	17	4	0.801546392	A	N	A	A	N	A	A	A	A	A	N	A	A	N	N	N	A	A	A	A	A	N	N	A	G	A	A	N	A	A	N	N	N	N	N	A	N	A	A	A	N	A	A	A	N	A	A	A	A	A	G	G	A	A	A	N	G	A	A	A	A	G	A	G	A	A	A	G	G	H	N	G	H	A	A	G	G	A	A	A	A	A	A	A	H	A	G	A	A	A	A	H	A	G	A	N	N	A	A	A	A	A	A	A	A	A	N	A	A	A	A	A	A	A	A	A	A	A	A	A	A	A	A	A	A	A	A	A	A	N	A	A	A	A	A	A	A	A	A	N	N	N	N	A	A	N	A	A	N	A	A	A	A	N	A	A	A	A	A	A	A	A	A	A	A	A	A	A	A	A	A	A	A	A	A	A	A	N	A	A	A	A	A	A	A	A	A	A	A	A	A	A	A	A	A	A	A	A	A	A	A	A	A	A	A	A	N	A	A	A	A	A	A	A	A	A	A	A	A	N	A	A	N	A	A	A	A	A	N	A	N	A	N	A	A	A	A	A	A	A	A	A	A	N	A	N	N	A	A	A	A	A	A	A	A	A	A	N	A	A	A	A	A	N	A	A	A	A	A	A	A	A	A	N	N	A	A	A	A	N	A	N	N	A	A	A	A	A	A	N	A	N	A	N	N	A	A	A	A	A	A	N	A	N	A	N	A	N	N	A	A	N	A	A	A	A	N	N	N	A	A	A	A	A	A	A	A	A	A	A	N	A	N	A	A	A	N	A	A	A	A	A	A	N	N	A	A	N	A	N	A	A	A	A	N	A	N	N	A	A	A	A	A	N	A	A	A	A	A	N	A	A	N	A	A	A	A	A	A	A	A	A	A	A
TGCAGAAAACGCTTCAGCACACATAATGAATAGGTACGGGACAGAGGGTCCTCCTGTCGGAGAC	iniaGBS302	A/G	18	0.184126984	249	58	8	0.770618557	N	A	A	A	G	N	N	G	N	N	A	H	A	N	A	N	A	N	A	A	A	A	N	A	A	A	A	A	A	N	A	A	N	N	N	A	A	A	A	N	N	H	N	A	A	N	A	A	A	A	G	H	N	A	N	G	A	G	A	A	N	A	N	N	A	G	A	G	N	G	H	N	A	A	A	N	A	N	N	A	G	G	G	A	G	N	A	N	G	A	A	A	N	A	N	A	N	A	G	G	N	N	A	A	G	A	N	A	A	A	A	A	A	A	A	A	A	A	A	N	N	N	A	N	A	A	A	G	N	A	A	A	A	A	H	H	A	A	G	N	N	A	A	A	A	A	G	A	A	N	A	A	A	A	A	A	A	A	A	A	G	A	G	A	A	N	A	A	N	A	N	A	A	A	A	A	A	A	A	A	A	A	G	G	A	G	N	A	A	A	A	A	A	A	A	A	A	A	N	G	A	A	N	N	G	A	A	A	A	A	A	A	A	A	A	A	A	A	N	N	A	N	G	A	A	A	A	G	G	H	G	G	A	A	A	A	A	A	A	A	A	A	A	A	A	N	A	N	A	A	N	A	A	G	A	A	N	A	A	N	N	N	A	A	G	N	N	G	N	N	N	A	G	N	A	A	N	N	A	G	A	A	A	N	N	A	G	G	N	A	A	A	N	N	N	A	A	A	N	A	G	A	G	N	H	A	A	A	G	A	A	A	A	A	A	A	A	A	A	A	A	A	A	G	G	G	A	A	A	A	A	A	G	G	G	A	G	N	A	N	A	A	A	A	A	A	G	A	A	A	A	A	A	A	A	A	N	N	A	A	A	A	A	A	A	A	A	A	A	N	N	A	N	A	A	N	N	A	A	A	A	G	A	A
TGCAGAAAACGGACTTAAGGATGATGTGCTATGATTGTTGAAAAAATAAACTGAACTGGTCTAG	iniaGBS303	A/T	20	0.248962656	60	174	7	0.585051546	H	T	T	N	N	T	T	T	T	T	N	N	N	T	T	N	T	N	N	N	T	N	A	N	T	T	N	N	T	T	N	N	T	T	N	N	N	N	N	N	N	T	N	N	T	A	N	T	T	N	T	N	N	T	T	T	T	T	T	T	A	T	N	N	N	T	N	T	T	T	T	T	N	N	N	N	T	T	N	N	T	T	N	N	T	T	T	T	N	T	N	T	A	T	N	T	N	N	T	T	N	N	N	N	T	T	T	T	T	T	T	A	T	T	N	T	A	T	N	T	T	T	T	A	T	A	T	N	T	N	T	T	T	T	N	N	N	T	N	N	N	N	N	N	T	N	N	N	A	N	T	N	N	A	T	T	T	T	A	N	N	T	T	T	N	N	T	N	A	N	N	T	T	N	T	A	T	N	T	T	A	T	N	N	T	T	T	T	T	N	A	N	T	T	T	T	T	T	N	N	N	T	A	N	N	N	N	H	T	N	T	A	H	T	T	N	T	T	T	T	T	N	T	T	T	T	A	T	A	A	N	T	N	T	T	T	T	N	H	T	T	N	N	T	T	N	N	N	N	N	N	A	T	N	N	T	T	A	A	N	N	N	N	T	N	N	N	T	N	N	N	N	N	A	N	T	N	N	N	T	N	N	T	T	T	A	N	T	T	N	N	N	N	A	A	A	N	N	A	N	A	A	T	N	T	N	T	A	A	T	N	T	A	A	A	N	T	A	N	T	T	H	A	A	A	A	A	A	A	A	N	N	N	A	N	T	A	N	T	H	T	T	N	N	T	N	T	N	T	N	T	A	A	N	A	T	T	T	A	A	T	A	T	T	T	N	N	T	H	T	N	N	N	N	T	N	N	T	N	N	T	T	N	T
TGCAGAAAACGGGAAATAGGACGCGGTCAGGCTAGCCGAGATCGGAAGAGCGGTTCAGCAGGAA	iniaGBS304	A/G	14	0.114864865	17	131	0	0.381443299	N	G	N	N	G	N	N	G	N	G	G	N	N	N	N	N	N	N	N	N	G	G	N	G	N	G	N	N	N	G	N	N	N	N	N	N	N	N	G	N	N	G	N	N	G	N	G	N	G	N	G	N	N	G	N	G	N	N	N	G	G	N	G	N	G	G	G	N	N	N	N	N	G	N	G	N	N	N	N	G	N	N	N	G	N	G	N	G	N	N	G	G	G	N	N	N	N	N	G	G	N	G	G	N	N	N	G	G	G	G	G	N	G	N	G	G	G	G	G	N	N	N	N	N	N	N	G	N	N	N	G	N	G	N	G	N	G	N	G	G	N	N	N	N	G	G	N	N	N	N	N	N	N	N	G	N	N	G	N	G	N	N	G	G	N	G	G	G	N	N	G	G	N	G	N	N	N	G	N	G	N	N	G	N	N	N	N	A	A	N	N	N	G	G	N	A	A	G	G	N	N	G	G	G	N	A	N	N	N	N	N	N	N	G	G	G	N	N	G	G	G	N	N	G	N	N	N	G	N	A	N	G	G	G	G	N	G	N	G	A	G	A	A	A	N	N	A	N	N	N	N	N	G	G	N	N	N	G	N	G	N	N	N	N	N	N	N	N	G	N	G	N	N	N	G	N	N	G	G	G	N	G	N	G	G	N	N	N	G	N	N	N	N	N	N	G	N	N	N	N	N	G	N	N	G	G	G	A	N	G	A	N	N	N	A	N	N	N	N	N	N	N	N	N	N	N	N	N	A	N	N	N	N	N	N	N	N	G	G	N	N	G	N	N	G	N	N	G	N	G	N	N	N	N	A	N	A	N	N	N	N	G	N	G	G	G	G	G	N	G	G	N	N	N	N	N	N	N	G	N	G	G	N	G
TGCAGAAAACGTAAATCATTTATGAGCTAGAAGGAACTCATCAATCTAATAATCCGAGATCGGA	iniaGBS305	A/T	43	0.080103359	31	347	9	0.951030928	T	T	T	T	A	T	T	T	T	T	T	T	T	T	T	N	T	T	T	T	T	N	T	T	T	T	T	T	T	T	T	T	T	T	T	T	T	N	T	T	N	T	T	T	T	T	T	T	A	T	T	T	T	T	T	T	T	T	T	T	H	N	T	T	T	T	T	T	T	T	T	T	T	T	T	T	T	T	T	T	T	T	T	T	T	T	N	T	T	T	T	T	T	T	T	T	N	T	T	T	A	N	T	T	T	T	T	T	T	T	T	T	T	T	N	T	T	T	T	T	T	T	T	T	T	T	A	T	T	H	H	T	A	T	T	T	T	T	T	T	T	T	T	T	T	T	T	T	T	T	T	T	T	H	T	T	T	T	T	T	T	T	A	T	T	T	T	H	T	T	T	T	T	T	T	T	T	T	T	T	T	T	T	T	T	T	T	T	A	H	T	T	T	T	T	T	T	T	T	T	T	T	T	T	T	T	A	N	T	T	T	T	T	T	T	T	T	T	T	T	T	T	T	T	T	T	T	T	A	H	A	T	T	T	T	T	T	T	T	T	T	T	T	A	A	T	T	A	T	T	T	T	T	T	T	T	T	A	T	N	T	T	T	T	T	T	N	T	T	T	T	T	T	N	T	T	T	T	T	T	T	T	T	T	T	T	T	T	T	T	T	T	T	T	T	T	T	T	T	T	T	T	T	H	T	T	T	A	A	T	T	T	T	A	A	T	T	T	N	T	T	T	T	N	T	T	A	H	A	T	T	T	A	T	T	T	T	T	T	T	T	T	T	T	T	T	T	T	T	T	T	T	T	T	T	T	T	T	T	T	T	T	T	T	T	T	T	T	T	T	T	T	A	T	T	T	T	T	T	T	T	T	T	T
TGCAGAAAACGTGATGTGGTAAAGAAAAACAGAGAGAGAGAGAGAGAGATCCGCATGCATGGGG	iniaGBS306	C/G	29	0.030726257	344	11	3	0.907216495	C	C	C	C	C	C	C	C	C	C	C	C	C	C	C	N	C	C	C	C	C	C	C	C	C	C	C	C	N	N	C	C	H	C	C	C	C	C	C	N	N	C	N	C	C	C	C	N	C	C	C	C	N	C	C	C	C	C	C	C	N	C	C	N	C	C	C	C	C	C	C	C	C	C	C	C	C	C	C	C	C	C	C	C	C	C	C	C	C	C	C	C	C	C	C	C	N	C	C	C	C	N	C	C	C	N	C	C	C	G	C	C	C	C	C	C	C	C	H	C	G	C	C	G	C	C	N	C	C	C	C	C	C	C	C	C	C	C	C	C	N	C	C	C	C	C	C	N	C	N	C	N	G	C	C	C	C	C	G	C	C	C	C	C	C	C	C	C	C	C	H	C	G	C	C	C	C	C	C	C	C	C	C	C	C	C	N	C	C	N	C	C	C	C	C	C	C	C	C	C	C	C	C	G	C	C	C	C	C	C	C	C	C	C	C	C	C	C	C	C	C	C	C	C	C	C	C	C	C	C	C	G	C	C	C	C	C	C	C	C	C	C	C	C	C	C	C	N	C	C	C	C	C	C	C	C	C	N	N	C	N	C	N	C	C	C	C	C	C	C	N	C	C	N	C	C	C	C	C	C	C	C	C	C	C	C	C	N	C	C	C	C	C	C	N	C	C	C	C	C	C	C	C	C	C	C	C	C	C	C	C	C	C	C	C	C	C	C	C	C	C	C	C	C	C	C	C	C	C	C	C	C	C	C	C	C	C	C	C	C	C	C	C	C	C	C	C	C	N	C	C	C	C	C	C	C	C	C	C	C	C	C	C	C	C	C	C	N	C	C	C	C	C	C	C	C	C	C	C	N	C	C	C	C
TGCAGAAAACGTTCAACAGATCAATCAAATCCACCGTGGATATGGCCGATGGAGATACATGTGC	iniaGBS307	A/C	5	0.077363897	27	319	3	0.884020619	N	A	N	C	C	C	C	C	N	N	C	C	C	C	C	N	C	N	N	C	N	A	C	C	C	C	N	N	A	A	C	C	C	C	H	C	C	A	C	N	A	C	N	C	A	C	C	C	C	C	C	C	C	C	C	C	A	A	C	C	C	N	C	C	C	C	N	C	N	C	C	C	A	C	C	C	C	C	C	C	C	C	C	C	C	C	C	N	A	C	C	C	C	C	C	C	N	C	C	C	C	N	N	C	C	A	A	C	A	A	C	C	C	C	C	C	C	C	C	H	C	C	C	A	H	C	C	C	C	C	C	C	C	C	C	C	C	C	C	N	N	C	N	N	C	C	C	C	C	N	C	N	C	C	C	C	C	C	C	C	C	C	C	C	C	C	C	C	C	C	C	C	C	C	C	C	C	C	C	C	C	C	C	C	C	C	C	C	C	C	N	C	C	C	C	C	C	C	C	C	C	C	C	C	C	C	C	N	C	C	C	C	C	C	C	C	C	C	C	C	C	A	C	C	C	C	C	C	C	C	C	C	C	C	C	C	C	C	C	C	C	C	C	C	C	C	C	C	C	N	N	C	C	C	C	C	C	C	N	C	C	N	C	C	N	C	N	C	C	C	C	C	C	C	A	A	C	C	C	C	C	C	A	C	C	C	C	N	C	C	N	C	N	C	C	C	C	C	C	C	C	C	C	C	C	N	A	C	C	C	C	C	C	C	C	C	C	C	C	C	C	C	C	C	C	C	C	C	C	C	C	C	C	C	C	C	C	C	C	C	C	C	C	C	C	C	C	C	N	C	C	C	C	C	C	C	C	C	C	C	A	C	C	A	C	C	C	C	C	C	N	N	C	C	C	C	C	C	C	C	N	C	A	C
TGCAGAAAACTACATTGCCACCATCCAAATCCTTCTTTGGAAAAGGAGGATCACCCCCGAGATC	iniaGBS308	C/T	21	0.033419023	369	13	7	0.966494845	C	C	N	C	C	C	C	C	C	C	C	C	C	C	C	C	C	C	C	C	C	C	C	C	C	C	C	C	C	C	C	C	C	C	C	C	C	C	C	N	C	C	C	C	C	C	C	C	C	C	C	C	C	C	C	C	C	C	C	C	C	C	C	C	C	C	C	C	C	C	C	C	C	C	C	C	C	C	C	C	C	C	C	C	C	C	C	C	C	C	C	C	C	C	C	C	N	C	C	C	C	C	C	C	C	H	C	T	C	H	C	C	C	C	C	C	C	C	C	C	C	C	C	H	C	C	C	H	C	C	C	C	N	C	C	C	C	C	C	C	C	C	C	C	C	C	C	T	C	T	T	T	C	C	C	C	C	C	C	C	C	C	C	C	C	C	C	C	C	C	C	C	C	C	C	C	C	C	C	C	C	C	C	C	C	C	C	C	C	C	C	C	C	C	C	C	C	C	C	C	C	C	C	C	C	C	C	C	C	C	C	C	C	C	C	C	C	C	C	C	T	C	C	C	C	C	C	C	C	C	C	C	C	C	C	C	C	C	C	C	C	C	C	C	C	C	C	N	C	N	C	C	C	C	C	C	C	C	C	C	C	C	C	C	C	C	C	C	C	C	C	C	C	N	C	C	C	C	C	C	C	C	C	C	C	C	C	C	C	C	C	C	H	C	C	C	C	C	C	H	C	C	C	C	C	C	C	C	C	C	C	C	C	C	C	C	C	C	N	C	C	C	C	N	C	C	C	C	C	C	C	C	C	C	C	C	C	C	C	C	C	C	C	C	C	C	C	C	C	C	C	C	C	C	C	C	C	C	C	C	C	C	C	C	C	C	H	C	C	C	C	C	C	C	C	C	C	C	C	C	C	C	C	C
TGCAGAAAACTACCACATTTACGACTAGGTTTGCAGAAAACCACCAACTCGTTAATCCGTTGCA	iniaGBS309	A/G	42	0.032	242	8	0	0.644329897	N	N	A	N	N	N	A	A	A	N	A	N	A	N	A	A	A	A	N	N	A	N	A	A	A	N	A	N	N	N	G	G	N	N	N	N	N	N	N	A	N	N	N	N	N	N	A	A	A	N	A	A	N	A	N	N	A	N	N	A	A	N	N	A	A	N	A	A	A	A	A	A	N	N	N	A	N	N	N	N	A	A	A	A	A	N	N	N	N	N	A	N	A	A	N	N	N	N	A	A	N	N	N	A	N	A	A	N	A	A	A	N	A	A	N	N	N	N	A	A	A	N	N	A	A	N	A	A	A	A	A	N	A	A	A	A	A	A	A	N	A	A	A	A	A	A	A	A	A	A	A	N	A	A	A	A	A	A	N	N	A	A	A	A	N	N	A	N	A	A	A	A	A	A	N	A	N	N	A	A	A	A	A	A	A	A	A	A	N	A	N	A	A	A	A	A	A	A	A	N	A	A	A	A	A	A	A	A	A	N	N	A	A	A	A	N	A	A	A	A	N	A	A	A	A	N	A	A	N	A	N	N	A	A	A	A	N	A	A	A	A	A	A	N	A	A	A	A	N	N	N	A	N	A	A	A	A	N	A	A	G	A	N	A	N	A	N	N	A	N	N	A	A	G	A	A	G	G	N	A	N	G	N	N	N	A	N	N	N	A	A	A	A	A	N	A	A	N	A	A	N	A	N	A	A	N	N	A	A	N	A	N	A	A	A	N	A	A	A	A	A	A	A	A	A	A	N	A	N	A	A	A	A	A	A	A	A	A	A	A	A	A	A	A	A	A	A	A	A	A	A	A	A	A	A	A	A	A	A	A	A	G	A	N	N	N	N	N	A	N	N	N	A	A	A	A	N	N	A	N	N	A	A	N
TGCAGAAAACTAGACTTTGCGCGCGTGCGCCTGTCATGCAAGTTTTTGGCAGGTAAAATCGGCA	iniaGBS310	A/G	11	0.217213115	53	184	7	0.592783505	N	N	G	N	G	N	N	G	G	G	G	N	G	G	A	N	G	N	N	N	G	G	N	N	G	G	N	N	N	N	N	N	G	G	N	G	N	N	G	N	N	N	N	G	G	N	N	G	G	G	N	G	G	G	G	G	G	N	G	G	G	N	N	N	N	G	G	N	N	N	N	G	N	G	G	N	G	G	N	N	G	G	N	N	N	G	N	N	G	G	G	G	N	N	G	N	G	N	G	G	N	N	N	A	N	A	G	A	G	A	N	A	N	N	G	N	A	G	G	G	A	G	A	G	N	A	N	A	A	N	G	A	G	N	G	G	G	G	G	A	H	A	N	G	G	G	G	A	G	A	A	A	G	N	G	G	N	G	A	G	G	G	G	G	A	A	N	A	G	G	G	G	G	G	G	G	G	G	H	G	A	A	N	N	N	N	N	N	N	A	G	G	G	G	G	N	N	N	G	G	N	A	N	G	N	N	N	N	G	N	G	N	G	A	G	G	N	N	G	A	N	G	N	G	N	G	G	N	G	G	G	N	N	N	N	N	G	G	G	G	A	N	G	G	N	N	G	N	G	N	G	G	N	A	N	N	G	N	N	N	N	G	G	N	G	N	N	G	N	N	G	G	N	N	N	N	G	N	N	N	A	N	G	G	G	G	N	N	N	N	G	G	G	G	G	G	A	N	N	G	A	G	N	N	G	N	N	G	G	G	G	N	N	N	G	G	A	A	G	N	G	G	A	A	A	A	G	G	G	G	G	G	N	N	G	N	N	N	N	G	G	H	A	G	N	H	G	A	G	H	G	N	G	H	G	H	A	A	G	G	N	N	G	N	N	N	N	G	G	G	G	N	G	G	A	A	G	N	N	N	G	N	N	G
TGCAGAAAACTAGACTTTGCGCGCGTGCGCCTGTCATGCAAGTTTTTGGCAGGTAAAATCGGCA	iniaGBS311	G/A	22	0.217213115	53	184	7	0.592783505	N	N	A	N	A	N	N	A	A	A	A	N	A	A	G	N	A	N	N	N	A	A	N	N	A	A	N	N	N	N	N	N	A	A	N	A	N	N	A	N	N	N	N	A	A	N	N	A	A	A	N	A	A	A	A	A	A	N	A	A	A	N	N	N	N	A	A	N	N	N	N	A	N	A	A	N	A	A	N	N	A	A	N	N	N	A	N	N	A	A	A	A	N	N	A	N	A	N	A	A	N	N	N	G	N	G	A	G	A	G	N	G	N	N	A	N	G	A	A	A	G	A	G	A	N	G	N	G	G	N	A	G	A	N	A	A	A	A	A	G	H	G	N	A	A	A	A	G	A	G	G	G	A	N	A	A	N	A	G	A	A	A	A	A	G	G	N	G	A	A	A	A	A	A	A	A	A	A	H	A	G	G	N	N	N	N	N	N	N	G	A	A	A	A	A	N	N	N	A	A	N	G	N	A	N	N	N	N	A	N	A	N	A	G	A	A	N	N	A	G	N	A	N	A	N	A	A	N	A	A	A	N	N	N	N	N	A	A	A	A	G	N	A	A	N	N	A	N	A	N	A	A	N	G	N	N	A	N	N	N	N	A	A	N	A	N	N	A	N	N	A	A	N	N	N	N	A	N	N	N	G	N	A	A	A	A	N	N	N	N	A	A	A	A	A	A	G	N	N	A	G	A	N	N	A	N	N	A	A	A	A	N	N	N	A	A	G	G	A	N	A	A	G	G	G	G	A	A	A	A	A	A	N	N	A	N	N	N	N	A	A	H	G	A	N	H	A	G	A	H	A	N	A	H	A	H	G	G	A	A	N	N	A	N	N	N	N	A	A	A	A	N	A	A	G	G	A	N	N	N	A	N	N	A
TGCAGAAAACTAGACTTTGCGCGCGTGCGCCTGTCATGCAAGTTTTTGGCAGGTAAAATCGGCA	iniaGBS312	T/G	33	0.217213115	53	184	7	0.592783505	N	N	G	N	G	N	N	G	G	G	G	N	G	G	T	N	G	N	N	N	G	G	N	N	G	G	N	N	N	N	N	N	G	G	N	G	N	N	G	N	N	N	N	G	G	N	N	G	G	G	N	G	G	G	G	G	G	N	G	G	G	N	N	N	N	G	G	N	N	N	N	G	N	G	G	N	G	G	N	N	G	G	N	N	N	G	N	N	G	G	G	G	N	N	G	N	G	N	G	G	N	N	N	T	N	T	G	T	G	T	N	T	N	N	G	N	T	G	G	G	T	G	T	G	N	T	N	T	T	N	G	T	G	N	G	G	G	G	G	T	H	T	N	G	G	G	G	T	G	T	T	T	G	N	G	G	N	G	T	G	G	G	G	G	T	T	N	T	G	G	G	G	G	G	G	G	G	G	H	G	T	T	N	N	N	N	N	N	N	T	G	G	G	G	G	N	N	N	G	G	N	T	N	G	N	N	N	N	G	N	G	N	G	T	G	G	N	N	G	T	N	G	N	G	N	G	G	N	G	G	G	N	N	N	N	N	G	G	G	G	T	N	G	G	N	N	G	N	G	N	G	G	N	T	N	N	G	N	N	N	N	G	G	N	G	N	N	G	N	N	G	G	N	N	N	N	G	N	N	N	T	N	G	G	G	G	N	N	N	N	G	G	G	G	G	G	T	N	N	G	T	G	N	N	G	N	N	G	G	G	G	N	N	N	G	G	T	T	G	N	G	G	T	T	T	T	G	G	G	G	G	G	N	N	G	N	N	N	N	G	G	H	T	G	N	H	G	T	G	H	G	N	G	H	G	H	T	T	G	G	N	N	G	N	N	N	N	G	G	G	G	N	G	G	T	T	G	N	N	N	G	N	N	G
TGCAGAAAACTAGTACTCCCTCCGTAAACTAATATAAGAGCGTTTACAGAGGGAGTATAAAAGA	iniaGBS313	C/T	22	0.444730077	194	173	22	0.889175258	T	N	H	T	N	H	T	T	H	T	C	C	C	C	C	H	T	H	C	C	H	N	C	C	T	T	T	C	N	H	C	T	N	C	H	C	C	C	T	N	C	C	N	C	C	T	C	H	T	C	C	T	C	T	T	T	T	T	H	C	C	T	C	T	C	T	C	T	T	T	T	H	C	T	T	C	T	T	T	T	C	T	T	C	H	T	N	N	C	T	C	C	T	T	N	C	N	C	T	T	C	C	C	C	C	C	C	T	T	C	T	T	C	C	C	T	T	T	C	C	H	C	C	C	T	C	C	T	T	C	C	T	T	C	C	T	C	T	T	C	N	N	N	C	T	C	C	C	C	C	N	C	C	C	C	C	C	N	T	T	C	C	T	H	T	T	C	C	C	C	T	C	C	C	T	T	N	C	T	T	T	C	T	T	T	T	T	T	T	N	H	H	T	C	C	N	T	T	T	T	T	C	T	T	C	T	T	C	T	T	C	C	N	C	T	T	C	T	T	T	T	C	N	C	C	C	C	C	C	C	C	C	C	C	C	C	T	T	T	C	C	T	T	T	N	N	T	N	C	C	N	T	H	N	N	C	T	C	C	T	T	T	T	C	T	C	T	T	C	C	T	C	C	T	C	T	C	T	T	C	T	H	T	C	T	T	H	H	C	T	T	N	T	T	T	T	T	C	N	C	C	T	C	C	T	H	T	C	N	C	N	T	C	N	N	C	C	T	T	N	C	C	C	C	T	C	C	C	C	C	C	C	C	C	C	C	C	H	C	T	C	T	T	C	T	C	N	T	C	C	N	N	N	T	C	T	T	C	T	T	T	T	C	C	C	T	C	T	T	C	T	C	C	C	T	T	T	C	C	C	T	C	N	C
TGCAGAAAACTAGTACTCCCTCTATAAACTAATATAAGAGCGTTTACGAAAAGAATCCCAATTT	iniaGBS314	C/T	58	0.024922118	8	311	2	0.817010309	T	N	T	T	T	T	T	T	T	T	T	T	T	T	T	T	T	N	N	T	N	T	T	T	T	T	T	T	T	T	T	T	N	T	T	T	T	N	T	N	N	T	T	T	T	T	T	T	T	T	T	T	N	T	T	T	N	T	T	T	T	T	T	T	T	T	T	T	N	N	T	N	T	T	T	T	T	T	T	T	N	T	T	N	T	T	N	T	T	T	T	T	T	T	T	N	N	N	T	T	C	T	T	T	T	T	T	T	T	T	T	T	T	T	T	T	T	N	T	T	T	N	T	T	T	T	T	T	T	T	T	T	T	N	T	T	T	T	N	T	N	T	T	N	T	T	N	N	T	N	N	T	T	T	T	T	T	H	T	T	T	T	T	T	T	T	T	T	T	T	T	T	T	T	T	T	T	T	T	T	T	T	T	T	T	T	T	T	T	T	N	N	T	T	T	N	T	T	T	T	T	T	T	T	T	T	T	N	T	T	T	T	N	T	T	T	T	T	T	T	N	T	T	T	T	T	T	T	T	T	T	T	T	T	T	T	T	T	T	T	T	T	T	T	T	T	T	T	T	N	T	T	T	T	T	T	N	H	T	T	T	N	T	T	N	T	T	N	T	T	T	T	T	N	T	T	T	N	T	T	T	T	T	C	N	T	N	T	T	N	T	N	T	T	T	T	T	T	T	T	T	T	T	T	N	T	C	N	N	T	N	N	T	T	T	T	T	T	N	N	T	N	T	N	T	T	N	T	T	T	T	T	N	N	T	T	N	T	T	T	T	T	N	T	T	T	T	T	T	T	T	N	T	N	T	T	N	T	T	N	T	T	T	T	T	T	T	T	T	N	T	N	T	T	C	C	T	N	T	T	T	T	C	T
TGCAGAAAACTATCAAGACCGATTTCAATCATCGGGACCTGCTAGCTGTCGATCCGCTCGAGCG	iniaGBS315	C/G	58	0.082914573	33	354	11	0.969072165	G	G	G	G	G	G	G	G	G	C	G	G	G	G	G	G	G	G	G	G	N	G	G	G	C	C	C	G	C	N	G	C	G	G	G	G	G	G	H	G	G	G	G	G	G	G	G	C	G	C	G	G	G	H	G	G	G	G	G	G	C	G	G	G	G	G	G	G	G	H	C	G	G	G	C	G	G	G	G	G	G	G	C	G	G	G	G	G	G	G	G	G	C	G	G	G	N	G	G	C	N	G	G	G	G	G	G	G	G	G	G	G	G	H	H	G	G	G	G	G	G	G	G	G	G	G	G	G	G	G	G	G	G	G	G	H	G	G	G	G	G	G	G	G	G	G	G	G	G	G	G	G	G	G	G	G	G	G	G	G	G	G	G	G	G	G	G	G	G	G	G	G	G	G	G	H	C	G	G	G	G	G	G	G	G	G	G	G	G	G	G	G	G	G	G	G	G	G	G	G	G	G	G	G	G	G	G	G	G	G	G	G	G	G	G	G	G	G	G	G	G	G	G	G	G	G	G	G	G	G	G	G	G	G	G	G	G	G	G	G	G	G	G	G	G	G	G	C	G	G	N	G	H	G	G	G	G	C	C	G	G	G	G	G	G	N	G	G	H	C	G	G	C	N	G	G	G	G	H	G	G	G	G	G	G	G	G	G	G	C	G	G	G	G	G	G	G	G	G	G	G	G	G	G	G	G	G	G	G	G	G	G	G	G	G	G	G	G	G	G	G	G	N	G	G	G	G	G	G	G	G	G	G	G	G	G	G	G	G	G	G	G	G	G	G	G	G	G	G	G	G	G	G	G	G	G	G	G	G	G	G	C	G	G	G	G	G	G	G	G	G	G	G	G	G	G	G	H	G	G	G	G	G	G
TGCAGAAAACTCACTTGATTCTGCTCCTATATTGGACCTGGTTAATCCCTTGGTGTCGGCTGAT	iniaGBS316	A/C	44	0.341991342	79	151	1	0.590206186	A	N	C	A	C	C	N	A	N	C	C	N	A	C	C	N	A	N	N	N	A	N	N	C	C	C	N	C	N	C	C	N	C	N	C	N	C	C	N	A	C	N	N	A	C	N	N	C	N	C	A	C	N	A	N	C	N	N	C	C	A	C	N	N	C	N	N	N	N	N	C	C	N	N	N	A	C	C	C	N	N	C	C	C	C	C	N	C	C	N	C	C	C	N	C	N	C	N	N	N	A	N	N	C	A	A	A	A	A	A	C	C	N	N	A	C	C	C	C	N	C	N	C	C	C	N	C	N	A	C	A	C	C	N	N	N	C	N	N	A	N	A	A	C	N	C	C	N	C	A	A	N	N	C	N	A	C	N	C	C	C	N	A	C	C	N	N	C	C	C	C	A	C	N	N	C	N	N	N	C	A	A	A	A	A	N	C	A	N	N	N	A	N	A	A	A	A	N	A	N	N	N	A	A	N	N	C	A	C	N	N	N	N	C	C	C	C	C	C	N	C	A	N	N	C	C	C	A	A	A	N	N	C	N	A	C	N	N	C	A	N	A	N	N	N	N	C	N	A	N	C	N	C	H	C	A	N	N	N	N	N	A	C	A	N	N	N	C	A	N	N	A	N	N	C	C	C	C	N	C	C	C	N	C	N	N	N	C	C	C	N	A	C	N	N	N	N	C	C	N	C	A	N	A	N	C	C	N	A	N	A	N	N	C	C	C	N	A	N	A	A	A	C	C	C	N	N	C	C	C	C	C	A	N	N	C	C	C	C	C	C	A	A	C	A	C	N	C	N	C	C	A	A	N	N	C	C	N	C	N	N	N	A	N	C	C	N	A	A	C	C	N	A	N	C	N	N	C	C	C	A	N	N	N
TGCAGAAAACTCGGCCCCAAAACTCGGAAAACTAACATATCCTTCCTTTCCGAGATCGGAAGAG	iniaGBS317	A/G	19	0.310502283	136	271	31	0.969072165	A	A	H	A	G	A	A	A	G	G	H	G	G	G	A	A	A	G	G	G	G	G	A	A	G	G	G	G	G	H	A	G	A	A	A	G	A	H	G	N	A	A	A	H	A	A	A	G	G	G	G	G	A	G	G	G	G	A	H	H	H	G	G	G	A	G	G	G	A	G	G	G	G	G	G	A	G	G	A	A	G	A	G	G	G	G	G	G	A	G	A	H	G	G	G	G	N	G	G	G	A	A	A	G	G	G	G	G	G	G	A	A	G	G	H	G	A	A	G	G	H	G	G	G	A	G	A	G	G	G	G	G	G	G	G	G	A	G	G	G	G	G	G	G	G	G	G	G	G	G	G	G	G	G	G	G	G	G	G	G	A	A	G	H	G	G	G	H	G	G	G	G	G	G	A	A	G	A	G	A	H	A	A	A	A	A	A	G	G	G	H	H	G	G	G	G	G	G	A	A	A	H	G	A	G	G	G	H	G	G	A	A	A	G	G	A	G	G	H	G	G	G	G	G	G	G	H	G	G	G	G	A	G	G	G	G	A	G	A	G	G	A	G	G	G	G	G	A	A	G	A	N	G	H	G	G	A	H	G	A	A	A	G	G	G	G	A	G	H	A	G	A	G	N	A	A	A	G	A	G	G	A	N	G	A	G	H	N	H	G	G	G	G	G	G	G	H	A	A	H	A	G	A	G	G	G	H	G	G	G	G	G	G	G	G	G	G	G	G	A	A	A	G	N	G	G	G	G	G	G	G	G	A	A	G	G	G	G	G	G	G	G	G	G	G	G	G	A	G	G	H	G	G	G	G	G	G	G	A	A	A	A	G	A	H	A	H	G	G	A	A	A	G	A	G	G	G	A	G	A	G	N	A	G
TGCAGAAAACTCGGCCCCAAAACTCGGAAAACTAACATATCCTTCCTTTCCGAGATCGGAAGAG	iniaGBS318	A/G	38	0.310502283	136	271	31	0.969072165	A	A	H	A	G	A	A	A	G	G	H	G	G	G	A	A	A	G	G	G	G	G	A	A	G	G	G	G	G	H	A	G	A	A	A	G	A	H	G	N	A	A	A	H	A	A	A	G	G	G	G	G	A	G	G	G	G	A	H	H	H	G	G	G	A	G	G	G	A	G	G	G	G	G	G	A	G	G	A	A	G	A	G	G	G	G	G	G	A	G	A	H	G	G	G	G	N	G	G	G	A	A	A	G	G	G	G	G	G	G	A	A	G	G	H	G	A	A	G	G	H	G	G	G	A	G	A	G	G	G	G	G	G	G	G	G	A	G	G	G	G	G	G	G	G	G	G	G	G	G	G	G	G	G	G	G	G	G	G	G	A	A	G	H	G	G	G	H	G	G	G	G	G	G	A	A	G	A	G	A	H	A	A	A	A	A	A	G	G	G	H	H	G	G	G	G	G	G	A	A	A	H	G	A	G	G	G	H	G	G	A	A	A	G	G	A	G	G	H	G	G	G	G	G	G	G	H	G	G	G	G	A	G	G	G	G	A	G	A	G	G	A	G	G	G	G	G	A	A	G	A	N	G	H	G	G	A	H	G	A	A	A	G	G	G	G	A	G	H	A	G	A	G	N	A	A	A	G	A	G	G	A	N	G	A	G	H	N	H	G	G	G	G	G	G	G	H	A	A	H	A	G	A	G	G	G	H	G	G	G	G	G	G	G	G	G	G	G	G	A	A	A	G	N	G	G	G	G	G	G	G	G	A	A	G	G	G	G	G	G	G	G	G	G	G	G	G	A	G	G	H	G	G	G	G	G	G	G	A	A	A	A	G	A	H	A	H	G	G	A	A	A	G	A	G	G	G	A	G	A	G	N	A	G
TGCAGAAAACTCTATATAATTATAGCCTGTGAAACTTTTCACGCCCCGAGATCGGAAGAGCGGT	iniaGBS319	C/T	43	0.127147766	243	37	11	0.693298969	C	N	C	C	C	C	C	C	C	C	C	C	C	C	C	N	C	N	N	N	C	N	C	C	T	N	N	C	N	N	C	T	T	H	C	C	N	C	C	N	C	C	C	C	C	C	C	N	H	N	H	C	C	H	H	C	T	N	N	T	C	H	T	T	C	H	C	T	T	N	N	T	T	C	C	N	T	N	N	C	C	C	N	H	H	N	T	N	C	C	C	H	C	T	N	T	N	C	N	N	N	C	N	N	C	C	C	N	C	C	C	C	C	C	C	C	C	C	C	C	N	C	N	C	C	N	C	C	C	C	N	N	N	C	C	N	N	C	C	C	C	T	T	C	C	N	N	N	C	C	C	N	C	C	C	C	N	C	N	C	C	C	C	C	N	N	C	C	C	C	C	C	N	C	C	N	N	C	C	C	C	C	C	C	C	C	N	C	C	C	C	C	C	C	C	C	C	N	C	C	C	C	N	C	C	C	C	C	T	C	N	C	C	C	C	C	C	N	C	C	C	N	T	N	C	C	N	C	C	C	N	C	N	C	C	C	N	C	N	C	C	C	N	C	C	T	N	N	C	C	N	C	C	C	N	C	C	C	C	C	T	C	C	N	C	C	C	C	C	N	C	N	N	T	C	C	N	T	C	C	N	C	C	C	N	C	C	N	N	C	N	N	H	C	C	C	C	C	N	C	C	C	C	N	N	N	N	C	N	C	C	N	C	N	N	C	N	N	N	N	C	C	N	N	N	N	N	N	N	N	C	C	C	C	C	N	C	C	N	C	C	N	N	C	N	N	N	C	N	C	C	C	C	C	C	T	T	N	C	C	C	T	C	C	C	C	C	C	C	C	N	N	C	N	N	N	C	C	C	C	C	C	N	C
TGCAGAAAACTGCTCACCGCATAGTCCAGCCGAATACTGCCAAACCAGATCATCCACTGCTTGT	iniaGBS320	C/T	29	0.076219512	25	301	2	0.835051546	T	N	T	N	T	T	T	T	T	T	T	T	N	T	T	N	N	N	N	N	T	N	N	N	N	T	T	C	C	N	T	T	N	N	N	C	C	C	H	T	T	C	T	N	C	N	N	N	N	N	T	T	T	N	T	T	N	T	C	T	T	T	T	T	N	T	T	N	N	T	H	N	T	T	T	T	N	T	T	C	T	T	T	T	N	T	T	T	T	T	N	T	C	N	T	T	N	T	T	T	T	T	N	T	T	T	T	T	T	T	T	T	T	T	T	T	T	T	T	T	T	T	N	T	T	T	T	T	T	T	T	T	T	T	T	T	T	T	T	T	T	T	T	T	T	T	T	T	C	T	T	T	T	C	T	T	T	T	T	T	T	T	T	T	T	T	T	T	T	T	T	T	T	T	T	T	T	T	T	T	T	T	T	T	T	T	T	T	T	T	T	T	T	T	T	T	T	T	T	T	T	T	T	T	T	T	T	T	T	T	T	T	T	T	T	T	T	T	T	T	T	T	T	T	T	T	T	T	T	T	T	T	T	T	T	T	T	T	T	T	T	T	T	T	T	T	N	T	T	N	N	N	T	T	T	T	T	T	N	T	T	N	N	T	T	T	T	T	T	T	T	T	T	T	T	T	T	T	C	T	T	N	C	N	T	T	T	T	T	T	N	N	T	N	T	T	N	N	T	T	T	T	T	N	T	C	C	T	T	T	T	N	T	T	T	T	T	T	T	T	T	T	T	T	T	T	T	T	T	T	T	T	T	T	T	T	T	T	T	T	T	T	T	T	T	T	T	T	N	T	T	T	T	T	T	T	T	T	T	T	C	T	T	C	T	N	N	N	C	C	N	T	T	N	N	C	T	T	N	N	C	T	C	T
TGCAGAAAACTGCTCACCGCATAGTCCAGCCGAATACTGCCAAACCAGATCATCCACTGCTTGT	iniaGBS321	A/G	48	0.076219512	25	301	2	0.835051546	G	N	G	N	G	G	G	G	G	G	G	G	N	G	G	N	N	N	N	N	G	N	N	N	N	G	G	A	A	N	G	G	N	N	N	A	A	A	H	G	G	A	G	N	A	N	N	N	N	N	G	G	G	N	G	G	N	G	A	G	G	G	G	G	N	G	G	N	N	G	H	N	G	G	G	G	N	G	G	A	G	G	G	G	N	G	G	G	G	G	N	G	A	N	G	G	N	G	G	G	G	G	N	G	G	G	G	G	G	G	G	G	G	G	G	G	G	G	G	G	G	G	N	G	G	G	G	G	G	G	G	G	G	G	G	G	G	G	G	G	G	G	G	G	G	G	G	G	A	G	G	G	G	A	G	G	G	G	G	G	G	G	G	G	G	G	G	G	G	G	G	G	G	G	G	G	G	G	G	G	G	G	G	G	G	G	G	G	G	G	G	G	G	G	G	G	G	G	G	G	G	G	G	G	G	G	G	G	G	G	G	G	G	G	G	G	G	G	G	G	G	G	G	G	G	G	G	G	G	G	G	G	G	G	G	G	G	G	G	G	G	G	G	G	G	G	N	G	G	N	N	N	G	G	G	G	G	G	N	G	G	N	N	G	G	G	G	G	G	G	G	G	G	G	G	G	G	G	A	G	G	N	A	N	G	G	G	G	G	G	N	N	G	N	G	G	N	N	G	G	G	G	G	N	G	A	A	G	G	G	G	N	G	G	G	G	G	G	G	G	G	G	G	G	G	G	G	G	G	G	G	G	G	G	G	G	G	G	G	G	G	G	G	G	G	G	G	G	N	G	G	G	G	G	G	G	G	G	G	G	A	G	G	A	G	N	N	N	A	A	N	G	G	N	N	A	G	G	N	N	A	G	A	G
TGCAGAAAACTGTTCCTTGCTAAGCCAAGATCTCAACTGATGAAAGAACACCAAACCAGCCTGA	iniaGBS322	C/T	9	0.214545455	59	208	8	0.667525773	N	T	T	N	T	T	T	T	T	N	T	T	N	T	T	N	N	N	T	T	N	T	T	T	N	T	T	N	N	N	N	T	T	N	N	T	N	T	H	N	N	T	T	T	N	T	T	T	C	N	N	N	N	C	N	T	N	T	T	N	T	C	N	N	N	C	H	N	C	N	T	N	T	T	T	C	C	T	N	N	T	T	N	C	C	N	H	N	T	T	T	T	T	N	T	C	N	N	T	N	N	N	C	C	T	N	N	N	N	T	N	C	T	T	T	T	C	N	T	N	H	T	T	N	C	T	T	T	T	T	T	C	T	T	T	N	T	H	T	N	N	C	C	N	T	C	C	N	N	T	T	N	C	T	T	N	N	C	T	N	T	T	T	H	N	C	C	T	C	C	C	T	C	T	T	N	T	T	N	C	N	T	T	T	N	N	T	N	C	N	T	T	C	N	N	N	N	T	T	N	N	N	T	N	N	C	T	T	T	T	N	T	T	C	T	N	T	T	N	T	T	N	N	T	T	N	T	T	T	N	N	T	C	T	T	N	T	T	T	T	T	T	C	T	C	N	T	N	N	C	T	N	T	N	C	T	T	T	N	T	N	C	N	N	N	N	T	T	N	T	N	T	T	N	N	C	T	T	N	T	T	H	T	T	T	C	N	N	N	T	C	C	C	C	N	N	T	N	C	T	T	T	T	N	C	T	T	T	N	T	N	T	T	T	T	T	T	T	T	T	T	T	T	N	T	T	T	T	T	T	N	T	N	T	T	N	T	T	T	C	C	T	N	T	T	N	T	T	T	T	T	T	T	T	T	T	N	T	T	T	T	T	T	C	N	T	H	T	T	C	N	T	T	T	T	T	N	T	T	T	N	N	T	N
TGCAGAAAACTTCTCCAAATAAGACCGTCCGAACCTACAATAAAGGTTGTGTCACCGAGATCGG	iniaGBS323	C/T	28	0.338383838	231	134	31	0.860824742	N	C	C	C	C	N	N	T	C	T	C	C	T	C	C	C	N	C	T	N	T	C	C	T	C	N	C	C	T	T	C	C	C	C	C	C	C	T	H	C	T	C	C	C	C	T	T	T	C	H	T	C	T	H	T	T	T	T	H	C	H	C	C	C	C	H	C	T	C	T	H	T	C	C	C	C	C	T	C	C	C	C	T	T	T	C	C	T	T	T	T	H	T	C	T	C	N	C	C	C	T	C	C	C	T	C	C	C	C	H	T	N	C	C	T	C	N	T	N	C	C	T	C	C	H	N	C	C	C	H	C	N	C	C	N	C	C	H	C	C	C	C	C	N	C	N	N	C	C	C	C	C	N	C	C	C	C	N	N	C	T	C	T	C	N	C	C	H	N	N	N	N	N	N	C	C	T	T	C	C	T	C	C	N	N	C	T	T	T	H	H	C	C	N	N	T	T	C	C	T	C	T	N	C	T	T	T	C	C	C	N	T	C	N	C	T	C	N	T	C	C	C	C	C	N	C	C	C	H	T	H	T	T	T	T	N	C	C	T	C	C	C	C	C	C	T	T	C	H	N	C	N	C	C	C	T	C	C	C	T	C	C	T	T	H	C	C	H	T	H	H	T	C	N	N	C	T	C	C	N	N	C	H	N	C	C	C	C	C	C	C	C	C	C	C	C	T	T	T	H	C	T	T	C	C	C	H	T	T	T	T	N	C	H	C	C	N	T	T	N	T	T	T	C	C	C	C	C	C	C	T	C	T	T	T	C	C	H	T	C	C	T	T	T	T	C	C	C	C	C	H	C	C	T	C	C	C	H	N	N	T	C	C	C	C	T	H	C	C	C	N	N	T	C	H	T	T	T	T	T	C	C	C	C
TGCAGAAAACTTGAAAGTGACTCAATCTAGACGTGGGTTAGTTGAGTAATAACCGAGATCGGAA	iniaGBS324	A/G	48	0.03125	12	368	4	0.969072165	G	G	G	G	G	G	G	G	G	G	G	N	G	G	G	G	G	G	G	G	G	G	G	G	G	G	G	G	G	G	G	G	G	G	G	G	G	G	G	G	G	G	G	G	G	G	G	G	G	G	G	G	G	G	G	G	G	G	G	G	G	G	G	G	G	G	G	G	G	G	G	G	G	A	G	G	G	G	G	G	G	G	G	G	G	G	G	G	G	G	G	G	G	G	G	G	G	G	G	G	G	G	G	G	G	A	A	G	A	H	G	G	G	G	G	G	G	G	G	H	G	G	G	A	A	G	G	G	G	G	G	G	G	G	G	G	G	G	G	G	G	G	G	G	G	G	G	G	N	G	G	G	G	G	G	G	G	G	G	G	G	G	G	G	G	G	G	G	G	G	G	G	G	G	G	G	G	G	G	G	G	G	G	G	G	G	G	G	G	G	G	G	G	G	G	G	G	G	G	G	G	G	G	G	G	G	G	G	G	G	G	G	G	G	G	G	G	G	H	G	G	A	G	G	G	G	H	G	G	G	G	G	G	G	G	G	G	G	G	G	G	G	G	G	G	G	G	G	G	G	N	N	G	G	G	G	G	G	G	G	G	G	G	A	G	G	G	G	G	G	G	G	G	N	G	G	G	G	G	G	G	G	G	G	G	G	G	G	G	G	G	G	G	G	G	G	G	G	G	G	G	G	G	G	G	G	G	G	G	G	G	G	G	G	G	G	G	G	G	G	G	G	G	N	G	G	G	G	G	G	G	G	G	G	G	G	G	G	G	G	G	G	G	G	G	G	G	G	N	G	G	N	G	G	G	G	G	G	G	G	G	G	G	G	G	G	G	G	G	G	G	G	G	G	G	G	G	G	G	G	G	G	G	G
TGCAGAAAACTTGAACACCCGATGTTCAGGCGCGCCTCGTCACCGCTCTGCATTGTTGATTGCC	iniaGBS325	A/G	58	0.011019284	358	4	1	0.930412371	A	A	A	A	A	A	A	A	A	A	A	N	N	A	A	A	A	A	A	A	A	A	A	A	A	A	A	A	A	A	A	A	A	A	A	A	A	A	A	N	A	A	A	A	A	A	A	A	A	A	N	A	A	A	A	A	G	A	A	A	A	A	A	N	N	A	A	A	A	A	A	A	N	A	A	N	N	A	N	A	A	A	A	N	A	A	A	N	A	A	A	A	A	A	A	A	A	A	A	A	A	A	A	A	A	A	A	A	A	A	A	A	A	A	A	A	A	A	A	A	A	A	A	A	A	A	A	A	A	A	A	A	A	A	A	A	A	A	A	A	A	A	A	A	A	A	A	A	A	A	A	A	A	A	A	A	A	A	A	A	A	A	A	A	A	A	A	A	A	A	A	A	A	A	A	A	A	A	A	A	A	A	A	A	A	A	A	A	A	N	A	A	A	A	A	A	A	N	A	A	A	A	A	A	A	A	A	A	A	A	A	A	A	A	A	N	A	A	A	G	H	A	A	A	A	A	A	A	A	A	A	A	A	A	A	A	A	A	A	A	A	A	G	A	A	A	N	A	A	A	A	A	A	A	A	A	A	A	A	A	N	A	A	N	A	A	A	A	A	A	A	A	A	A	A	A	A	A	N	A	A	A	A	A	A	A	N	A	A	A	A	A	A	A	N	N	A	A	A	N	A	A	A	A	A	A	A	A	A	A	A	A	A	A	A	A	A	A	A	A	A	A	A	A	A	A	A	A	A	A	A	A	A	A	A	A	A	A	A	A	A	A	A	A	A	A	A	A	A	A	A	A	A	A	A	A	A	A	A	A	A	A	A	A	A	A	A	A	A	A	A	A	A	A	A	A	A	A	A	A	A	A	A	A
TGCAGAAAAGAAAACGCTACCACGGTAGTTCTGCTGAAAACAGCGTCAGGCCGAGATCGGAAGA	iniaGBS326	C/T	14	0.161458333	31	160	1	0.489690722	T	N	T	T	T	N	N	N	T	N	T	N	T	N	N	C	N	T	N	T	N	N	T	N	N	N	N	N	C	C	N	N	T	N	N	N	T	N	N	T	N	T	T	N	N	T	N	N	N	N	N	C	N	T	T	T	T	N	C	N	T	C	T	C	C	T	C	N	N	N	T	C	C	T	T	C	N	T	N	N	N	T	T	T	T	T	C	N	N	T	T	T	N	N	N	N	T	N	N	T	T	N	N	T	N	N	N	T	N	N	C	T	N	T	T	T	N	T	T	T	N	C	T	N	N	N	T	T	T	N	T	C	T	T	T	N	C	N	N	T	N	N	N	N	T	C	N	N	N	N	T	T	N	T	N	T	N	N	T	T	N	N	T	T	N	C	N	N	C	T	N	N	N	T	T	T	T	T	N	T	N	T	T	N	N	T	T	T	T	T	T	T	T	T	T	N	N	N	N	C	N	C	T	T	N	T	T	N	N	C	T	T	T	N	C	T	N	T	T	N	N	N	C	N	T	N	N	N	T	T	N	T	T	N	T	N	N	T	T	T	N	C	C	T	C	N	T	N	T	T	N	T	T	T	N	N	N	N	T	N	N	N	T	N	N	N	T	T	N	T	T	C	N	N	N	T	N	T	T	N	T	T	N	T	H	N	T	N	T	T	N	N	T	N	T	N	N	N	N	N	T	N	T	T	N	N	T	N	N	T	N	N	N	N	N	N	N	N	N	N	T	N	N	N	N	N	N	N	T	N	T	N	N	N	T	T	N	T	N	N	T	T	T	N	N	N	N	T	N	T	N	N	N	T	C	N	N	N	N	N	N	T	N	T	T	T	T	T	N	T	N	N	T	N	T	T	N	N	T	T	T	N	T	T
TGCAGAAAAGAAAACGCTACCACGGTAGTTCTGCTGAAAACAGCGTCAGGCCGAGATCGGAAGA	iniaGBS327	G/A	42	0.161458333	31	160	1	0.489690722	A	N	A	A	A	N	N	N	A	N	A	N	A	N	N	G	N	A	N	A	N	N	A	N	N	N	N	N	G	G	N	N	A	N	N	N	A	N	N	A	N	A	A	N	N	A	N	N	N	N	N	G	N	A	A	A	A	N	G	N	A	G	A	G	G	A	G	N	N	N	A	G	G	A	A	G	N	A	N	N	N	A	A	A	A	A	G	N	N	A	A	A	N	N	N	N	A	N	N	A	A	N	N	A	N	N	N	A	N	N	G	A	N	A	A	A	N	A	A	A	N	G	A	N	N	N	A	A	A	N	A	G	A	A	A	N	G	N	N	A	N	N	N	N	A	G	N	N	N	N	A	A	N	A	N	A	N	N	A	A	N	N	A	A	N	G	N	N	G	A	N	N	N	A	A	A	A	A	N	A	N	A	A	N	N	A	A	A	A	A	A	A	A	A	A	N	N	N	N	G	N	G	A	A	N	A	A	N	N	G	A	A	A	N	G	A	N	A	A	N	N	N	G	N	A	N	N	N	A	A	N	A	A	N	A	N	N	A	A	A	N	G	G	A	G	N	A	N	A	A	N	A	A	A	N	N	N	N	A	N	N	N	A	N	N	N	A	A	N	A	A	G	N	N	N	A	N	A	A	N	A	A	N	A	H	N	A	N	A	A	N	N	A	N	A	N	N	N	N	N	A	N	A	A	N	N	A	N	N	A	N	N	N	N	N	N	N	N	N	N	A	N	N	N	N	N	N	N	A	N	A	N	N	N	A	A	N	A	N	N	A	A	A	N	N	N	N	A	N	A	N	N	N	A	G	N	N	N	N	N	N	A	N	A	A	A	A	A	N	A	N	N	A	N	A	A	N	N	A	A	A	N	A	A
TGCAGAAAAGAAAATGCAGCGTGCTGTTACCCATTTGGGCTAATGTCTGCATCTAATTATTCAG	iniaGBS328	A/C	10	0.069908815	23	300	6	0.817010309	C	N	C	C	C	C	C	C	C	C	C	C	C	C	C	A	C	C	N	C	C	C	C	C	C	C	C	C	N	N	C	N	N	A	N	C	C	C	C	N	N	N	C	H	C	C	C	C	C	C	A	A	C	C	C	H	C	C	C	C	N	N	N	C	C	C	C	C	N	H	A	N	N	A	C	H	N	C	A	A	C	H	A	C	C	C	A	A	C	A	C	C	C	C	A	A	N	N	N	C	C	N	N	C	C	C	C	C	C	C	C	N	C	C	C	C	C	C	N	C	C	N	C	C	N	C	C	C	C	C	C	C	C	N	C	C	C	C	C	C	C	C	N	N	C	C	C	N	C	C	C	C	N	C	C	C	C	C	C	C	C	C	C	C	C	C	C	C	C	C	C	C	C	C	C	C	C	C	C	C	C	C	N	C	C	C	C	C	C	C	C	C	C	N	C	C	C	N	C	C	C	C	C	C	C	C	N	C	A	C	C	C	H	C	C	N	N	N	C	C	C	C	C	C	C	C	N	C	C	C	C	C	C	C	C	C	C	C	N	N	C	C	C	C	C	N	N	C	C	C	C	N	C	C	C	C	A	N	C	C	C	N	N	C	N	C	C	N	C	C	C	C	N	C	N	C	C	C	C	C	C	C	C	C	A	C	N	C	C	N	C	N	C	N	N	C	N	C	N	N	N	C	C	C	C	C	C	C	C	C	C	C	C	C	C	C	C	C	C	C	C	C	C	C	C	C	C	C	C	C	C	C	N	N	C	C	C	C	C	C	C	C	C	C	C	C	N	C	C	C	C	N	C	C	C	C	N	C	C	C	C	C	C	C	C	C	C	C	C	C	N	N	C	C	C	C	C	C	C	C	C	C	C	C
TGCAGAAAAGAAAGAGAGAGGAGAGAGGGTGTTGGGACACTGAAAGTGGACCATTTGCATGCAA	iniaGBS329	A/G	11	0.018575851	6	317	0	0.832474227	G	G	G	G	G	G	G	G	G	G	G	G	G	G	G	G	G	G	G	G	G	G	G	G	G	G	N	N	G	G	G	N	G	G	N	G	G	G	G	G	G	G	G	G	N	G	G	N	G	G	G	G	G	G	G	G	G	N	G	G	G	G	N	G	G	G	G	G	N	G	G	G	G	G	G	G	G	G	G	N	G	G	G	G	G	G	G	N	G	G	G	G	G	G	N	G	G	G	G	G	N	G	G	G	G	G	G	G	G	G	G	G	G	G	G	G	G	G	G	G	N	G	G	N	G	G	G	G	G	G	G	G	N	G	G	G	G	G	G	G	N	G	G	N	G	G	N	N	G	G	G	N	G	G	G	G	G	N	G	G	G	G	G	G	G	G	G	G	G	G	G	G	G	G	G	G	G	G	G	G	G	G	N	N	N	G	G	G	N	N	N	G	G	G	G	G	G	G	G	N	G	G	G	G	G	G	G	N	G	G	A	G	N	G	G	G	G	G	G	G	G	N	G	G	G	N	G	G	G	G	N	G	N	G	G	G	N	G	G	G	G	G	G	G	G	G	G	N	G	N	G	G	G	G	G	N	G	N	G	G	G	G	N	G	N	N	G	N	N	N	G	N	G	G	N	N	G	G	G	G	G	G	G	G	G	N	G	G	N	G	G	G	G	G	G	N	G	G	G	G	G	G	G	N	G	G	G	G	N	G	G	G	G	A	A	G	G	G	G	G	G	G	N	N	N	G	G	A	G	G	G	G	G	G	G	G	G	G	G	G	G	G	G	G	G	G	G	G	G	G	G	G	N	G	G	G	G	G	N	N	G	G	G	G	G	G	G	G	G	G	G	G	G	G	A	A	G	G	G	N	G	G	G	G
TGCAGAAAAGAAATAAGGCGCCGACTCCCGAGCTGCCGAGATCGGAAGAGCGGTTCAGCAGGAA	iniaGBS330	C/G	24	0.052264808	15	267	5	0.713917526	G	N	N	G	N	G	N	N	G	G	G	N	G	G	G	G	N	G	G	G	G	G	G	G	G	N	G	G	N	H	N	N	G	G	N	N	N	N	N	N	G	N	N	G	N	G	G	G	H	G	N	C	G	G	H	N	C	N	G	N	G	H	C	C	G	G	C	G	G	G	N	G	C	G	G	G	C	N	N	G	G	N	N	G	G	G	N	G	N	G	G	H	G	C	G	N	N	G	N	N	N	G	C	N	N	G	G	G	N	G	G	N	N	G	G	G	N	G	G	G	G	G	G	G	G	N	G	G	G	G	G	N	G	G	G	G	N	G	G	G	G	G	G	G	G	G	G	G	G	G	G	G	G	G	G	G	G	G	N	G	G	G	G	G	N	N	N	G	G	G	G	G	G	G	G	G	G	G	N	G	G	G	N	N	N	N	G	G	G	G	G	G	N	G	G	G	G	G	N	G	G	G	N	G	G	G	G	G	G	N	G	G	G	G	N	N	N	G	G	G	G	G	G	G	N	G	G	G	G	G	G	G	G	G	G	N	G	G	G	G	G	G	G	G	G	G	G	G	G	C	N	G	N	N	G	G	G	N	G	N	N	G	G	G	G	G	G	N	G	G	G	G	N	G	N	N	N	N	N	N	N	N	N	N	N	G	N	N	N	N	G	G	G	G	N	N	G	G	G	G	N	N	G	G	G	N	G	G	G	G	N	G	G	G	G	N	G	G	G	N	G	G	G	N	G	N	N	G	G	G	G	N	G	G	G	N	G	G	G	N	N	G	G	G	G	G	N	N	G	G	G	G	G	G	G	G	G	N	G	G	N	G	G	N	G	G	G	G	G	N	G	G	G	G	G	G	G	G	G	G	G	G	G	G
TGCAGAAAAGAACACTGGAGGGCAATAAGGGAAGGGAATCGTTGTGTGCCGAGATCGGAAGAGC	iniaGBS331	T/C	44	0.19395466	301	77	19	0.925257732	T	T	T	N	T	T	C	H	T	T	N	T	T	T	C	T	H	T	T	N	T	T	N	T	T	T	T	C	T	T	C	T	T	T	C	C	T	T	T	T	N	C	C	N	T	T	T	T	T	T	T	T	T	T	T	T	T	T	H	T	T	T	T	T	T	T	T	T	T	T	T	T	T	C	T	C	T	T	T	T	T	T	T	T	T	T	T	T	H	H	T	H	T	T	T	T	N	T	T	T	T	T	T	T	T	T	T	H	T	T	T	T	T	T	N	T	T	T	T	T	T	T	T	T	T	N	T	C	C	H	T	N	N	T	T	T	T	C	T	T	T	T	T	T	T	T	T	T	C	T	T	T	T	C	T	C	C	T	T	T	T	T	T	H	N	N	T	T	T	T	T	T	T	T	T	T	T	T	C	N	T	N	T	C	H	N	T	T	T	T	T	C	T	T	T	C	C	T	T	C	C	H	T	T	C	C	T	N	T	T	T	T	H	T	T	C	C	N	T	T	H	T	T	T	T	T	T	N	T	T	T	T	T	T	T	T	C	T	T	T	H	T	T	T	T	T	C	T	T	T	T	T	T	T	T	H	C	T	N	C	T	C	T	C	T	T	C	T	T	T	T	T	T	N	T	C	T	T	C	T	T	H	T	T	T	C	N	T	T	T	C	C	T	C	T	C	T	T	T	T	T	T	T	T	T	T	C	H	T	T	C	T	T	T	T	T	T	T	N	C	T	T	T	N	T	T	T	T	T	T	T	T	N	T	T	C	C	H	C	C	C	T	T	C	T	T	T	T	T	T	H	C	C	C	T	T	T	T	T	T	T	T	T	C	T	T	T	T	T	T	T	T	T	T	C	C	T	T	T	T	T	T	C	T
TGCAGAAAAGAACACTGGAGGGCAATAAGTGAAGGGAATCGTTGCGTGCCGAGATCGGAAGAGC	iniaGBS332	C/T	44	0.19395466	77	301	19	0.925257732	T	T	T	N	T	T	C	H	T	T	N	T	T	T	C	T	H	T	T	N	T	T	N	T	T	T	T	C	T	T	C	T	T	T	C	C	T	T	T	T	N	C	C	N	T	T	T	T	T	T	T	T	T	T	T	T	T	T	H	T	T	T	T	T	T	T	T	T	T	T	T	T	T	C	T	C	T	T	T	T	T	T	T	T	T	T	T	T	H	H	T	H	T	T	T	T	N	T	T	T	T	T	T	T	T	T	T	H	T	T	T	T	T	T	N	T	T	T	T	T	T	T	T	T	T	N	T	C	C	H	T	N	N	T	T	T	T	C	T	T	T	T	T	T	T	T	T	T	C	T	T	T	T	C	T	C	C	T	T	T	T	T	T	H	N	N	T	T	T	T	T	T	T	T	T	T	T	T	C	N	T	N	T	C	H	N	T	T	T	T	T	C	T	T	T	C	C	T	T	C	C	H	T	T	C	C	T	N	T	T	T	T	H	T	T	C	C	N	T	T	H	T	T	T	T	T	T	N	T	T	T	T	T	T	T	T	C	T	T	T	H	T	T	T	T	T	C	T	T	T	T	T	T	T	T	H	C	T	N	C	T	C	T	C	T	T	C	T	T	T	T	T	T	N	T	C	T	T	C	T	T	H	T	T	T	C	N	T	T	T	C	C	T	C	T	C	T	T	T	T	T	T	T	T	T	T	C	H	T	T	C	T	T	T	T	T	T	T	N	C	T	T	T	N	T	T	T	T	T	T	T	T	N	T	T	C	C	H	C	C	C	T	T	C	T	T	T	T	T	T	H	C	C	C	T	T	T	T	T	T	T	T	T	C	T	T	T	T	T	T	T	T	T	T	C	C	T	T	T	T	T	T	C	T
TGCAGAAAAGAACGAAATTTCATAGATATGTAAGAAATGAGCCCGTGGACTTGGTATCCCACAA	iniaGBS333	A/G	21	0.188679245	70	286	15	0.878865979	G	G	N	G	G	A	A	G	H	G	G	G	G	G	A	N	H	A	G	G	G	N	G	G	H	A	G	G	G	H	G	A	G	G	N	G	G	G	G	N	N	G	G	N	N	G	G	N	A	G	A	G	G	G	H	G	G	G	G	G	G	H	H	A	A	A	G	A	G	G	H	A	G	G	A	H	G	N	N	G	A	G	A	N	A	G	G	H	G	G	G	H	A	G	N	G	N	A	A	N	G	G	A	G	A	G	G	G	G	G	G	G	G	G	G	G	N	G	G	G	G	G	G	G	A	G	G	G	G	G	G	G	A	G	N	G	G	G	G	A	G	N	G	G	G	G	G	G	A	G	G	G	G	A	G	G	G	G	G	G	G	G	G	G	G	G	G	G	G	G	G	G	G	G	G	G	G	G	G	G	G	G	G	G	G	G	N	G	G	G	G	G	G	G	G	G	G	G	G	G	G	G	G	G	G	G	G	G	G	G	G	G	H	N	G	G	G	G	G	G	G	N	G	G	G	G	H	N	A	G	A	G	A	A	A	G	G	G	G	N	G	G	G	A	G	N	G	G	A	A	N	G	H	A	G	A	G	G	G	G	G	G	G	G	G	N	A	G	G	G	G	G	A	N	G	G	A	N	N	G	G	H	G	G	G	G	N	A	N	A	G	G	G	N	G	N	G	G	N	G	A	G	A	G	A	G	G	N	G	G	G	G	G	G	G	A	G	G	G	G	G	G	A	N	A	A	G	G	G	G	G	N	G	G	G	G	G	G	N	G	G	G	G	G	G	G	A	G	G	G	G	N	G	G	G	G	G	G	A	A	G	G	G	G	N	G	G	G	G	G	G	A	A	N	G	G	N	G	G	G	G	N	G	A
TGCAGAAAAGAAGATTCATTAATGGAGTCAGTCACGTCACGTACACTGGACGGGTTGTCAATGT	iniaGBS334	A/C	6	0.09	36	350	14	0.958762887	C	C	C	C	C	C	C	C	C	C	C	C	C	C	C	C	C	N	C	N	C	C	C	C	H	C	C	C	N	N	C	C	C	C	C	C	C	C	C	N	C	C	C	C	C	C	C	C	H	C	C	A	C	H	C	C	H	C	C	A	C	H	A	A	C	H	A	C	A	C	C	H	A	C	C	C	H	C	C	C	A	C	C	H	C	C	A	C	C	C	C	H	N	C	C	A	N	C	C	C	C	C	C	C	C	C	C	C	C	C	C	C	C	C	N	C	C	C	C	C	C	C	C	C	C	C	C	C	C	C	C	C	C	C	C	C	C	C	C	C	C	C	C	C	C	C	C	N	C	C	C	C	C	C	C	C	C	C	C	C	C	C	C	H	C	C	C	C	C	C	C	C	C	C	C	C	C	C	C	C	C	C	C	C	C	C	C	C	C	C	C	C	A	A	C	C	C	C	C	C	C	C	C	C	C	C	C	C	C	C	C	C	C	C	C	C	C	C	C	C	C	C	C	C	C	N	C	C	C	C	C	C	C	C	C	C	C	C	A	C	C	C	C	C	C	C	A	A	C	C	C	C	C	H	A	C	C	C	C	C	C	C	C	C	H	A	N	C	C	C	C	C	C	C	C	C	C	C	C	C	C	C	C	C	C	C	C	C	C	C	A	A	C	C	C	C	C	C	C	C	C	C	H	C	C	C	C	C	C	C	C	A	C	C	C	C	C	C	C	C	C	C	C	C	C	C	C	C	C	C	C	C	C	C	C	C	C	C	C	C	C	C	A	C	C	C	C	C	C	A	C	C	C	C	C	C	C	C	C	C	C	C	C	C	C	C	C	C	C	C	C	N	C	C	C	C	C	C	C	C	C	C	C	C
TGCAGAAAAGAAGCATCACCATCGCACGGGGTCAGGTGGCTACCTGAAAGCCCGAGATCGGAAG	iniaGBS335	A/G	6	0.130681818	23	152	1	0.448453608	N	G	N	N	G	G	G	G	N	N	N	N	G	N	N	N	G	G	G	N	N	N	G	G	N	N	G	N	N	N	G	G	N	N	N	G	G	G	G	N	N	N	G	G	G	N	N	A	G	G	A	N	G	N	N	G	N	N	N	G	G	N	N	N	N	N	A	N	N	N	G	N	N	A	N	N	N	G	G	G	N	G	G	N	G	G	N	G	G	N	N	G	G	G	N	N	N	N	G	N	N	G	N	N	G	G	G	G	N	G	G	G	N	N	G	G	N	G	G	N	N	G	N	G	G	G	N	G	G	N	G	G	G	N	G	N	N	N	N	N	G	N	G	G	N	N	N	G	G	G	N	N	G	N	G	N	G	N	G	G	A	H	G	G	N	G	G	G	N	G	N	G	G	G	N	N	N	N	A	G	N	N	N	A	A	N	N	A	A	N	G	G	G	G	G	N	N	G	G	N	N	G	A	G	G	G	G	N	N	N	G	N	N	G	N	G	A	G	A	G	N	G	N	N	G	N	G	G	N	N	N	N	N	G	G	N	N	N	N	N	G	G	G	N	N	N	G	N	N	N	N	N	N	N	G	G	N	N	N	N	A	N	G	N	G	A	N	N	N	N	N	A	N	N	N	G	A	N	G	N	G	N	N	G	N	N	G	N	N	N	N	A	N	N	G	N	N	N	N	N	N	A	G	N	G	N	A	N	N	N	A	G	G	N	G	N	G	N	N	N	N	N	N	N	N	G	N	G	N	N	G	G	N	N	N	N	G	N	G	N	N	G	G	G	G	N	N	N	N	N	N	G	N	N	N	G	G	G	N	G	N	G	N	G	N	N	N	G	G	N	N	N	N	N	G	N	G	G	G	G	N	N	A	N
TGCAGAAAAGAAGGAGGGCGAGGTCGAGGAGGTCGACGACGACTCCGAGAACAAGGACAAGAAG	iniaGBS336	C/G	51	0.071625344	332	26	5	0.909793814	C	C	C	C	C	C	C	C	H	C	C	C	C	C	C	C	N	C	C	N	C	C	C	C	C	C	N	C	N	C	C	C	C	N	N	C	C	C	C	C	N	C	C	N	C	C	C	C	C	C	C	C	C	C	C	C	C	C	C	N	C	C	C	C	C	C	C	C	C	N	C	C	N	C	C	C	C	C	C	C	C	N	C	C	C	C	C	C	C	C	C	C	C	C	N	C	C	C	C	C	C	C	N	G	C	G	N	G	C	G	G	C	C	H	C	C	C	C	C	N	N	C	C	N	G	G	C	C	C	C	C	C	C	C	C	C	N	H	C	C	C	C	C	C	C	C	C	G	C	C	G	N	G	C	C	C	C	C	G	C	C	C	C	C	C	C	C	C	C	C	C	C	G	G	C	C	C	C	N	C	H	C	C	C	C	C	C	C	C	C	C	C	C	C	C	C	C	N	C	C	C	N	C	C	N	C	C	G	C	C	C	C	C	C	C	C	C	G	C	C	G	G	C	C	C	C	C	C	C	C	C	G	C	C	H	C	C	C	C	C	C	C	C	C	C	C	C	C	C	C	C	C	C	C	C	C	C	C	C	C	C	N	C	C	C	C	N	C	C	C	C	C	C	N	C	C	C	C	C	C	G	C	N	C	C	C	C	C	C	C	C	C	C	C	C	G	C	C	C	C	C	C	C	C	C	C	C	C	C	C	C	C	C	C	C	C	C	C	C	N	C	C	C	C	C	C	C	C	C	C	C	C	C	C	C	C	C	C	C	C	C	C	C	C	C	C	C	C	C	C	C	C	C	C	C	C	C	C	C	C	C	C	G	C	C	C	C	C	C	C	C	C	C	C	C	C	C	C	C	N	C	C	N	C
TGCAGAAAAGAAGGAGGGCGAGGTCGAGGAGGTCGACGACGACTCCGAGAACAAGGACAAGAAG	iniaGBS337	G/A	54	0.071625344	332	26	5	0.909793814	G	G	G	G	G	G	G	G	H	G	G	G	G	G	G	G	N	G	G	N	G	G	G	G	G	G	N	G	N	G	G	G	G	N	N	G	G	G	G	G	N	G	G	N	G	G	G	G	G	G	G	G	G	G	G	G	G	G	G	N	G	G	G	G	G	G	G	G	G	N	G	G	N	G	G	G	G	G	G	G	G	N	G	G	G	G	G	G	G	G	G	G	G	G	N	G	G	G	G	G	G	G	N	A	G	A	N	A	G	A	A	G	G	H	G	G	G	G	G	N	N	G	G	N	A	A	G	G	G	G	G	G	G	G	G	G	N	H	G	G	G	G	G	G	G	G	G	A	G	G	A	N	A	G	G	G	G	G	A	G	G	G	G	G	G	G	G	G	G	G	G	G	A	A	G	G	G	G	N	G	H	G	G	G	G	G	G	G	G	G	G	G	G	G	G	G	G	N	G	G	G	N	G	G	N	G	G	A	G	G	G	G	G	G	G	G	G	A	G	G	A	A	G	G	G	G	G	G	G	G	G	A	G	G	H	G	G	G	G	G	G	G	G	G	G	G	G	G	G	G	G	G	G	G	G	G	G	G	G	G	G	N	G	G	G	G	N	G	G	G	G	G	G	N	G	G	G	G	G	G	A	G	N	G	G	G	G	G	G	G	G	G	G	G	G	A	G	G	G	G	G	G	G	G	G	G	G	G	G	G	G	G	G	G	G	G	G	G	G	N	G	G	G	G	G	G	G	G	G	G	G	G	G	G	G	G	G	G	G	G	G	G	G	G	G	G	G	G	G	G	G	G	G	G	G	G	G	G	G	G	G	G	A	G	G	G	G	G	G	G	G	G	G	G	G	G	G	G	G	N	G	G	N	G
TGCAGAAAAGAAGGAGGGCGAGGTCGAGGAGGTCGACGACGACTCCGAGAACAAGGACAAGAAG	iniaGBS338	A/G	58	0.071625344	332	26	5	0.909793814	A	A	A	A	A	A	A	A	H	A	A	A	A	A	A	A	N	A	A	N	A	A	A	A	A	A	N	A	N	A	A	A	A	N	N	A	A	A	A	A	N	A	A	N	A	A	A	A	A	A	A	A	A	A	A	A	A	A	A	N	A	A	A	A	A	A	A	A	A	N	A	A	N	A	A	A	A	A	A	A	A	N	A	A	A	A	A	A	A	A	A	A	A	A	N	A	A	A	A	A	A	A	N	G	A	G	N	G	A	G	G	A	A	H	A	A	A	A	A	N	N	A	A	N	G	G	A	A	A	A	A	A	A	A	A	A	N	H	A	A	A	A	A	A	A	A	A	G	A	A	G	N	G	A	A	A	A	A	G	A	A	A	A	A	A	A	A	A	A	A	A	A	G	G	A	A	A	A	N	A	H	A	A	A	A	A	A	A	A	A	A	A	A	A	A	A	A	N	A	A	A	N	A	A	N	A	A	G	A	A	A	A	A	A	A	A	A	G	A	A	G	G	A	A	A	A	A	A	A	A	A	G	A	A	H	A	A	A	A	A	A	A	A	A	A	A	A	A	A	A	A	A	A	A	A	A	A	A	A	A	A	N	A	A	A	A	N	A	A	A	A	A	A	N	A	A	A	A	A	A	G	A	N	A	A	A	A	A	A	A	A	A	A	A	A	G	A	A	A	A	A	A	A	A	A	A	A	A	A	A	A	A	A	A	A	A	A	A	A	N	A	A	A	A	A	A	A	A	A	A	A	A	A	A	A	A	A	A	A	A	A	A	A	A	A	A	A	A	A	A	A	A	A	A	A	A	A	A	A	A	A	A	G	A	A	A	A	A	A	A	A	A	A	A	A	A	A	A	A	N	A	A	N	A
TGCAGAAAAGAAGGATAAGAGCATCTCCAGCCGCGCCCCCAGAACAGCCTCCCCAGATGATTTT	iniaGBS339	C/T	27	0.241895262	285	97	19	0.93556701	C	C	C	C	T	C	N	C	T	C	C	C	C	C	C	C	C	N	C	C	C	C	C	C	C	C	C	N	T	N	C	C	T	T	N	T	C	C	H	N	N	C	C	C	C	C	C	C	T	C	T	C	C	C	H	C	T	C	C	T	C	H	T	T	C	T	T	T	T	C	C	T	T	C	C	C	T	C	C	C	H	C	C	T	T	T	N	C	C	H	C	H	C	C	C	C	N	N	C	C	N	C	C	T	C	C	N	C	T	C	C	C	C	C	N	C	C	C	T	C	C	C	C	C	C	C	C	C	C	C	T	T	T	N	T	H	C	C	C	N	C	C	C	T	T	T	T	C	C	C	C	N	T	C	T	T	C	T	C	T	C	H	C	C	T	T	T	C	T	T	H	T	T	T	C	C	T	T	C	C	C	T	C	C	C	C	C	C	C	C	C	C	C	T	T	T	T	T	C	C	C	C	H	C	C	C	C	T	T	C	C	C	C	C	C	C	T	C	C	C	C	C	C	C	T	C	C	C	C	C	C	C	C	C	C	T	C	C	C	T	N	C	C	C	C	C	N	C	C	T	C	C	C	C	C	H	T	C	C	H	C	C	C	T	C	T	C	T	H	C	C	N	C	N	C	C	C	C	C	T	C	C	C	C	C	C	C	C	C	N	C	C	C	C	C	C	C	C	C	H	C	C	C	H	C	C	C	C	C	T	C	C	C	C	C	C	C	C	C	C	C	C	C	C	C	C	C	C	C	C	C	C	T	T	C	C	C	C	C	C	C	C	C	C	C	C	T	C	C	H	C	C	C	C	C	H	T	T	C	C	C	T	T	C	H	C	C	C	C	C	C	C	C	T	T	T	C	C	H	C	C	C	C	T
TGCAGAAAAGAAGGATAAGAGCATCTCCAGCCGCGCCCCCAGAACAGCCTCCGCAGGGGATTTT	iniaGBS340	C/T	38	0.268656716	271	108	23	0.917525773	C	C	C	C	C	C	C	C	C	C	C	C	C	T	C	C	C	C	C	N	C	T	C	C	C	C	T	T	C	C	N	N	C	C	C	C	C	C	C	N	C	C	C	H	C	C	C	C	C	C	C	C	C	C	C	C	C	C	H	C	C	H	C	C	N	C	C	C	C	N	N	C	C	T	N	C	C	C	C	C	C	C	N	C	C	C	C	C	C	C	C	H	N	N	C	C	C	C	C	C	N	C	C	C	T	T	T	T	C	H	C	C	N	N	T	T	C	C	C	T	T	T	C	T	C	T	C	T	T	T	C	C	C	C	C	H	C	H	T	N	T	T	T	C	C	N	C	T	C	T	T	T	C	C	C	C	T	C	T	C	C	C	T	C	C	C	C	H	H	C	H	C	C	C	C	C	C	C	C	T	H	C	C	C	C	C	C	T	T	T	T	C	T	C	C	C	C	C	C	C	C	C	T	C	T	T	T	N	C	C	T	C	C	H	T	C	C	T	H	T	T	T	T	T	C	T	C	T	C	C	C	C	C	C	C	C	H	H	C	C	T	C	T	H	T	T	N	C	C	C	C	T	C	T	C	T	C	C	T	C	N	C	T	T	C	N	C	C	C	C	T	C	N	N	C	C	N	N	C	C	T	C	C	T	C	T	C	C	C	C	N	C	C	T	N	C	C	C	H	C	C	C	C	T	H	C	H	C	C	C	C	C	T	T	T	C	T	T	T	H	C	C	C	C	C	C	T	T	T	C	H	C	C	C	C	C	T	C	C	C	C	T	T	T	T	C	C	C	T	T	C	C	C	C	C	H	C	C	C	C	C	C	C	C	C	C	H	T	T	C	C	C	C	C	C	C	C	C	C	C	T	N	N	C
TGCAGAAAAGAATGACACTACTGGGACCTATTCTTAGAGCGGGGCATATAACCCGAAAATTGAT	iniaGBS341	A/G	14	0.298816568	101	225	12	0.809278351	N	N	G	N	G	G	G	A	N	G	G	G	G	A	G	N	A	G	N	N	G	G	G	G	G	G	A	A	G	N	N	G	G	G	N	A	A	H	G	N	G	A	A	G	A	G	G	G	G	G	G	G	G	G	G	G	G	G	G	G	G	G	G	G	N	G	G	G	G	G	G	N	G	G	G	G	G	N	G	G	G	G	N	G	G	N	G	G	A	G	G	G	N	G	N	G	N	G	G	G	G	G	A	G	G	A	N	A	A	H	G	A	G	G	G	G	N	N	N	N	A	G	N	A	G	G	G	H	A	G	A	G	N	A	N	A	A	G	A	N	A	A	A	A	A	A	A	A	A	A	A	N	G	A	A	A	G	A	G	N	G	G	G	A	H	N	A	A	A	A	A	A	N	A	A	A	G	N	N	A	H	A	G	N	N	A	G	G	G	N	G	A	A	A	A	G	N	A	A	G	A	G	G	A	N	G	G	A	N	A	A	G	A	H	A	G	G	N	N	A	N	A	A	A	N	A	G	A	G	G	G	G	G	G	G	N	G	G	G	A	N	A	G	G	G	N	N	N	G	G	G	H	G	G	A	G	N	N	N	G	G	G	G	G	N	G	G	G	N	N	G	G	G	N	G	G	G	G	G	N	G	A	H	G	G	G	N	G	G	G	G	G	G	G	N	G	G	G	H	G	G	G	G	N	G	G	G	N	G	G	G	N	G	A	A	G	A	G	G	G	G	G	G	G	N	N	N	G	G	G	G	G	G	G	G	A	G	H	G	H	A	G	G	G	G	A	N	A	G	A	H	A	A	G	G	A	A	N	G	G	G	G	G	A	G	G	G	G	G	A	N	G	G	G	G	G	G	G	G	G	G	N	G	N
TGCAGAAAAGAATGACACTACTGGGACCTATTCTTAGAGCGGGGCATATAACCCGAAAATTGAT	iniaGBS342	G/A	24	0.189349112	262	64	12	0.809278351	N	N	G	N	A	A	A	G	N	G	G	G	G	G	A	N	G	H	N	N	G	G	G	G	G	G	G	G	A	N	N	G	G	G	N	G	G	G	A	N	G	G	G	G	G	G	G	G	G	G	G	G	G	G	G	G	G	G	G	G	G	G	G	G	N	A	G	A	G	G	H	N	G	G	G	G	G	N	A	G	G	A	N	H	A	N	G	A	G	H	G	G	N	G	N	G	N	A	A	A	G	G	G	A	G	G	N	G	G	G	A	G	G	G	A	A	N	N	N	N	G	G	N	G	A	A	G	G	G	A	G	A	N	G	N	G	G	G	G	N	G	G	G	G	G	G	G	G	G	G	G	N	A	G	G	G	G	G	A	N	G	G	G	G	H	N	G	G	G	G	G	G	N	G	G	G	G	N	N	G	H	G	G	N	N	G	G	G	G	N	G	G	G	G	G	G	N	G	G	G	G	G	A	G	N	G	G	G	N	G	G	G	G	H	G	G	G	N	N	G	N	G	G	G	N	G	H	G	G	G	G	G	G	G	G	N	A	G	G	G	N	G	G	G	G	N	N	N	H	G	A	G	H	H	G	G	N	N	N	G	G	G	G	G	N	G	A	H	N	N	G	G	A	N	G	A	G	A	A	N	A	G	G	G	A	G	N	G	G	G	G	A	G	G	N	A	G	G	G	G	G	G	A	N	G	G	G	N	G	G	G	N	A	G	G	A	G	G	G	A	G	G	G	G	N	N	N	A	A	G	G	A	G	G	G	G	A	G	G	G	G	G	G	G	G	G	N	G	A	G	G	G	G	G	G	G	G	N	A	A	G	G	A	G	A	G	G	G	G	G	N	A	G	A	G	G	G	G	G	G	G	N	G	N
TGCAGAAAAGAATGACACTACTGGGACCTATTCTTAGAGCGGGGCATATAACCCGAAAATTGAT	iniaGBS343	A/G	37	0.360714286	101	170	9	0.675257732	N	N	G	N	N	N	N	A	N	G	G	G	G	A	N	N	A	G	N	N	G	G	G	G	G	G	A	A	N	N	N	G	G	G	N	A	A	H	N	N	G	A	A	G	A	G	G	G	G	G	G	G	G	G	G	G	G	G	G	G	G	G	G	G	N	N	G	N	G	G	G	N	G	G	G	G	G	N	N	G	G	N	N	G	N	N	G	N	A	G	G	G	N	G	N	G	N	N	N	N	G	G	A	N	G	A	N	A	A	H	N	A	G	G	N	N	N	N	N	N	A	G	N	A	N	N	G	H	A	N	A	N	N	A	N	A	A	G	A	N	A	A	A	A	A	A	A	A	A	A	A	N	N	A	A	A	G	A	N	N	G	G	G	A	A	N	A	A	A	A	A	A	N	A	A	A	G	N	N	A	A	A	G	N	N	A	G	G	G	N	G	A	A	A	A	G	N	A	A	G	A	G	N	A	N	G	G	A	N	A	A	G	A	A	A	G	G	N	N	A	N	A	A	A	N	A	G	A	G	G	G	G	G	G	G	N	N	G	G	A	N	A	G	G	G	N	N	N	G	G	N	H	G	G	A	G	N	N	N	G	G	G	G	G	N	G	N	G	N	N	G	G	N	N	G	N	G	N	N	N	N	A	H	G	N	G	N	G	G	G	G	N	G	G	N	N	G	G	H	G	G	G	N	N	G	G	G	N	G	G	G	N	N	A	A	N	A	G	G	N	G	G	G	G	N	N	N	N	N	G	G	N	G	G	G	A	N	H	G	H	A	G	G	G	G	A	N	A	N	A	H	A	A	G	G	A	A	N	N	N	G	G	N	A	N	G	G	G	G	A	N	N	G	N	G	G	G	G	G	G	G	N	G	N
TGCAGAAAAGAATGGCACTACTGGAACCTATTCTTAGGGCGGGGCATATAACCCGAAAATTGAT	iniaGBS344	A/G	24	0.263374486	64	170	9	0.579896907	N	N	G	N	A	A	A	N	N	G	G	G	G	N	A	N	N	H	N	N	G	G	G	G	G	G	N	N	A	N	N	G	G	G	N	N	N	G	A	N	G	N	N	G	N	G	G	G	G	G	G	G	G	G	G	G	G	G	G	G	G	G	G	G	N	A	G	A	G	G	H	N	G	G	G	G	G	N	A	G	G	A	N	H	A	N	G	A	N	H	G	G	N	G	N	G	N	A	A	A	G	G	N	A	G	N	N	N	N	G	A	N	G	G	A	A	N	N	N	N	N	G	N	N	A	A	G	G	N	A	N	A	N	N	N	N	N	G	N	N	N	N	N	N	N	N	N	N	N	N	N	N	A	N	N	N	G	N	A	N	G	G	G	N	A	N	N	N	N	N	N	N	N	N	N	N	G	N	N	N	A	N	G	N	N	N	G	G	G	N	G	N	N	N	N	G	N	N	N	G	N	G	A	N	N	G	G	N	N	N	N	G	N	A	N	G	G	N	N	N	N	N	N	N	N	N	H	N	G	G	G	G	G	G	G	N	A	G	G	N	N	N	G	G	G	N	N	N	H	G	A	G	H	H	N	G	N	N	N	G	G	G	G	G	N	G	A	H	N	N	G	G	A	N	G	A	G	A	A	N	A	N	G	G	A	G	N	G	G	G	G	A	G	G	N	A	G	G	G	G	G	G	A	N	G	G	G	N	G	G	G	N	A	N	N	A	N	G	G	A	G	G	G	G	N	N	N	A	A	G	G	A	G	G	G	N	A	G	G	G	N	G	G	G	G	N	N	N	A	N	G	N	N	G	G	N	N	N	A	A	G	G	A	N	A	G	G	G	G	N	N	A	G	A	G	G	G	G	G	G	G	N	G	N
TGCAGAAAAGACAGAACCGCTAACCACATTTGAAAATCTTTTTTTTCGAAACGAGGCAAAAGAT	iniaGBS345	C/T	17	0.103448276	234	27	0	0.672680412	C	N	C	N	C	C	C	C	C	C	C	C	N	C	C	C	C	C	N	N	C	C	N	C	N	C	T	C	C	N	C	C	C	C	N	C	C	N	N	N	C	N	C	N	C	N	N	C	C	N	C	C	N	C	C	C	C	C	C	C	N	C	C	C	N	C	C	C	C	N	N	N	C	N	C	C	C	C	N	N	C	C	C	C	C	C	C	N	N	C	C	C	C	C	N	C	N	N	C	C	N	C	C	N	N	C	N	C	N	C	C	C	C	N	N	C	C	C	N	C	N	C	C	N	T	N	N	C	C	T	C	C	C	C	C	C	C	N	N	C	C	C	C	N	C	N	N	N	N	C	N	C	C	C	C	N	C	N	C	C	C	C	N	C	C	C	C	C	N	C	C	C	C	C	C	C	C	N	C	C	C	N	N	C	N	C	N	T	T	C	N	N	C	C	N	C	C	C	C	C	N	C	C	N	T	N	T	N	C	C	C	N	C	N	C	C	C	N	C	N	N	N	C	C	C	C	C	C	T	T	T	C	T	N	T	C	N	T	C	T	T	T	T	N	T	C	C	N	N	C	C	N	N	C	N	C	N	C	C	C	C	C	C	N	C	N	C	C	C	C	C	N	N	C	N	C	N	N	N	C	N	C	C	N	N	N	C	C	C	C	C	C	N	C	C	C	C	N	C	C	C	C	C	C	N	C	C	N	N	C	N	N	C	C	N	C	C	N	C	C	C	C	N	C	T	C	N	C	C	T	N	C	T	N	T	N	N	C	N	N	N	C	C	C	C	C	C	N	C	C	N	N	N	C	T	T	T	T	C	C	C	C	N	C	N	C	N	C	C	N	C	N	T	C	C	C	C	N	C	C	C	C	N	C
TGCAGAAAAGACAGAACCGCTAACCACATTTGAAAATCTTTTTTTTCGAAACGAGGCAAAAGAT	iniaGBS346	C/T	46	0.487603306	118	120	4	0.603092784	T	N	T	N	C	T	T	T	T	C	T	T	N	C	C	C	T	T	N	N	C	C	N	T	N	C	N	C	T	N	T	T	C	C	N	T	T	N	N	N	T	N	T	N	T	N	N	T	H	N	C	C	N	C	C	C	C	C	T	C	N	C	H	C	N	C	C	C	C	N	N	N	C	N	T	C	C	C	N	N	C	C	C	C	C	C	C	N	N	T	C	C	T	C	N	C	N	N	C	C	N	T	T	N	N	C	N	T	N	C	C	C	C	N	N	T	C	C	N	T	N	C	T	N	N	N	N	C	C	N	C	T	T	T	T	C	T	N	N	C	C	C	C	N	C	N	N	N	N	T	N	T	T	T	T	N	T	N	C	T	T	T	N	T	T	T	T	C	N	T	T	T	T	T	T	T	T	N	T	C	T	N	N	T	N	T	N	N	N	T	N	N	T	T	N	C	C	C	T	C	N	T	C	N	N	N	N	N	T	C	T	N	C	N	C	T	T	N	C	N	N	N	C	C	T	C	T	T	N	N	N	C	N	N	N	T	N	N	T	N	N	N	N	N	N	C	T	N	N	T	T	N	N	T	N	T	N	H	C	T	T	C	C	N	C	N	C	C	C	C	T	N	N	T	N	T	N	N	N	T	N	T	T	N	N	N	T	T	T	T	C	C	N	T	C	C	T	N	T	T	T	C	T	T	N	T	T	N	N	C	N	N	C	C	N	T	C	N	C	T	C	C	N	C	N	C	N	C	C	N	N	T	N	N	N	N	N	C	N	N	N	C	C	T	C	H	C	N	C	C	N	N	N	T	N	N	N	N	C	C	T	T	N	T	N	T	N	C	C	N	T	N	N	C	T	T	C	N	T	T	C	T	N	T
TGCAGAAAAGACAGAAGGAAATAAATACCCTGGAGAGGGCGAGCCGAGATCGGAAGAGCGGGTC	iniaGBS347	A/G	15	0.087591241	247	24	3	0.690721649	A	A	N	N	A	A	N	A	A	A	N	N	N	A	A	N	N	N	N	N	N	A	N	N	A	N	N	A	A	A	A	G	N	A	A	A	A	N	A	N	N	A	A	N	A	A	N	A	A	A	A	A	A	A	A	A	A	A	H	A	N	A	A	A	N	A	A	A	A	A	A	A	N	A	A	A	A	A	N	N	A	A	N	A	A	N	A	N	A	A	N	A	A	A	N	A	N	A	A	A	N	A	A	A	A	A	A	A	N	H	A	A	A	A	A	A	A	G	A	A	A	N	A	A	N	A	A	A	A	A	A	A	A	A	A	A	A	A	A	A	A	A	A	A	N	A	A	A	N	A	A	A	A	N	A	A	N	A	A	N	A	A	G	A	A	A	A	A	A	A	A	A	A	A	A	N	A	A	A	A	A	A	N	N	N	A	A	N	N	A	A	A	N	N	N	G	G	N	A	A	G	A	G	A	G	G	G	N	N	A	A	A	A	A	A	G	N	A	H	N	A	A	A	N	A	N	N	A	N	A	N	A	N	A	A	A	A	N	N	N	A	G	A	N	A	G	A	A	A	A	A	A	A	A	N	A	N	A	A	A	G	A	A	A	A	N	N	A	A	A	A	A	N	N	A	A	N	N	A	A	A	A	A	N	N	N	N	A	N	N	A	A	A	N	A	A	A	A	N	N	A	G	A	A	A	A	N	N	N	N	A	A	A	A	A	N	A	G	G	A	A	A	N	N	N	N	N	A	A	N	A	N	N	N	A	N	N	N	N	N	N	A	A	G	G	A	N	G	A	A	A	A	A	N	A	N	N	N	A	A	G	N	N	A	A	A	A	A	A	N	A	A	N	A	A	A	A	N	N	N	A	A	N	A
TGCAGAAAAGACATCAACACACCAGGATGTCAGTTATTCAGTTATACTAACACTCAGTGATGCA	iniaGBS348	A/G	10	0.386111111	200	139	21	0.819587629	A	A	A	N	A	G	G	G	H	A	A	A	N	G	A	N	N	A	A	A	A	N	G	G	A	H	A	N	N	G	G	N	N	A	N	N	A	N	N	N	A	A	A	A	A	N	G	A	N	A	A	A	A	A	A	A	A	G	G	G	A	G	A	N	A	H	G	A	A	N	N	N	A	A	A	N	A	A	H	G	N	G	A	A	A	G	H	A	A	A	G	A	A	A	A	A	N	G	A	N	A	A	A	G	A	G	G	G	N	G	G	G	A	A	N	A	G	G	G	G	G	A	N	G	A	A	N	G	G	H	H	G	A	G	A	H	G	G	G	G	G	G	G	A	G	A	A	A	A	A	A	N	N	A	G	A	G	A	G	A	G	H	G	H	G	G	A	G	H	A	N	G	A	G	G	A	A	G	A	A	G	G	A	A	A	A	N	A	A	N	H	G	A	N	A	N	A	A	G	G	A	G	G	G	G	G	G	A	N	G	A	N	G	A	G	G	A	G	G	G	G	N	G	G	A	A	H	G	A	A	A	G	A	A	A	A	N	A	H	A	G	A	A	A	A	N	A	A	A	G	G	A	H	G	A	N	G	N	A	N	N	A	N	N	N	G	H	N	G	H	N	H	A	A	N	A	A	N	A	N	G	G	N	A	N	A	A	A	N	N	A	A	A	N	G	G	G	G	A	G	G	G	N	A	H	N	A	A	A	N	A	A	G	A	A	A	G	G	G	H	A	A	A	A	A	G	A	A	A	A	A	A	A	A	A	A	A	A	A	A	A	H	G	G	G	G	A	A	A	G	A	A	A	A	A	A	N	G	A	A	A	A	G	A	G	G	G	A	A	N	G	G	N	G	G	G	N	G	G	G	N	A	A	N
TGCAGAAAAGACCAGTCCACTCAGATAGCATGATGATGTGGGCTCCCTCGAGGGTTGAATGCCT	iniaGBS349	C/T	62	0.264227642	175	65	6	0.603092784	C	N	N	C	T	N	C	N	N	T	N	C	C	N	N	N	H	N	N	N	N	C	N	N	T	C	T	N	N	C	N	N	N	C	N	C	N	N	N	N	N	N	N	C	N	N	N	T	T	N	C	T	C	T	N	T	N	N	N	C	T	C	C	N	C	C	C	C	N	N	N	N	T	C	N	C	T	T	N	N	N	C	C	C	N	N	C	T	N	N	N	N	C	T	T	C	N	N	T	T	N	N	C	C	C	C	N	C	N	C	N	T	T	T	N	C	T	C	N	C	C	C	T	T	N	N	N	C	C	H	C	H	C	N	N	C	C	C	N	N	C	C	C	C	C	N	N	C	C	C	C	N	C	C	C	N	N	C	N	C	C	C	C	C	C	C	C	C	N	C	C	C	N	C	N	C	C	T	C	T	H	T	C	C	C	C	C	C	N	N	N	N	N	C	N	N	C	N	C	C	N	N	H	C	C	N	C	C	C	N	N	N	N	C	C	N	N	T	C	T	C	N	N	N	T	C	C	N	N	N	C	N	N	N	C	T	C	C	C	C	N	C	C	N	C	C	C	N	N	C	T	C	N	N	N	C	N	N	N	N	C	N	N	T	T	N	N	N	C	C	C	T	N	N	N	N	N	C	C	C	T	N	C	C	N	C	N	C	T	T	N	C	N	N	N	N	C	C	C	T	N	C	C	N	N	N	T	C	C	T	C	T	C	C	C	C	T	T	T	T	C	C	C	N	C	C	C	C	C	C	C	C	T	T	T	N	N	C	C	C	C	C	C	T	T	N	T	C	C	C	C	N	C	C	N	H	C	C	T	N	T	C	C	C	N	T	C	C	N	N	T	N	T	T	N	C	T	N	C	C	C	N	N	C
TGCAGAAAAGACGCTTAGTTAAGCGTCTATCATGTACAAATAAGCACCTTGCATTGTACAAGGC	iniaGBS350	A/G	7	0.195804196	115	28	0	0.368556701	A	A	A	A	A	N	G	N	A	A	N	N	N	N	N	N	N	N	N	N	A	N	N	N	A	N	N	N	N	N	N	N	N	N	G	A	N	N	N	N	N	A	N	A	N	N	N	A	N	A	A	N	N	N	A	A	N	N	A	N	A	A	N	A	N	A	A	N	N	N	A	N	N	N	N	N	N	N	N	N	A	A	A	N	N	N	N	N	A	N	N	A	N	A	A	A	A	N	A	A	N	N	A	N	N	N	N	G	N	N	N	N	N	A	N	N	N	N	N	N	A	A	N	N	N	N	N	N	N	N	N	N	A	A	N	N	N	N	A	N	N	N	N	N	N	N	N	N	N	N	N	N	N	A	A	A	A	A	N	A	G	N	A	A	N	A	G	N	A	A	A	N	G	A	N	N	A	N	N	N	N	G	N	A	N	N	A	N	N	N	N	N	N	N	G	A	G	A	N	N	N	G	G	N	A	N	N	N	N	N	N	N	N	G	G	N	N	N	G	N	N	N	G	N	G	N	N	N	A	A	N	N	N	N	N	N	G	N	N	G	N	G	N	N	G	A	A	A	N	A	A	N	N	N	N	N	A	N	N	N	A	N	A	N	N	N	N	A	N	A	A	N	N	A	A	A	A	N	A	N	N	A	A	A	A	N	N	N	N	A	A	N	A	N	A	N	N	N	N	N	A	N	N	A	N	N	N	N	N	N	N	G	A	N	N	A	G	A	N	N	A	N	N	N	N	A	N	G	N	G	N	A	A	A	A	N	N	A	N	A	N	A	N	A	G	N	A	N	N	N	A	N	G	N	N	N	N	N	A	A	A	N	N	A	G	A	A	N	N	A	A	G	A	N	N	N	N	A	N	N	A	N	N	N
TGCAGAAAAGACGCTTAGTTAAGCGTCTATCATGTACAAATAAGCACCTTGCATTGTACAAGGC	iniaGBS351	G/A	43	0.195804196	115	28	0	0.368556701	G	G	G	G	G	N	A	N	G	G	N	N	N	N	N	N	N	N	N	N	G	N	N	N	G	N	N	N	N	N	N	N	N	N	A	G	N	N	N	N	N	G	N	G	N	N	N	G	N	G	G	N	N	N	G	G	N	N	G	N	G	G	N	G	N	G	G	N	N	N	G	N	N	N	N	N	N	N	N	N	G	G	G	N	N	N	N	N	G	N	N	G	N	G	G	G	G	N	G	G	N	N	G	N	N	N	N	A	N	N	N	N	N	G	N	N	N	N	N	N	G	G	N	N	N	N	N	N	N	N	N	N	G	G	N	N	N	N	G	N	N	N	N	N	N	N	N	N	N	N	N	N	N	G	G	G	G	G	N	G	A	N	G	G	N	G	A	N	G	G	G	N	A	G	N	N	G	N	N	N	N	A	N	G	N	N	G	N	N	N	N	N	N	N	A	G	A	G	N	N	N	A	A	N	G	N	N	N	N	N	N	N	N	A	A	N	N	N	A	N	N	N	A	N	A	N	N	N	G	G	N	N	N	N	N	N	A	N	N	A	N	A	N	N	A	G	G	G	N	G	G	N	N	N	N	N	G	N	N	N	G	N	G	N	N	N	N	G	N	G	G	N	N	G	G	G	G	N	G	N	N	G	G	G	G	N	N	N	N	G	G	N	G	N	G	N	N	N	N	N	G	N	N	G	N	N	N	N	N	N	N	A	G	N	N	G	A	G	N	N	G	N	N	N	N	G	N	A	N	A	N	G	G	G	G	N	N	G	N	G	N	G	N	G	A	N	G	N	N	N	G	N	A	N	N	N	N	N	G	G	G	N	N	G	A	G	G	N	N	G	G	A	G	N	N	N	N	G	N	N	G	N	N	N
TGCAGAAAAGAGAACAGAAAAAAAGAAAAAGTAAAACGGAGGAACTTCACCAAAACGACGGTTA	iniaGBS352	A/T	25	0.339901478	138	244	24	0.922680412	T	N	T	N	T	A	A	A	T	T	T	T	A	T	T	A	N	N	A	A	N	T	A	T	T	T	T	T	T	T	T	T	A	A	N	T	T	T	T	T	T	A	A	T	T	T	T	T	H	T	A	T	T	T	T	T	A	T	T	A	A	A	A	A	N	T	A	T	A	H	A	T	N	T	T	T	T	A	A	H	A	T	T	A	A	T	A	T	T	H	H	T	T	A	T	A	N	A	T	T	A	A	T	A	H	T	T	T	T	T	T	T	A	A	T	A	T	T	N	T	T	A	T	T	H	T	T	T	A	A	T	T	T	A	H	H	T	T	T	T	N	T	T	T	T	T	T	T	T	T	N	T	T	A	A	A	T	A	T	T	T	T	T	T	T	T	T	H	T	T	N	N	H	T	T	T	A	T	A	T	T	T	A	A	A	A	T	N	T	T	T	A	T	T	T	T	N	T	T	N	T	H	T	T	A	T	A	T	A	T	T	T	T	T	A	T	A	H	T	T	T	T	T	T	T	A	T	T	T	T	T	T	T	T	T	T	T	T	T	T	N	T	T	T	T	T	A	A	N	N	T	H	T	A	T	H	A	N	T	H	T	T	T	A	T	A	A	T	H	A	A	N	N	T	A	T	T	T	T	T	T	T	T	T	A	N	T	T	T	A	N	A	T	T	T	T	A	A	H	A	T	A	T	A	T	A	A	T	T	T	A	T	T	A	A	T	T	T	N	T	A	A	A	A	A	A	A	A	A	T	H	T	T	T	T	A	T	H	A	A	A	H	T	T	T	T	T	A	T	T	A	A	A	A	A	H	A	A	T	T	A	T	T	T	A	A	A	A	H	T	T	A	T	A	A	H	T	A	A	A	T	T	A	T
TGCAGAAAAGAGAGACTACGTCCCCCTTGTGGTAGTTCTTGACCTTGTTAAGAGCAAGGAGAAA	iniaGBS353	T/C	32	0.188811189	116	27	0	0.368556701	N	N	N	T	N	N	T	N	N	N	T	T	C	N	N	N	T	N	N	N	N	N	N	T	N	T	N	T	N	T	N	N	T	T	N	T	N	N	N	N	N	N	N	N	T	T	N	N	N	N	T	N	N	T	N	C	N	N	N	N	N	T	T	N	N	N	C	N	N	T	T	N	C	N	N	T	N	N	N	N	T	T	N	N	C	N	C	N	N	N	N	C	N	N	N	N	T	C	N	T	N	C	N	N	N	C	N	N	T	N	N	T	N	N	N	N	N	N	N	N	N	N	N	T	N	N	N	N	C	N	C	T	N	T	N	N	N	N	T	N	N	N	T	N	N	T	N	T	N	T	N	N	N	T	T	T	T	N	C	N	N	T	T	T	T	N	N	N	T	T	T	N	N	N	T	N	T	T	N	N	C	T	N	N	N	N	N	N	N	N	N	N	N	T	T	N	N	T	N	N	N	N	C	N	N	N	T	N	N	N	T	T	N	T	T	N	T	N	T	N	N	C	N	N	N	T	N	N	N	T	N	N	N	N	N	N	N	T	N	N	T	T	N	T	N	N	T	T	N	N	N	C	T	C	N	N	N	N	T	N	T	C	N	N	N	T	N	N	N	N	C	T	T	N	T	T	N	T	T	T	N	T	C	N	N	N	N	N	N	N	N	N	T	N	N	N	N	T	T	N	T	T	N	N	N	C	N	T	N	T	T	N	T	N	T	N	N	T	T	N	N	T	T	T	N	N	N	N	N	T	N	T	T	T	T	N	N	C	N	N	N	T	T	T	N	N	N	T	N	T	T	N	N	T	T	N	N	N	T	T	T	N	N	N	C	N	N	T	C	N	N	T	N	T	N	N	C	N	T	N	C	N	T	N
TGCAGAAAAGAGAGACTATGTCCTCCTCGTGACAGTCCTTGACCTTGTTAAGAGCAACGAGGAA	iniaGBS354	C/G	57	0.271604938	44	117	1	0.412371134	N	N	G	N	G	C	C	N	N	N	N	N	N	N	N	N	N	N	N	N	N	C	N	C	N	G	G	N	N	N	N	G	G	N	N	N	G	G	G	N	N	G	N	N	G	N	N	N	G	N	H	N	C	G	C	C	N	G	N	C	N	G	N	N	C	N	G	N	N	N	G	N	G	N	G	N	N	G	G	N	N	N	G	N	N	N	N	N	G	N	N	N	N	N	N	N	N	N	G	G	G	N	N	N	G	G	C	N	N	N	N	N	N	C	N	C	N	G	N	N	G	N	C	N	G	C	G	G	N	N	G	N	N	N	N	N	N	N	N	N	N	N	G	N	G	N	G	N	G	G	G	G	G	N	N	N	G	G	N	G	C	N	G	G	N	G	G	N	G	G	N	G	N	G	N	N	N	N	G	N	N	C	N	N	N	N	N	N	N	G	G	C	N	G	N	N	N	N	C	N	N	C	N	N	N	G	N	N	N	G	N	N	N	G	G	G	G	C	G	C	N	N	N	N	G	N	G	N	C	N	N	N	N	N	G	N	N	G	G	G	G	G	N	G	G	G	N	N	N	N	N	N	N	G	G	N	N	N	N	N	N	N	N	N	C	N	N	N	N	N	N	C	N	N	G	G	G	G	G	N	G	G	G	N	N	N	N	G	G	G	N	G	C	N	N	N	C	N	C	G	N	N	C	N	N	G	G	C	C	N	N	N	G	N	C	C	G	N	N	G	G	N	N	G	G	N	G	N	N	C	G	C	C	N	N	N	N	N	G	G	G	N	G	N	G	G	N	G	N	G	N	N	C	G	N	N	N	N	G	N	G	G	N	G	G	N	N	C	C	G	C	C	C	N	G	N	N	C	C	N	N	N	N	N
TGCAGAAAAGAGAGAGGGAGAGGAGACAGGGAGTTGAGACACTGAAAGGGGGCCATTGCATGCA	iniaGBS355	C/G	26	0.011267606	350	4	1	0.909793814	C	C	C	C	C	C	C	C	C	C	C	C	C	C	C	N	C	C	C	C	C	C	C	C	C	C	C	C	C	C	C	C	C	C	N	C	C	C	C	C	N	N	C	C	C	C	C	N	C	C	C	C	C	C	C	C	C	C	C	C	C	C	C	C	C	C	C	C	C	C	C	C	C	C	C	C	C	C	C	C	C	C	C	C	C	C	C	C	C	C	C	C	C	C	C	C	N	C	C	C	C	C	C	C	C	C	C	C	C	C	C	C	C	C	C	C	N	C	C	C	C	C	C	C	C	C	C	C	C	C	C	C	C	N	C	C	C	C	N	G	C	C	C	C	C	C	C	N	C	C	C	C	C	C	N	C	C	C	G	C	C	C	N	C	C	C	C	C	C	C	C	C	C	C	C	C	C	C	C	C	H	C	C	C	C	C	C	C	C	C	C	C	C	C	C	N	N	C	C	C	N	C	N	C	N	N	N	N	C	C	C	C	C	C	C	N	C	C	C	C	C	C	C	C	C	C	C	C	C	C	C	C	C	C	C	C	C	C	C	C	C	N	C	C	C	N	C	C	C	C	C	C	C	C	C	C	C	C	C	N	C	C	C	C	C	C	C	C	C	C	C	N	C	N	C	C	C	C	C	C	G	C	C	C	C	C	C	C	C	C	C	C	C	C	C	C	C	C	C	C	C	N	C	C	C	C	C	C	C	C	C	C	C	C	C	C	C	N	N	C	C	C	C	C	C	C	C	C	C	C	C	C	C	C	C	C	C	C	C	C	C	C	C	N	N	C	C	C	C	C	C	C	C	C	C	C	C	C	C	C	C	C	C	C	C	C	C	C	C	C	C	C	C	C	C	C	C	C	C	C	C	C	C	C
TGCAGAAAAGAGAGAGGGAGAGGAGACAGGGAGTTGAGACACTGAAAGGGGGCCATTGCATGCA	iniaGBS356	G/A	28	0.011267606	350	4	1	0.909793814	G	G	G	G	G	G	G	G	G	G	G	G	G	G	G	N	G	G	G	G	G	G	G	G	G	G	G	G	G	G	G	G	G	G	N	G	G	G	G	G	N	N	G	G	G	G	G	N	G	G	G	G	G	G	G	G	G	G	G	G	G	G	G	G	G	G	G	G	G	G	G	G	G	G	G	G	G	G	G	G	G	G	G	G	G	G	G	G	G	G	G	G	G	G	G	G	N	G	G	G	G	G	G	G	G	G	G	G	G	G	G	G	G	G	G	G	N	G	G	G	G	G	G	G	G	G	G	G	G	G	G	G	G	N	G	G	G	G	N	A	G	G	G	G	G	G	G	N	G	G	G	G	G	G	N	G	G	G	A	G	G	G	N	G	G	G	G	G	G	G	G	G	G	G	G	G	G	G	G	G	H	G	G	G	G	G	G	G	G	G	G	G	G	G	G	N	N	G	G	G	N	G	N	G	N	N	N	N	G	G	G	G	G	G	G	N	G	G	G	G	G	G	G	G	G	G	G	G	G	G	G	G	G	G	G	G	G	G	G	G	G	N	G	G	G	N	G	G	G	G	G	G	G	G	G	G	G	G	G	N	G	G	G	G	G	G	G	G	G	G	G	N	G	N	G	G	G	G	G	G	A	G	G	G	G	G	G	G	G	G	G	G	G	G	G	G	G	G	G	G	G	N	G	G	G	G	G	G	G	G	G	G	G	G	G	G	G	N	N	G	G	G	G	G	G	G	G	G	G	G	G	G	G	G	G	G	G	G	G	G	G	G	G	N	N	G	G	G	G	G	G	G	G	G	G	G	G	G	G	G	G	G	G	G	G	G	G	G	G	G	G	G	G	G	G	G	G	G	G	G	G	G	G	G
TGCAGAAAAGAGAGGGAGAGAGAGAGAGGAGGCCGAGATCGGAAGAGCGGGTCAGCAGGAATGC	iniaGBS357	A/T	10	0.370666667	219	139	17	0.878865979	T	T	A	T	A	T	T	A	T	A	A	A	A	A	A	N	T	H	A	A	A	N	A	T	A	A	T	T	T	T	T	T	N	A	T	T	T	N	H	T	N	T	T	T	T	A	T	A	H	A	T	T	A	A	A	T	A	T	A	A	T	N	T	A	T	H	A	T	T	A	A	T	T	H	A	T	T	A	A	A	T	A	A	T	T	A	T	A	A	T	T	T	N	T	A	A	N	T	A	A	N	T	N	N	N	A	A	A	A	H	A	A	A	A	H	A	A	N	A	A	A	T	N	A	T	A	T	A	A	A	A	H	A	T	A	A	A	N	H	A	T	T	T	N	A	A	A	A	T	A	A	N	A	T	T	A	A	A	T	A	A	A	A	A	A	A	T	T	A	A	A	A	A	A	T	A	A	A	A	T	T	A	N	A	A	N	A	A	A	T	A	A	A	A	A	A	A	A	A	A	A	H	A	A	A	A	A	N	A	T	A	H	H	A	T	T	A	T	A	T	A	A	A	N	A	T	N	T	A	A	A	T	A	A	A	N	T	H	T	T	T	A	A	T	A	A	A	A	N	T	N	A	A	H	A	T	A	T	T	T	T	A	T	N	T	A	T	T	T	T	T	N	T	N	T	T	N	A	H	A	T	T	T	N	A	A	T	T	A	N	T	T	A	A	N	A	T	T	N	A	H	A	T	T	T	A	A	N	N	T	A	A	A	A	A	A	A	A	A	A	T	T	N	N	A	N	N	A	A	A	T	N	A	A	A	A	A	A	A	A	A	A	A	A	A	A	A	A	A	A	N	A	A	A	A	T	T	N	A	A	T	A	T	T	T	T	H	A	A	T	T	T	A	A	A	A	A	T	T	T	A	T	N	A
TGCAGAAAAGAGCGCACCTCCATCCTTTTGTCCTAAAAAATGCGCCTGTTGCGTTCAGCCCAGA	iniaGBS358	A/C	34	0.384831461	137	198	21	0.809278351	A	N	A	C	C	A	A	N	C	N	C	A	C	C	A	N	A	C	N	N	C	C	C	C	C	N	N	C	N	C	N	C	N	N	A	N	N	N	C	C	N	N	N	C	N	C	C	C	C	C	N	C	C	C	C	N	C	C	N	C	C	C	C	C	C	C	C	C	C	C	C	C	C	A	C	C	C	N	N	N	C	N	N	C	C	C	C	C	N	C	H	C	C	N	C	C	N	A	N	N	N	A	N	C	C	C	H	C	C	C	A	C	A	H	C	C	C	C	A	C	H	A	A	C	C	C	A	A	A	A	A	A	A	N	A	C	A	H	C	A	A	A	A	A	A	A	A	A	A	A	N	A	A	A	N	A	C	N	A	A	A	A	N	A	A	A	A	H	A	A	A	A	A	A	A	A	A	N	H	C	A	A	N	N	N	N	N	A	N	A	C	H	C	N	N	A	A	C	A	C	N	A	H	C	A	C	C	C	N	C	A	A	C	H	C	A	A	C	C	C	C	C	A	A	A	A	H	N	C	C	C	C	C	C	C	A	C	C	C	A	H	A	C	C	C	A	C	C	H	N	N	C	H	C	C	A	C	C	A	N	N	C	N	C	C	C	C	C	C	C	A	N	C	C	N	N	C	N	N	A	A	N	N	C	N	A	A	A	N	A	N	C	C	A	C	C	C	C	C	C	A	A	A	A	H	C	C	C	C	C	A	H	C	C	C	A	A	A	A	C	C	C	A	C	C	C	C	C	C	C	H	C	C	C	C	A	C	A	A	A	A	A	A	C	A	A	N	A	A	A	H	A	A	H	C	H	C	C	C	C	N	C	C	N	A	C	A	C	C	N	A	A	C	C	C	C	C	C	C	C	C	C	C	H
TGCAGAAAAGAGGAAGATCGGATTGTGGGAGGAAGAAGGGGGAAGACGACGTGTGAACCATTGG	iniaGBS359	A/C	13	0.304225352	228	108	19	0.817010309	H	A	A	A	A	A	A	A	C	A	A	N	C	C	A	A	H	A	N	N	H	A	A	N	A	A	N	A	A	A	N	A	A	A	A	A	A	A	A	N	N	A	A	A	A	C	N	C	C	N	A	C	A	C	A	H	A	A	A	A	A	H	C	A	N	A	C	C	C	A	A	C	C	A	A	H	N	A	N	A	C	A	A	C	C	A	A	H	A	N	N	H	C	N	A	A	N	N	A	A	N	A	A	A	A	A	A	A	A	A	A	C	A	N	C	A	N	C	A	A	N	N	A	A	A	C	C	A	A	C	A	A	C	C	A	A	A	C	A	N	A	A	A	N	A	N	N	A	C	N	A	N	A	C	C	A	N	A	H	C	A	A	A	H	A	A	C	A	H	A	C	A	A	A	C	C	A	A	A	N	H	A	A	N	A	A	N	A	A	N	N	A	A	A	A	A	A	A	A	A	N	N	H	A	N	A	A	N	N	A	N	C	A	A	A	A	N	A	A	A	A	A	A	A	A	C	A	A	C	C	C	A	A	A	A	A	N	N	C	A	A	A	A	A	A	A	N	N	C	A	A	C	A	A	C	A	N	A	A	A	A	C	A	A	A	A	A	A	N	N	A	A	A	N	A	A	A	A	A	A	C	A	A	C	A	N	A	A	H	C	N	N	C	C	C	C	N	N	N	N	N	C	A	C	C	A	A	C	C	A	C	A	C	C	C	C	N	A	A	N	A	H	C	C	C	C	C	C	C	C	C	C	C	C	C	A	C	A	A	H	A	A	A	H	A	A	C	C	A	N	H	C	C	C	C	C	C	C	C	C	A	A	A	A	A	N	A	A	A	A	A	A	C	N	A	A	N	N	N	N	H	A	A	C
TGCAGAAAAGAGGCGGATCACATCTCTGAAGCCACTGGTCTTCGCATACAGATTCAGATTGAGG	iniaGBS360	C/T	25	0.367021277	112	69	7	0.448453608	T	N	T	C	N	C	C	N	C	N	N	T	N	C	C	N	C	C	N	N	N	N	N	N	T	N	C	N	C	T	N	N	C	C	N	N	T	N	C	N	N	N	N	N	N	N	N	T	N	N	N	N	N	T	N	N	N	N	N	N	C	N	N	T	C	T	C	N	N	C	C	N	N	N	C	N	N	N	N	N	N	N	N	N	N	N	N	C	N	C	N	H	N	C	N	N	N	C	C	C	N	N	T	T	N	N	N	N	N	C	N	N	C	C	C	N	N	T	N	N	N	C	C	N	T	N	C	N	N	N	N	N	T	N	T	T	T	N	N	N	N	N	N	T	C	T	T	N	N	N	N	N	T	N	N	N	N	T	N	T	T	T	T	T	T	H	T	C	T	T	T	C	T	T	C	C	T	C	N	C	N	N	N	N	N	N	T	T	T	N	C	C	C	N	N	N	N	N	N	N	N	N	C	N	N	N	N	N	C	N	T	T	C	C	N	N	C	N	N	N	N	N	N	N	C	C	T	N	C	C	C	N	C	C	C	C	C	C	N	C	N	N	C	N	C	N	N	N	C	T	N	N	H	C	N	N	N	C	N	N	N	N	N	N	N	N	N	N	C	C	N	N	N	C	C	N	N	N	C	T	N	N	N	N	N	C	H	T	N	T	N	N	N	C	T	T	N	N	C	N	T	N	C	T	H	N	N	C	C	N	C	N	N	C	C	T	N	N	N	C	N	N	C	C	C	N	C	C	C	C	C	T	T	T	T	N	T	N	N	C	C	N	N	N	N	N	T	N	C	N	T	C	C	H	C	C	C	C	C	C	N	C	C	N	C	N	T	H	N	N	N	C	C	N	C	C	T	N	N	N	N	T	N	T
TGCAGAAAAGAGTGGGAGAGAGAGAAGAGAGGGTGTTGGGACACTGAAAATGGACCATTTGCAT	iniaGBS361	A/G	24	0.413333333	165	124	11	0.716494845	G	G	N	N	A	N	A	N	N	G	A	N	A	G	N	G	A	G	A	A	H	H	A	G	A	A	A	N	N	A	N	A	N	N	N	N	N	N	N	A	N	A	N	A	N	N	H	G	G	A	G	G	G	A	G	G	G	G	N	N	A	A	N	A	N	A	A	A	N	N	G	N	A	A	A	H	A	G	G	G	A	G	A	N	A	A	G	G	N	N	G	A	N	A	G	G	N	N	G	G	A	N	N	G	A	G	A	A	A	G	A	G	A	A	A	A	G	N	A	A	G	G	G	G	A	G	G	A	H	A	A	A	A	A	N	N	N	G	A	G	G	G	G	N	G	N	N	N	N	N	N	G	N	G	A	A	A	N	A	A	N	N	A	A	A	N	N	G	A	A	N	A	A	A	N	A	A	N	A	A	A	A	G	N	G	A	A	A	A	G	G	A	G	G	A	A	A	G	A	G	G	A	A	N	A	G	G	N	G	A	A	A	H	A	G	N	G	G	A	A	A	N	A	G	A	N	G	A	A	N	A	G	A	A	A	A	G	G	A	A	A	A	A	A	G	G	A	N	N	N	N	N	A	G	G	G	G	A	A	A	A	A	N	G	G	N	N	N	A	N	H	N	G	N	A	N	G	A	A	A	A	N	N	G	G	N	N	N	N	N	A	N	G	N	H	G	A	A	N	H	N	A	N	N	G	G	A	A	A	A	G	N	G	G	G	A	G	A	A	A	G	G	G	N	G	A	G	G	G	A	A	A	N	N	N	A	G	A	A	H	A	A	A	A	N	A	A	A	A	G	G	G	G	G	G	G	G	G	G	G	N	G	A	N	N	A	G	A	A	N	N	N	N	N	N	N	G	G	H	G	A	A	N	A
TGCAGAAAAGATAATTGTGTAACTACCCAGAGACCCACCCTCCACCCTTCCAAACAAATTAAGG	iniaGBS362	A/G	43	0.365384615	210	133	21	0.829896907	A	A	A	A	A	A	A	G	G	A	A	H	G	A	A	H	H	A	G	G	N	A	A	A	G	A	A	G	A	A	A	A	N	A	N	G	A	A	A	N	A	A	A	G	A	A	A	N	A	A	N	N	A	G	A	N	A	A	N	A	A	A	N	A	A	H	A	G	A	A	A	G	N	N	A	H	N	N	A	A	A	A	H	G	A	G	N	A	A	N	A	H	A	A	A	N	N	A	A	A	A	A	A	G	G	N	N	A	N	N	N	A	N	N	A	G	A	G	N	G	G	N	A	A	A	A	A	A	A	G	A	G	G	G	G	N	A	G	A	N	A	N	A	G	A	G	G	G	H	G	G	G	G	G	G	G	A	G	G	G	A	A	G	H	G	N	G	H	G	G	G	G	G	N	G	G	A	N	A	A	G	A	G	G	G	A	N	G	G	A	H	G	G	A	G	N	N	A	G	G	A	H	A	A	G	A	N	N	A	A	G	A	A	N	A	H	A	A	A	G	A	N	H	N	N	N	A	A	G	G	G	N	G	G	G	N	A	G	A	A	A	N	G	G	A	A	A	G	G	N	A	G	A	G	A	A	A	A	A	G	G	G	A	G	A	A	A	G	H	A	N	N	A	N	A	A	A	A	A	G	G	A	A	A	N	A	N	A	G	A	N	A	A	A	A	A	H	A	A	H	A	G	A	A	N	A	G	G	G	A	A	A	A	A	A	A	N	G	G	G	A	A	A	N	A	A	A	A	N	G	G	A	A	A	G	A	G	H	A	A	A	G	G	G	G	A	N	G	N	A	H	A	A	H	G	A	A	H	G	G	N	A	G	A	A	A	A	G	G	N	A	A	G	G	A	A	A	A	A	A	G	N	G	G
TGCAGAAAAGATCATATAATAAATTATTAAAGACTGCTGATCATTATATTACGTCCTTCGTCTA	iniaGBS363	A/T	20	0.228956229	68	221	8	0.724226804	N	N	T	N	A	T	T	T	H	A	A	N	N	N	T	N	T	T	N	N	T	N	N	A	H	A	T	N	T	N	N	N	H	A	N	T	N	T	A	N	N	T	T	A	N	A	A	T	T	T	A	A	T	T	N	T	T	N	T	N	A	T	N	N	N	T	A	N	T	A	A	T	A	N	T	T	N	T	N	T	T	T	A	T	T	N	N	A	T	N	A	H	T	T	A	A	N	N	A	A	N	N	T	T	T	T	T	T	N	T	A	T	N	T	T	A	T	N	T	N	T	N	T	T	T	T	A	T	N	T	T	T	A	T	T	T	T	N	T	T	N	T	T	T	T	T	N	T	T	T	T	N	T	T	T	T	N	T	T	A	T	T	T	T	T	T	T	A	T	T	T	T	T	T	T	T	T	T	T	N	T	T	T	T	T	N	T	T	N	T	T	T	T	T	T	T	T	T	T	T	T	T	T	T	T	T	N	T	A	T	N	N	T	T	T	T	N	N	T	T	T	N	N	N	T	T	T	T	A	A	A	T	A	T	T	T	T	A	H	N	T	T	N	T	N	T	N	N	N	N	A	T	T	T	T	T	N	A	T	T	T	T	N	T	N	N	N	N	N	N	A	T	A	A	T	A	N	T	T	T	T	T	N	A	A	N	A	A	N	N	N	T	N	N	N	N	N	N	N	H	A	T	T	N	N	T	T	N	N	A	A	N	T	T	T	T	T	T	N	T	T	T	A	A	T	T	T	T	T	A	N	T	A	A	A	T	T	T	T	T	T	T	T	T	N	T	T	A	T	T	H	A	T	T	T	T	T	T	T	T	T	A	T	T	T	H	T	T	T	N	N	T	A	T	T	T	N	A	N	N	T	N	N	N
TGCAGAAAAGATCATATAATAAATTATTAAAGACTGCTGATCATTATATTACGTCCTTCGTCTA	iniaGBS364	G/A	38	0.228956229	68	221	8	0.724226804	N	N	A	N	G	A	A	A	H	G	G	N	N	N	A	N	A	A	N	N	A	N	N	G	H	G	A	N	A	N	N	N	H	G	N	A	N	A	G	N	N	A	A	G	N	G	G	A	A	A	G	G	A	A	N	A	A	N	A	N	G	A	N	N	N	A	G	N	A	G	G	A	G	N	A	A	N	A	N	A	A	A	G	A	A	N	N	G	A	N	G	H	A	A	G	G	N	N	G	G	N	N	A	A	A	A	A	A	N	A	G	A	N	A	A	G	A	N	A	N	A	N	A	A	A	A	G	A	N	A	A	A	G	A	A	A	A	N	A	A	N	A	A	A	A	A	N	A	A	A	A	N	A	A	A	A	N	A	A	G	A	A	A	A	A	A	A	G	A	A	A	A	A	A	A	A	A	A	A	N	A	A	A	A	A	N	A	A	N	A	A	A	A	A	A	A	A	A	A	A	A	A	A	A	A	A	N	A	G	A	N	N	A	A	A	A	N	N	A	A	A	N	N	N	A	A	A	A	G	G	G	A	G	A	A	A	A	G	H	N	A	A	N	A	N	A	N	N	N	N	G	A	A	A	A	A	N	G	A	A	A	A	N	A	N	N	N	N	N	N	G	A	G	G	A	G	N	A	A	A	A	A	N	G	G	N	G	G	N	N	N	A	N	N	N	N	N	N	N	H	G	A	A	N	N	A	A	N	N	G	G	N	A	A	A	A	A	A	N	A	A	A	G	G	A	A	A	A	A	G	N	A	G	G	G	A	A	A	A	A	A	A	A	A	N	A	A	G	A	A	H	G	A	A	A	A	A	A	A	A	A	G	A	A	A	H	A	A	A	N	N	A	G	A	A	A	N	G	N	N	A	N	N	N
TGCAGAAAAGATGAAGGCATAAAAAAATTGCACAGCACCTTTGTTGTTAAAGTCCTCCG	iniaGBS365	G/T	9	0.095	179	19	2	0.505154639	N	N	N	N	G	N	N	G	N	G	G	N	N	G	G	G	N	G	N	N	G	N	G	G	G	N	G	G	G	N	N	N	G	N	N	G	N	N	N	N	G	G	G	G	G	G	G	G	G	G	G	G	G	G	G	G	G	N	N	G	G	N	G	G	G	G	G	G	G	N	T	G	G	N	N	G	G	G	G	G	N	G	G	G	N	G	N	G	G	N	G	G	N	G	G	T	N	N	N	N	N	G	G	N	N	N	N	N	N	G	G	G	G	G	N	N	G	N	N	N	G	N	N	H	N	N	N	N	N	G	H	N	G	N	N	G	T	G	N	N	G	G	G	T	G	T	N	N	G	N	T	N	G	G	N	N	G	N	G	N	N	N	N	N	N	T	G	G	T	N	G	N	G	N	T	N	G	G	N	G	G	G	N	N	N	T	N	N	N	N	G	N	G	G	G	N	N	G	N	N	G	G	G	T	N	N	T	N	G	N	G	N	N	N	N	N	G	G	T	N	N	N	N	N	N	N	G	G	N	N	N	G	N	N	N	N	N	N	N	G	G	G	G	G	G	N	G	N	N	N	G	N	T	N	G	N	G	G	N	N	N	G	G	N	G	G	G	G	G	G	G	G	N	N	G	N	N	N	N	T	G	G	G	N	N	G	N	N	G	N	G	G	G	N	N	G	G	G	G	G	N	N	N	G	G	G	N	N	N	N	G	G	N	G	G	N	G	N	N	N	G	N	G	N	G	G	G	G	G	N	N	N	N	N	N	G	N	G	G	G	G	N	N	G	G	G	N	N	T	G	N	G	G	G	N	N	N	N	G	G	G	N	N	G	N	G	N	N	T	G	N	N	N	N	N	N	N	G	G	G	N	N	N	N
TGCAGAAAAGATGAAGGCATAAAAAAATTGCACAGCACCTTTGTTGTTAAAGTCCTCCGAGATC	iniaGBS366	G/T	9	0.441975309	179	207	19	0.945876289	T	N	T	N	G	T	T	G	T	G	G	T	T	G	G	G	T	G	T	T	G	T	G	G	G	T	G	G	G	T	T	T	G	N	N	G	T	N	T	T	G	G	G	G	G	G	G	G	G	G	G	G	G	G	G	G	G	T	N	G	G	T	G	G	G	H	G	G	G	T	T	G	G	T	T	G	G	G	G	G	T	H	G	H	T	G	T	G	G	T	G	G	T	G	G	T	N	T	T	T	N	G	G	T	T	T	T	T	T	H	G	G	G	G	T	T	G	T	T	T	H	T	T	H	T	T	T	T	T	G	H	T	G	T	T	G	T	H	T	T	G	G	G	T	G	T	T	T	G	T	T	T	G	G	T	T	G	T	G	T	T	T	T	T	T	T	G	H	T	T	H	T	G	T	T	T	G	G	T	G	H	G	T	T	T	T	T	T	T	T	H	T	G	G	G	T	T	H	T	T	G	G	G	T	T	T	T	N	G	T	G	T	T	T	T	T	G	G	T	T	T	T	T	T	T	T	G	G	T	T	T	G	T	T	T	T	T	T	T	G	G	G	G	G	G	N	G	T	T	T	G	T	T	T	G	T	G	G	T	N	T	H	H	T	H	G	G	G	G	G	G	G	T	T	G	T	T	T	T	T	G	H	G	T	N	G	T	T	G	T	G	G	G	T	T	G	G	G	G	G	T	T	T	G	G	G	T	T	T	T	G	G	T	G	G	T	G	T	T	T	G	N	G	N	G	G	G	G	G	T	T	T	T	T	T	G	T	H	G	G	G	T	T	G	G	H	T	T	T	G	N	G	G	G	T	T	T	N	G	G	G	T	T	G	T	G	N	T	T	G	T	T	T	T	T	T	T	G	G	G	T	T	T	T
TGCAGAAAAGATTCATAGCCAAGGACAAAGCTTCATCGCTGGCCATAGCCTCGACAATCTCTGG	iniaGBS367	A/G	5	0.111111111	285	37	11	0.801546392	N	A	N	A	A	N	A	A	N	N	A	A	A	G	A	A	N	G	N	A	A	A	A	A	H	A	N	N	N	N	N	A	A	N	A	A	N	G	A	A	A	A	A	A	A	A	A	G	A	N	A	A	A	H	N	A	A	N	H	N	G	N	G	A	A	G	A	A	A	N	A	A	A	A	A	A	N	A	A	A	N	G	A	A	A	A	A	A	H	A	H	A	A	G	A	A	A	A	A	A	G	A	G	A	A	A	A	A	A	A	A	A	G	G	A	A	N	A	A	A	A	N	A	A	A	N	G	A	A	H	A	G	A	A	N	A	A	A	A	A	N	A	A	N	A	N	A	A	A	A	N	N	A	G	A	A	A	A	A	A	A	A	A	A	N	N	A	A	N	A	A	A	A	A	A	A	A	A	N	A	A	A	A	A	A	N	A	A	A	N	N	A	N	A	N	N	A	A	A	N	A	A	A	N	N	N	A	A	A	A	A	A	A	A	A	A	N	A	A	N	A	A	A	A	A	A	H	A	N	A	A	A	A	A	A	A	A	A	A	A	A	A	A	A	A	N	A	A	A	H	G	A	A	A	A	A	N	G	N	A	N	A	A	A	A	A	A	H	A	A	A	A	N	N	A	A	A	A	A	A	A	A	A	A	N	N	N	G	N	G	A	A	A	A	N	N	A	A	A	A	N	A	G	A	G	A	A	N	A	N	A	A	A	A	A	A	A	A	A	N	A	A	A	A	A	A	N	A	A	A	A	G	A	A	A	A	A	A	N	N	A	A	A	A	A	A	A	A	N	A	A	A	A	A	A	A	A	A	N	A	A	A	N	A	N	H	A	A	A	N	G	A	A	A	G	G	A	A	A	A	A	N	A	H
TGCAGAAAAGATTTGATTTTTAACAGAATAACTACTATTCATTTTTTGCAGGTTGTATTCCGTG	iniaGBS368	A/G	15	0.138513514	41	248	7	0.726804124	G	G	G	G	G	N	G	G	N	G	G	G	G	G	G	G	G	N	N	G	G	G	N	G	G	G	N	N	N	A	N	N	G	N	N	G	N	G	G	N	N	G	N	A	G	G	G	N	G	G	N	G	N	G	A	G	G	N	G	G	G	N	A	N	N	N	G	G	G	N	N	A	G	G	G	G	N	G	G	G	G	G	G	N	G	N	H	G	G	N	G	G	G	G	N	A	N	A	G	G	N	N	N	A	N	G	G	G	G	G	G	G	G	G	G	A	G	G	G	N	G	G	G	G	N	G	G	G	G	G	G	G	G	A	N	N	G	G	N	G	G	G	G	A	G	N	A	N	G	N	N	N	A	N	A	N	A	N	G	G	G	G	G	G	G	G	G	G	A	N	A	G	A	G	A	G	G	N	G	G	H	N	G	G	G	G	N	G	G	N	N	N	G	N	A	G	G	G	G	A	N	G	G	G	N	G	G	H	G	G	A	A	G	G	G	G	G	G	N	G	G	N	G	G	G	N	H	G	G	G	G	G	G	G	G	G	H	G	G	N	G	G	G	G	G	N	N	N	G	A	G	N	G	N	N	G	G	G	G	N	G	G	N	G	G	N	N	N	G	N	G	G	G	G	G	G	G	G	G	A	G	G	N	G	G	G	A	N	N	A	N	N	G	G	G	G	G	G	N	G	A	G	N	N	G	N	N	N	G	G	N	A	N	G	G	A	G	G	N	N	G	G	G	N	G	G	N	G	G	G	G	A	G	G	G	G	G	G	G	G	G	G	G	G	G	G	N	G	G	N	N	G	A	N	G	G	G	G	N	G	G	N	A	G	H	G	G	G	N	H	G	N	N	G	G	G	G	G	G	G	G	A	N	G
TGCAGAAAAGCAAAACAAAGCCATGACATCATCCCTCGCAAACAAGATAACATAAATGCAAAGT	iniaGBS369	A/C	39	0.020710059	328	7	3	0.855670103	A	H	N	A	A	A	A	A	A	A	A	N	A	N	A	A	A	H	A	A	A	A	A	A	A	A	A	A	N	N	N	A	A	A	N	A	A	A	A	N	A	A	A	A	A	A	N	A	A	A	A	A	A	A	A	A	A	N	A	N	A	A	A	A	A	A	A	A	N	N	N	A	A	A	A	A	A	A	A	N	A	A	A	A	A	N	A	A	N	A	A	A	A	A	N	A	N	A	A	A	A	A	A	A	N	N	A	A	A	A	A	A	A	A	A	A	A	A	A	N	A	A	A	N	A	A	A	A	A	A	A	A	A	A	N	A	A	A	A	A	A	A	A	A	A	A	A	N	A	A	A	A	A	A	A	A	C	A	N	A	A	A	A	A	A	A	A	A	A	A	A	A	A	A	A	A	A	A	A	A	A	A	N	A	A	N	A	A	A	A	N	A	A	A	A	A	A	A	A	N	A	A	A	A	A	A	A	N	N	A	A	A	A	A	A	N	A	A	A	A	A	N	A	A	A	N	A	A	A	A	N	N	A	A	A	A	N	N	A	A	A	A	H	A	A	A	C	C	A	A	A	N	A	A	A	A	A	A	A	A	A	A	A	N	A	A	N	A	A	A	A	A	A	N	A	A	A	A	A	A	A	A	A	A	A	A	A	N	A	A	A	A	A	A	A	A	A	A	A	A	A	A	A	A	A	C	A	A	A	A	A	A	A	A	A	A	A	A	A	A	A	A	A	A	A	A	A	A	N	A	A	A	N	A	A	A	A	A	A	A	N	A	A	N	A	A	A	A	A	A	N	A	A	A	A	N	A	A	A	A	A	A	A	A	A	A	A	A	A	A	A	A	A	A	A	A	A	A	A	A	A	N	N	A
TGCAGAAAAGCAAAGGGGATTTATGTGACAAGATCTTGAAGCTGGAGCTGGAAGTCGATGATTT	iniaGBS370	C/T	28	0.313432836	42	91	1	0.340206186	T	N	N	N	N	N	N	T	C	T	N	C	N	N	N	N	N	N	T	N	T	N	N	N	T	N	C	N	N	N	T	N	N	N	N	N	N	T	H	N	T	T	N	N	T	N	C	N	N	C	N	N	N	T	N	T	T	T	N	N	C	T	N	N	N	T	N	N	N	T	C	N	N	N	N	N	N	T	N	N	N	C	N	T	N	N	N	N	N	T	N	N	N	N	N	N	T	T	C	T	T	N	N	N	N	N	N	T	N	N	N	T	C	C	N	N	N	T	N	N	C	N	N	C	T	N	N	T	N	T	N	T	C	N	N	N	N	N	N	N	N	C	N	T	C	T	N	N	N	N	N	N	N	T	N	T	N	N	T	T	N	N	T	N	N	N	N	N	T	T	N	N	T	N	T	N	N	N	N	N	N	N	N	N	N	T	T	N	C	N	C	T	C	N	C	N	C	N	N	T	T	N	N	N	N	N	T	N	C	T	T	N	N	T	C	N	C	C	C	C	N	N	N	T	N	N	N	T	N	N	N	T	N	N	T	N	N	T	N	T	T	N	N	N	N	T	N	T	N	N	T	N	N	N	N	N	N	N	N	N	N	N	N	N	N	N	N	N	N	N	N	N	C	N	T	T	N	N	N	N	N	N	T	N	N	T	N	N	T	N	N	N	N	N	N	N	N	C	C	T	C	N	N	C	N	T	N	T	T	T	N	C	T	T	N	T	N	N	N	N	N	T	N	N	N	N	N	T	N	T	T	T	T	N	N	T	C	N	T	N	C	C	C	C	N	N	N	N	N	N	N	N	N	N	T	T	N	N	N	T	N	N	T	N	C	N	N	T	N	N	N	T	N	C	N	N	N	N	N	C	N	N	N	T
TGCAGAAAAGCAAGCACTAGCTAGGGAATAATGGGCAACCAAAAAAGGAAGAAGTTAATTGCAT	iniaGBS371	A/G	37	0.031914894	12	363	1	0.963917526	G	G	A	G	G	G	G	G	G	G	G	A	G	G	G	G	G	G	G	N	G	G	G	G	G	G	G	G	G	G	G	G	G	G	G	G	A	G	G	N	G	G	G	G	G	G	G	G	G	G	G	G	G	G	G	G	G	G	G	G	G	G	G	G	G	G	G	G	G	G	G	G	G	G	G	G	G	G	G	N	G	G	G	G	G	G	G	G	G	G	G	G	A	G	G	G	G	N	G	G	N	G	N	G	G	G	G	G	G	G	G	G	G	G	G	G	G	G	G	G	G	G	G	G	G	G	G	G	G	G	G	G	G	G	G	G	G	G	G	G	G	G	G	G	G	G	G	G	G	G	G	G	G	G	G	G	G	G	G	G	G	G	G	G	G	G	G	G	G	G	G	G	G	G	G	G	G	G	G	G	G	G	G	G	G	G	G	G	G	G	N	G	G	G	G	G	G	G	G	G	G	G	G	G	G	G	G	N	G	G	G	G	G	G	G	G	G	G	G	G	G	G	G	N	G	G	A	G	G	G	G	G	G	G	G	G	G	G	G	G	G	G	G	G	G	G	G	G	G	G	G	G	A	G	G	G	G	G	G	G	G	G	G	G	G	G	G	G	G	G	G	G	G	G	G	G	G	G	G	G	G	G	G	G	G	G	A	A	A	A	G	G	G	G	G	G	G	G	G	G	G	G	A	G	N	G	G	G	G	G	G	G	G	G	G	G	G	G	G	G	G	G	G	G	G	G	G	G	G	G	G	G	G	G	G	G	G	G	G	G	G	G	G	G	G	G	G	G	G	G	G	G	G	G	G	G	G	G	G	G	G	G	G	G	G	G	G	G	G	G	G	G	G	G	G	G	G	G	G	H	G	G	G	G
TGCAGAAAAGCAAGCGCGCGGCAGGGAAGCAACGAGGAAACGGGCCGCTTGCTTGCGTTGTTCC	iniaGBS372	G/T	56	0.02972973	11	355	4	0.932989691	T	T	N	T	N	T	T	T	T	T	T	T	T	T	T	T	T	T	T	T	T	T	T	T	T	T	N	T	T	T	T	T	N	T	N	T	T	T	T	N	T	T	T	T	T	T	T	T	T	T	T	T	T	T	T	T	T	T	T	T	T	T	T	T	T	T	T	T	T	N	T	N	T	T	T	T	T	T	T	T	T	T	T	T	T	T	T	T	T	T	T	N	T	N	T	T	N	T	T	T	T	T	T	T	T	T	T	T	T	T	T	T	G	H	H	T	T	T	T	T	T	T	T	T	T	T	T	T	T	H	T	T	T	T	T	T	T	T	T	T	T	T	T	T	T	N	T	T	G	N	T	T	T	G	T	T	G	T	T	T	T	T	T	T	T	T	T	T	T	T	T	T	T	T	T	T	T	T	T	T	T	T	T	T	T	G	T	T	T	T	T	T	T	T	T	T	T	T	T	T	T	T	T	T	T	T	T	T	N	T	T	T	T	T	T	T	T	T	T	T	T	T	T	T	T	T	T	T	T	T	T	T	T	T	T	N	T	T	T	T	T	T	G	T	G	T	T	T	N	N	N	T	T	T	T	T	T	T	N	N	T	T	T	T	T	T	T	T	T	T	T	T	T	T	T	T	T	T	T	T	T	T	T	T	T	T	N	T	T	T	T	T	T	T	T	T	N	T	T	T	T	T	T	T	T	T	T	T	T	T	H	T	T	T	T	T	T	T	T	T	T	T	T	T	T	T	T	T	T	T	T	T	T	T	T	T	T	T	T	T	T	T	T	T	T	T	T	T	T	T	T	T	T	T	T	T	T	T	T	T	T	T	T	T	T	T	T	T	T	T	T	T	T	T	T	T	T	T	T	T	T	T	T	T
TGCAGAAAAGCAAGGAATTTGAACAGAGAGTCGATTGACTACCTCGGGAACACCTTCTCAATAA	iniaGBS373	A/G	33	0.138755981	29	177	3	0.523195876	N	G	N	N	G	N	N	G	H	G	N	G	N	G	N	G	N	N	N	N	A	N	N	G	N	A	G	N	N	N	H	N	N	N	N	N	G	G	N	G	N	G	N	N	G	N	G	G	G	G	A	A	G	N	G	A	N	G	G	N	G	N	N	N	N	N	N	N	G	N	G	N	N	N	G	G	N	N	N	N	G	G	N	N	N	G	N	G	G	A	G	N	N	N	G	N	G	G	G	N	N	N	A	G	G	A	N	G	A	A	N	A	G	G	N	N	A	N	G	N	N	N	N	N	N	N	A	N	N	G	N	G	A	G	N	G	N	G	N	N	N	N	N	G	N	G	N	N	N	A	A	N	G	N	G	G	A	G	N	G	G	G	G	G	G	G	G	G	N	G	G	G	G	N	G	G	G	N	G	G	N	G	N	G	G	G	N	G	G	N	N	G	G	G	N	N	N	N	G	N	N	G	N	G	N	N	N	G	N	N	G	G	N	A	N	G	N	A	G	N	G	N	N	N	G	N	G	G	G	G	N	G	G	G	G	G	A	N	G	N	N	N	N	N	N	N	N	G	N	A	G	N	G	N	N	N	N	N	N	G	N	G	N	N	G	N	G	A	N	N	N	N	G	G	N	G	G	G	G	G	N	G	G	G	G	N	N	G	N	N	N	N	G	N	N	A	G	G	N	G	A	G	N	G	A	N	G	G	G	G	G	G	G	G	G	G	G	N	N	G	G	N	G	G	G	G	G	G	G	G	N	G	G	N	G	N	G	N	G	G	N	N	N	N	N	N	N	G	N	G	G	G	G	N	G	N	N	G	N	N	G	G	G	G	G	G	H	N	N	G	G	N	N	N	N	N	G	G	G	G	N	A	G	G
TGCAGAAAAGCAAGGAATTTGAACAGAGAGTCGATTGACTACCTCGGGAACACCTTCTCAATAA	iniaGBS374	T/A	34	0.154205607	33	177	4	0.530927835	N	A	N	N	A	N	N	A	H	A	T	A	N	H	N	A	N	N	N	N	T	N	N	A	N	T	A	N	N	N	H	N	N	N	N	N	A	A	N	A	N	A	N	N	A	N	A	A	A	A	T	T	A	N	A	T	N	A	A	N	A	N	N	N	N	N	N	N	A	N	A	N	N	N	A	A	N	N	N	N	A	A	N	N	N	A	N	A	A	T	A	N	N	N	A	N	A	A	A	N	N	N	T	A	A	T	N	A	T	T	N	T	A	A	N	N	T	N	A	N	N	N	N	N	N	N	T	N	N	A	N	A	T	A	N	A	N	A	N	N	N	N	N	A	N	A	N	N	T	T	T	N	A	T	A	A	T	A	N	A	A	A	A	A	A	A	A	A	N	A	A	A	A	N	A	A	A	N	A	A	N	A	N	A	A	A	N	A	A	N	N	A	A	A	N	N	N	N	A	N	N	A	N	A	N	N	N	A	N	N	A	A	N	T	N	A	N	T	A	N	A	N	N	N	A	N	A	A	A	A	N	A	A	A	A	A	T	N	A	N	N	N	N	N	N	N	N	A	N	T	A	N	A	N	N	N	N	N	N	A	N	A	N	N	A	N	A	T	N	N	N	N	A	A	N	A	A	A	A	A	N	A	A	A	A	N	N	A	N	N	N	N	A	N	N	T	A	A	N	A	T	A	N	A	T	N	A	A	A	A	A	A	A	A	A	A	A	N	N	A	A	N	A	A	A	A	A	A	A	A	N	A	A	N	A	N	A	N	A	A	N	N	N	N	N	N	N	A	N	A	A	A	A	N	A	N	N	A	N	N	A	A	A	A	A	A	H	N	N	A	A	N	N	N	N	N	A	A	A	A	N	T	A	A
TGCAGAAAAGCAGCGGGGAAAACAAACTTTTCTTTTGAAGGCAAAACATAGCTTTATAGATTAA	iniaGBS375	C/T	31	0.358695652	225	132	11	0.891752577	C	C	C	T	C	C	C	C	C	C	T	C	C	C	T	C	C	C	N	C	C	C	C	C	C	C	C	C	C	N	C	C	N	T	C	C	C	C	C	N	N	C	C	T	C	N	T	N	C	C	N	C	C	C	C	N	T	C	C	N	H	C	C	N	C	C	C	N	N	C	C	C	C	C	C	N	N	C	C	C	C	C	C	C	C	C	N	C	C	T	H	C	C	C	C	N	N	T	C	C	C	T	C	N	C	T	N	C	T	T	C	C	C	C	N	C	C	N	C	T	C	T	T	T	C	C	C	C	T	C	C	C	T	C	C	C	C	C	C	T	T	T	T	C	T	C	C	T	T	T	T	T	C	T	C	T	C	C	T	C	C	C	C	H	C	C	C	H	C	C	C	T	C	T	C	C	T	C	C	T	H	C	N	C	C	C	T	T	T	T	T	N	T	T	T	C	C	C	C	C	C	T	T	T	C	T	C	N	C	C	T	T	H	T	T	T	T	C	H	C	C	C	C	T	C	H	C	T	T	T	T	T	C	T	T	C	T	C	T	C	T	T	T	T	T	C	C	T	C	N	N	N	C	C	T	C	C	T	C	C	C	N	C	N	N	C	C	C	C	C	C	C	C	N	C	C	C	C	C	C	C	C	C	C	C	T	C	C	T	C	T	T	H	C	T	C	C	C	C	C	C	C	C	N	C	C	N	T	N	T	T	T	T	T	T	C	T	T	T	C	C	C	C	N	T	T	T	T	T	T	C	C	T	T	T	T	T	T	T	T	T	T	T	T	T	T	H	C	C	T	T	T	T	C	T	C	C	C	T	T	C	C	C	C	H	N	C	T	C	C	C	T	T	C	T	T	C	T	T	C	C	C	N	C
TGCAGAAAAGCAGCGGGGAAAACAAACTTTTCTTTTGAAGGCAAAACATAGCTTTATAGATTAA	iniaGBS376	T/C	32	0.358695652	225	132	11	0.891752577	T	T	T	C	T	T	T	T	T	T	C	T	T	T	C	T	T	T	N	T	T	T	T	T	T	T	T	T	T	N	T	T	N	C	T	T	T	T	T	N	N	T	T	C	T	N	C	N	T	T	N	T	T	T	T	N	C	T	T	N	H	T	T	N	T	T	T	N	N	T	T	T	T	T	T	N	N	T	T	T	T	T	T	T	T	T	N	T	T	C	H	T	T	T	T	N	N	C	T	T	T	C	T	N	T	C	N	T	C	C	T	T	T	T	N	T	T	N	T	C	T	C	C	C	T	T	T	T	C	T	T	T	C	T	T	T	T	T	T	C	C	C	C	T	C	T	T	C	C	C	C	C	T	C	T	C	T	T	C	T	T	T	T	H	T	T	T	H	T	T	T	C	T	C	T	T	C	T	T	C	H	T	N	T	T	T	C	C	C	C	C	N	C	C	C	T	T	T	T	T	T	C	C	C	T	C	T	N	T	T	C	C	H	C	C	C	C	T	H	T	T	T	T	C	T	H	T	C	C	C	C	C	T	C	C	T	C	T	C	T	C	C	C	C	C	T	T	C	T	N	N	N	T	T	C	T	T	C	T	T	T	N	T	N	N	T	T	T	T	T	T	T	T	N	T	T	T	T	T	T	T	T	T	T	T	C	T	T	C	T	C	C	H	T	C	T	T	T	T	T	T	T	T	N	T	T	N	C	N	C	C	C	C	C	C	T	C	C	C	T	T	T	T	N	C	C	C	C	C	C	T	T	C	C	C	C	C	C	C	C	C	C	C	C	C	C	H	T	T	C	C	C	C	T	C	T	T	T	C	C	T	T	T	T	H	N	T	C	T	T	T	C	C	T	C	C	T	C	C	T	T	T	N	T
TGCAGAAAAGCAGCGGTGAAAACAAACTTCTTCTTTGAAGGCAAAACATAGCTTTATAGATTAA	iniaGBS377	C/T	29	0.056	21	346	8	0.925257732	T	T	T	T	T	T	T	T	T	T	T	T	T	T	T	T	T	T	N	T	T	T	T	T	T	T	T	T	T	N	T	T	N	T	T	T	T	T	T	N	N	T	T	T	T	N	T	C	H	T	C	T	T	H	H	N	H	T	T	C	T	T	H	C	T	T	T	C	C	T	T	H	T	T	T	C	C	T	T	T	T	T	T	T	T	T	C	T	T	T	T	H	T	T	T	C	N	T	T	T	T	T	T	N	T	T	N	T	T	T	T	T	T	T	N	T	T	C	T	T	T	T	T	T	T	T	T	T	T	T	T	T	T	T	T	T	T	T	T	T	T	T	T	T	T	T	T	T	T	T	T	T	T	T	T	T	T	T	T	T	T	T	T	T	T	T	T	T	T	T	T	T	T	T	T	T	T	T	T	T	T	T	N	T	T	T	T	T	T	T	T	N	T	T	T	T	T	T	T	T	T	T	T	T	T	T	T	N	T	T	T	T	T	T	T	T	T	T	T	T	T	T	T	T	T	T	T	T	T	T	T	T	T	T	T	T	T	T	T	T	T	T	T	T	T	T	T	T	T	N	N	N	T	T	T	T	T	T	T	T	T	N	T	N	N	T	T	T	T	T	T	T	T	N	T	T	T	T	T	T	T	T	T	T	T	T	T	T	T	T	T	T	T	T	T	T	T	T	T	H	T	T	T	N	T	T	C	T	N	T	T	T	T	T	T	T	T	T	T	T	T	T	T	N	T	T	T	T	T	T	T	T	T	T	T	T	T	T	T	T	T	T	T	T	T	T	T	T	T	T	T	T	T	T	T	T	T	T	T	T	T	T	T	T	T	N	T	T	T	T	T	T	T	T	T	T	T	T	T	T	T	T	C	T
TGCAGAAAAGCAGCGGTGAAAACAAACTTCTTCTTTGAAGGCAAAACATAGCTTTATAGATTAA	iniaGBS378	T/C	31	0.384810127	152	225	18	0.925257732	C	C	C	T	C	C	C	C	C	C	T	C	C	C	T	C	C	C	N	C	C	C	C	C	C	C	C	C	C	N	C	C	N	T	C	C	C	C	C	N	N	C	C	T	C	N	T	T	H	C	T	C	C	H	H	N	T	C	C	T	H	C	H	T	C	C	C	T	T	C	C	H	C	C	C	T	T	C	C	C	C	C	C	C	C	C	T	C	C	T	H	H	C	C	C	T	N	T	C	C	C	T	C	N	C	T	N	C	T	T	C	C	C	C	N	C	C	T	C	T	C	T	T	T	C	C	C	C	T	C	C	C	T	C	C	C	C	C	C	T	T	T	T	C	T	C	C	T	T	T	T	T	C	T	C	T	C	C	T	C	C	C	C	H	C	C	C	H	C	C	C	T	C	T	C	C	T	C	C	T	H	C	N	C	C	C	T	T	T	T	T	N	T	T	T	C	C	C	C	C	C	T	T	T	C	T	C	N	C	C	T	T	H	T	T	T	T	C	H	C	C	C	C	T	C	H	C	T	T	T	T	T	C	T	T	C	T	C	T	C	T	T	T	T	T	C	C	T	C	N	N	N	C	C	T	C	C	T	C	C	C	N	C	N	N	C	C	C	C	C	C	C	C	N	C	C	C	C	C	C	C	C	C	C	C	T	C	C	T	C	T	T	H	C	T	C	C	C	C	H	C	C	C	N	C	C	T	T	N	T	T	T	T	T	T	C	T	T	T	C	C	C	C	N	T	T	T	T	T	T	C	C	T	T	T	T	T	T	T	T	T	T	T	T	T	T	H	C	C	T	T	T	T	C	T	C	C	C	T	T	C	C	C	C	H	N	C	T	C	C	C	T	T	C	T	T	C	T	T	C	C	C	T	C
TGCAGAAAAGCAGCGGTGAAAACAAACTTCTTCTTTGAAGGCAAAACATAGCTTTATAGATTAA	iniaGBS379	C/T	32	0.384810127	152	225	18	0.925257732	T	T	T	C	T	T	T	T	T	T	C	T	T	T	C	T	T	T	N	T	T	T	T	T	T	T	T	T	T	N	T	T	N	C	T	T	T	T	T	N	N	T	T	C	T	N	C	C	H	T	C	T	T	H	H	N	C	T	T	C	H	T	H	C	T	T	T	C	C	T	T	H	T	T	T	C	C	T	T	T	T	T	T	T	T	T	C	T	T	C	H	H	T	T	T	C	N	C	T	T	T	C	T	N	T	C	N	T	C	C	T	T	T	T	N	T	T	C	T	C	T	C	C	C	T	T	T	T	C	T	T	T	C	T	T	T	T	T	T	C	C	C	C	T	C	T	T	C	C	C	C	C	T	C	T	C	T	T	C	T	T	T	T	H	T	T	T	H	T	T	T	C	T	C	T	T	C	T	T	C	H	T	N	T	T	T	C	C	C	C	C	N	C	C	C	T	T	T	T	T	T	C	C	C	T	C	T	N	T	T	C	C	H	C	C	C	C	T	H	T	T	T	T	C	T	H	T	C	C	C	C	C	T	C	C	T	C	T	C	T	C	C	C	C	C	T	T	C	T	N	N	N	T	T	C	T	T	C	T	T	T	N	T	N	N	T	T	T	T	T	T	T	T	N	T	T	T	T	T	T	T	T	T	T	T	C	T	T	C	T	C	C	H	T	C	T	T	T	T	H	T	T	T	N	T	T	C	C	N	C	C	C	C	C	C	T	C	C	C	T	T	T	T	N	C	C	C	C	C	C	T	T	C	C	C	C	C	C	C	C	C	C	C	C	C	C	H	T	T	C	C	C	C	T	C	T	T	T	C	C	T	T	T	T	H	N	T	C	T	T	T	C	C	T	C	C	T	C	C	T	T	T	C	T
TGCAGAAAAGCAGGAGCGAATGAGACGATGGAACCACTAGTCTCCCCTCGACTGGAGTCGGTCT	iniaGBS380	A/G	38	0.043360434	16	349	4	0.930412371	G	G	G	G	G	G	G	G	G	G	G	G	G	G	G	H	G	G	G	G	G	N	G	A	G	G	G	G	N	G	G	G	N	G	G	G	G	N	G	N	G	G	G	G	G	G	A	N	G	G	G	G	G	G	G	G	G	G	G	N	G	G	G	G	A	G	G	G	G	N	G	N	G	G	G	G	G	G	G	G	G	G	G	G	G	G	G	G	N	G	A	G	G	G	G	G	N	G	G	G	N	N	G	G	G	G	G	G	G	G	G	G	G	G	G	G	G	G	G	G	G	G	G	G	G	G	G	G	G	G	G	G	G	G	G	G	G	G	G	G	N	G	G	N	G	G	G	G	G	G	G	G	G	G	G	G	G	G	G	G	G	G	G	G	G	G	G	G	G	G	G	G	G	G	G	G	G	G	G	G	G	G	G	G	G	G	G	G	G	G	G	G	G	G	N	G	G	G	G	G	G	G	G	G	N	G	G	G	N	G	G	G	G	G	G	G	G	G	G	G	G	G	G	G	G	G	G	G	G	G	G	G	G	G	G	G	G	G	G	G	G	G	G	G	G	G	A	G	G	G	G	G	G	G	G	G	G	G	G	G	G	G	G	H	G	G	G	G	G	G	G	G	G	N	N	G	G	G	G	G	G	G	N	G	G	G	G	G	G	G	A	A	G	G	G	G	A	A	G	A	G	G	G	G	G	G	G	G	G	G	G	G	G	G	G	G	G	G	G	G	G	G	G	G	G	G	G	G	G	G	G	G	G	G	G	G	G	G	G	G	G	G	G	G	G	G	G	G	G	G	G	G	G	G	G	G	G	G	G	G	G	G	G	G	G	H	H	G	G	G	G	G	G	N	G	G	G	G	A	A	G	G	N	G
TGCAGAAAAGCATCCATTTTTATGGACCGATGAGAGCGAGGATGACGATGATATCTTCATGCAG	iniaGBS381	A/C	62	0.388349515	124	80	2	0.520618557	C	N	A	N	N	C	N	C	C	N	A	N	A	N	A	A	N	H	N	N	N	N	C	C	A	N	A	N	N	N	N	N	N	A	N	N	N	N	N	N	A	N	N	N	A	N	C	A	A	A	A	A	N	A	N	A	N	N	N	A	N	N	A	N	A	A	C	A	A	N	N	A	A	A	A	A	A	N	A	N	A	A	A	A	A	A	A	A	A	A	N	A	A	N	A	A	N	N	N	A	N	N	A	A	A	A	A	N	A	A	C	N	C	C	N	C	N	N	A	N	N	C	A	A	C	A	N	A	A	A	A	A	C	N	A	N	C	C	N	N	N	A	A	C	A	N	N	N	N	N	N	N	A	C	C	C	N	C	N	N	C	C	A	C	N	A	C	N	N	N	C	A	A	A	N	A	N	N	C	N	C	N	N	A	A	C	N	A	A	A	N	N	N	N	N	N	N	A	C	N	C	N	A	A	A	N	N	N	N	N	C	A	N	A	A	A	C	C	A	A	N	N	N	A	C	C	H	N	C	C	C	N	C	C	N	C	A	A	N	A	A	N	N	A	N	N	N	N	N	A	A	N	C	N	N	A	A	N	N	N	N	N	A	N	A	N	N	N	C	N	N	N	C	N	N	N	N	A	A	N	N	N	N	N	N	N	C	N	A	N	N	N	C	C	A	C	N	C	N	C	A	C	N	C	C	A	A	C	N	N	C	N	A	N	C	A	A	C	N	N	C	N	N	N	N	N	C	N	N	N	N	N	A	C	C	N	C	A	C	N	N	C	C	N	C	N	A	N	N	C	N	N	C	A	C	N	A	A	A	N	N	N	N	A	N	C	C	A	N	N	A	C	C	N	C	C	A	N	N	C	N	A	A	N
TGCAGAAAAGCATCCATTTTTATGGACTGACGACAGCAAGGACAAAGTTGATATCTTCATGCCG	iniaGBS382	A/G	37	0.28	35	90	0	0.322164948	N	G	N	N	G	N	G	A	G	N	N	N	N	G	N	N	N	N	N	N	N	N	N	N	N	N	N	G	N	N	N	N	N	N	N	N	N	N	G	N	N	N	N	A	N	N	N	N	N	N	G	N	G	N	G	G	N	N	N	N	G	N	N	N	N	N	N	N	N	N	N	N	N	G	N	N	N	G	N	G	N	G	A	N	N	N	N	N	N	G	N	A	N	N	N	N	N	G	N	G	N	G	G	G	N	A	A	A	N	N	G	N	N	N	N	N	N	N	N	A	A	G	G	A	G	A	N	A	A	N	G	G	N	N	G	G	A	N	N	N	N	A	N	G	A	N	G	N	N	N	N	N	N	N	N	N	N	N	N	N	N	A	N	G	N	G	N	N	N	N	N	G	G	N	N	G	G	N	A	N	N	A	N	A	N	N	A	G	N	G	N	G	G	N	N	N	N	N	N	N	G	N	N	N	N	N	N	N	N	G	N	G	A	A	N	N	G	N	N	G	N	N	N	N	N	N	N	A	N	N	G	N	N	N	G	G	N	N	N	N	G	G	N	N	N	N	N	N	N	G	N	N	N	N	G	A	N	G	G	N	N	N	N	N	N	N	N	N	N	G	N	G	G	N	N	N	G	G	N	N	A	N	N	N	G	N	N	N	N	N	N	N	N	N	N	N	G	G	N	N	N	N	A	G	G	N	A	N	N	N	N	N	N	N	G	A	N	G	N	N	G	N	G	G	N	G	N	G	G	N	N	N	N	A	N	G	N	G	N	N	N	N	G	A	A	N	G	A	N	G	G	G	G	N	N	N	N	G	A	N	N	G	N	N	N	N	N	G	N	G	N	N	G	G	N	N	N	N	G	N	N	G	N	A
TGCAGAAAAGCATGCATGAGGACGATGTTGATGTTCACGGAGTATTTGCTTTCAAGTTTCAGCT	iniaGBS383	A/T	7	0.456410256	89	98	8	0.461340206	T	N	N	T	A	T	N	N	T	A	N	N	N	T	T	T	N	N	T	N	N	N	N	A	A	N	N	N	N	N	N	N	N	T	N	N	N	N	A	T	N	A	N	T	N	N	N	A	N	A	A	N	N	N	A	A	N	A	A	A	N	N	N	N	N	A	N	A	N	A	A	H	N	N	N	A	N	A	A	N	N	A	N	A	A	A	N	A	N	N	N	H	A	A	A	N	N	N	N	N	N	N	N	N	N	T	N	N	N	T	A	N	N	H	T	N	N	N	H	T	T	N	A	T	T	A	T	T	T	N	T	N	T	N	T	N	T	T	T	T	N	T	T	N	A	N	N	N	H	N	N	N	N	N	N	A	N	N	T	N	T	T	T	T	N	N	N	A	N	T	N	N	N	N	N	T	T	A	T	A	T	A	N	N	N	T	T	T	T	N	N	T	N	N	N	A	A	A	N	N	A	T	T	T	T	T	A	N	A	T	T	T	N	T	N	N	N	T	N	N	N	T	T	A	A	N	T	T	N	N	N	T	N	N	N	A	N	T	H	N	T	A	T	T	A	A	N	T	N	N	A	A	N	T	N	T	T	T	N	T	N	A	A	T	N	N	N	N	N	N	N	A	N	N	N	N	N	N	N	A	T	N	A	A	A	A	N	N	N	N	A	A	A	A	N	N	A	N	N	T	N	N	A	N	T	N	N	N	N	N	N	A	T	N	N	N	A	A	T	N	T	T	N	N	N	N	N	N	N	N	A	N	N	N	N	N	N	T	N	N	N	T	T	A	A	A	T	N	A	T	A	N	N	H	A	H	A	T	T	T	N	N	A	N	T	N	N	N	N	N	A	T	N	A	T	N	N	N	N	N	N	T	N	A
TGCAGAAAAGCATGCATGAGGACGATGTTGATGTTCACGGAGTATTTGCTTTCAAGTTTCAGCT	iniaGBS384	G/A	26	0.456410256	89	98	8	0.461340206	A	N	N	A	G	A	N	N	A	G	N	N	N	A	A	A	N	N	A	N	N	N	N	G	G	N	N	N	N	N	N	N	N	A	N	N	N	N	G	A	N	G	N	A	N	N	N	G	N	G	G	N	N	N	G	G	N	G	G	G	N	N	N	N	N	G	N	G	N	G	G	H	N	N	N	G	N	G	G	N	N	G	N	G	G	G	N	G	N	N	N	H	G	G	G	N	N	N	N	N	N	N	N	N	N	A	N	N	N	A	G	N	N	H	A	N	N	N	H	A	A	N	G	A	A	G	A	A	A	N	A	N	A	N	A	N	A	A	A	A	N	A	A	N	G	N	N	N	H	N	N	N	N	N	N	G	N	N	A	N	A	A	A	A	N	N	N	G	N	A	N	N	N	N	N	A	A	G	A	G	A	G	N	N	N	A	A	A	A	N	N	A	N	N	N	G	G	G	N	N	G	A	A	A	A	A	G	N	G	A	A	A	N	A	N	N	N	A	N	N	N	A	A	G	G	N	A	A	N	N	N	A	N	N	N	G	N	A	H	N	A	G	A	A	G	G	N	A	N	N	G	G	N	A	N	A	A	A	N	A	N	G	G	A	N	N	N	N	N	N	N	G	N	N	N	N	N	N	N	G	A	N	G	G	G	G	N	N	N	N	G	G	G	G	N	N	G	N	N	A	N	N	G	N	A	N	N	N	N	N	N	G	A	N	N	N	G	G	A	N	A	A	N	N	N	N	N	N	N	N	G	N	N	N	N	N	N	A	N	N	N	A	A	G	G	G	A	N	G	A	G	N	N	H	G	H	G	A	A	A	N	N	G	N	A	N	N	N	N	N	G	A	N	G	A	N	N	N	N	N	N	A	N	G
TGCAGAAAAGCATGCATGGGGACAGTCGATCGTTCAGCACTTCAGCTCCAGCTCATGACGATAT	iniaGBS385	A/G	38	0.038348083	321	13	5	0.847938144	A	A	A	A	A	A	A	A	N	A	A	A	A	A	A	N	A	A	A	A	A	A	A	N	A	A	A	A	N	A	N	A	A	A	N	A	N	N	H	N	A	A	A	A	A	N	N	N	A	A	A	A	A	A	A	A	A	A	A	A	N	A	H	A	A	A	A	A	H	A	A	A	A	N	A	A	A	A	A	A	A	A	A	A	A	A	N	A	A	G	N	A	A	N	A	A	N	A	A	A	N	A	N	A	A	A	A	A	A	A	A	A	A	A	A	A	A	A	A	N	A	A	A	A	A	A	N	A	A	N	A	A	A	A	A	A	A	A	A	A	A	A	N	A	A	A	A	A	A	N	N	A	A	A	A	A	A	A	A	A	A	A	A	A	A	A	A	A	A	A	G	A	A	A	A	A	A	N	A	A	A	A	A	A	A	A	A	A	A	A	A	A	A	A	N	A	A	A	A	A	A	A	A	A	N	A	A	A	A	A	A	N	A	A	A	A	A	A	A	A	A	A	A	A	A	A	A	A	A	A	A	N	A	A	A	A	A	A	A	N	A	A	A	A	A	A	A	A	A	N	A	H	A	N	A	G	A	A	G	A	N	N	A	A	N	A	A	G	A	N	A	A	A	G	A	N	G	A	A	A	A	A	A	A	A	A	A	A	N	A	A	N	N	A	N	N	A	N	A	H	A	A	A	A	A	A	A	A	A	N	A	A	A	A	A	A	A	A	A	A	A	A	A	A	A	A	A	A	A	A	A	A	A	A	A	A	A	A	A	A	A	A	A	A	A	A	A	A	N	A	A	A	A	A	A	A	A	A	A	A	A	G	N	A	A	N	A	A	A	N	N	A	N	A	A	A	A	N	N	N	A	A	A	A
TGCAGAAAAGCATGGGCTAGAAGAGCTAGAGTGGACAGGGAAACAGTGACTAGGTGCGCAGGTG	iniaGBS386	A/G	48	0.018134715	375	7	4	0.974226804	A	A	A	A	A	A	A	A	A	A	A	A	A	A	A	A	A	A	A	N	A	A	A	A	A	A	A	A	A	A	A	A	N	A	A	A	A	A	A	A	A	A	A	A	A	A	A	A	A	A	A	A	A	A	A	A	A	A	A	A	A	A	A	A	A	A	A	A	A	A	A	A	A	A	A	A	A	A	A	A	A	A	A	A	A	A	A	A	A	A	A	A	A	A	A	A	N	A	A	A	A	A	A	A	A	A	A	A	A	A	A	A	G	H	A	A	A	A	A	A	A	A	A	A	A	A	A	A	A	A	A	H	A	A	A	A	A	H	A	A	A	A	A	A	A	A	A	A	A	A	A	N	A	A	A	A	A	A	A	A	A	A	A	A	G	A	A	A	A	A	A	A	A	A	A	A	A	A	A	A	A	A	A	A	A	A	A	A	A	A	A	A	A	A	A	A	A	A	A	A	A	A	A	A	A	A	A	A	A	A	A	A	A	A	A	A	G	A	A	A	A	A	A	A	A	A	A	A	A	A	A	A	A	A	A	A	A	A	A	A	A	A	A	A	A	A	A	A	A	A	A	N	A	A	A	A	A	A	A	A	A	A	A	A	A	A	A	A	A	A	A	A	A	N	A	A	A	A	A	A	A	A	A	A	A	A	A	A	H	A	A	A	A	A	A	A	A	A	A	A	A	A	A	A	A	A	A	A	A	A	A	A	A	A	A	A	A	A	A	A	A	A	A	A	A	A	A	A	A	A	A	A	A	A	A	A	A	A	A	A	A	A	A	A	A	A	A	A	A	A	A	A	A	A	A	A	A	A	A	A	A	A	A	A	A	A	A	A	A	A	A	A	A	A	A	A	A	A	A	A	A	A	A	A
TGCAGAAAAGCATGGGCTAGAAGAGCTAGAGTGGACAGGGAAACAGTGACTAGGTGCGCAGGTG	iniaGBS387	C/G	49	0.018134715	375	7	4	0.974226804	C	C	C	C	C	C	C	C	C	C	C	C	C	C	C	C	C	C	C	N	C	C	C	C	C	C	C	C	C	C	C	C	N	C	C	C	C	C	C	C	C	C	C	C	C	C	C	C	C	C	C	C	C	C	C	C	C	C	C	C	C	C	C	C	C	C	C	C	C	C	C	C	C	C	C	C	C	C	C	C	C	C	C	C	C	C	C	C	C	C	C	C	C	C	C	C	N	C	C	C	C	C	C	C	C	C	C	C	C	C	C	C	G	H	C	C	C	C	C	C	C	C	C	C	C	C	C	C	C	C	C	H	C	C	C	C	C	H	C	C	C	C	C	C	C	C	C	C	C	C	C	N	C	C	C	C	C	C	C	C	C	C	C	C	G	C	C	C	C	C	C	C	C	C	C	C	C	C	C	C	C	C	C	C	C	C	C	C	C	C	C	C	C	C	C	C	C	C	C	C	C	C	C	C	C	C	C	C	C	C	C	C	C	C	C	C	G	C	C	C	C	C	C	C	C	C	C	C	C	C	C	C	C	C	C	C	C	C	C	C	C	C	C	C	C	C	C	C	C	C	C	N	C	C	C	C	C	C	C	C	C	C	C	C	C	C	C	C	C	C	C	C	C	N	C	C	C	C	C	C	C	C	C	C	C	C	C	C	H	C	C	C	C	C	C	C	C	C	C	C	C	C	C	C	C	C	C	C	C	C	C	C	C	C	C	C	C	C	C	C	C	C	C	C	C	C	C	C	C	C	C	C	C	C	C	C	C	C	C	C	C	C	C	C	C	C	C	C	C	C	C	C	C	C	C	C	C	C	C	C	C	C	C	C	C	C	C	C	C	C	C	C	C	C	C	C	C	C	C	C	C	C	C	C
TGCAGAAAAGCATGTAGCAGCAGCAGCAGCACTCCAAATACTACTACTACAAAGAGAGCAAACT	iniaGBS388	C/T	33	0.203517588	302	81	15	0.948453608	C	T	T	N	T	C	C	N	H	C	C	C	C	C	C	C	H	C	C	C	C	N	C	C	C	T	T	C	C	C	N	T	C	C	C	C	T	C	H	C	C	T	C	C	C	C	C	C	C	C	C	C	C	C	C	C	C	C	C	C	C	C	C	C	C	C	C	C	C	C	H	C	C	C	C	C	C	C	C	C	C	C	T	C	C	C	C	C	N	C	C	C	T	C	C	C	N	C	T	T	C	C	C	T	C	C	C	C	C	C	C	C	C	C	C	C	C	N	C	C	C	C	C	C	C	C	C	C	C	C	C	T	C	C	T	T	T	H	T	C	C	C	C	T	C	T	T	C	C	T	T	C	T	C	C	T	C	T	C	C	N	T	T	H	T	T	C	C	H	T	T	C	T	C	T	C	T	C	T	C	H	C	T	T	T	T	T	N	C	C	C	H	C	C	C	N	T	C	C	T	T	H	C	C	C	C	C	N	C	C	T	C	C	C	C	T	C	T	H	C	C	C	C	C	T	C	C	C	C	C	C	C	C	C	C	T	C	C	C	C	C	C	C	C	C	C	C	C	C	N	C	C	C	C	C	T	C	C	C	N	T	C	C	N	C	C	C	C	C	C	C	C	T	N	C	C	C	T	C	T	C	H	C	C	C	T	C	T	H	C	C	C	C	T	C	C	C	C	C	H	T	T	C	C	H	T	C	C	C	C	C	C	C	C	C	C	C	C	C	T	C	C	C	C	C	T	C	C	C	C	C	C	C	C	C	C	T	C	C	C	C	C	C	C	C	C	C	T	C	C	C	C	C	C	C	C	C	C	C	C	C	T	T	C	C	C	C	C	C	C	C	C	C	C	C	C	C	C	C	C	C	C	N	C
TGCAGAAAAGCATTGGACACGTCGAGCTGGTGAATGGGCCAGGCGCGAGAAACAGCAAGCTGGA	iniaGBS389	C/T	52	0.431192661	47	62	0	0.280927835	T	C	N	N	N	N	T	N	N	N	N	N	N	C	C	N	N	N	N	N	N	N	N	N	C	N	N	N	N	C	N	N	C	N	N	C	N	N	N	C	N	C	C	N	N	N	C	C	N	N	C	N	N	N	N	N	N	N	N	N	C	N	N	N	C	N	N	N	N	C	C	T	N	N	N	N	N	N	N	N	N	T	C	T	T	N	N	N	N	N	C	N	C	T	N	N	N	N	N	N	N	N	N	N	T	N	N	N	T	T	N	N	T	T	N	C	N	N	N	N	N	N	N	N	T	N	C	T	N	T	T	T	N	N	N	N	N	T	T	N	T	N	N	N	N	N	N	N	C	N	T	N	N	C	N	N	N	N	T	T	T	T	N	N	T	T	N	N	N	T	N	T	N	N	T	T	N	N	N	T	T	T	N	C	N	N	T	N	N	N	N	N	N	T	N	N	N	N	C	N	N	T	T	N	N	N	N	N	T	T	N	T	N	N	N	T	N	T	N	N	N	N	N	N	N	N	N	C	C	N	N	N	T	N	C	T	N	T	C	N	N	N	T	T	N	N	N	N	N	N	N	N	N	N	N	N	T	N	N	N	N	C	N	N	N	N	N	N	N	N	C	N	N	N	N	T	N	N	N	N	T	C	N	N	N	N	N	T	N	N	N	N	N	N	N	N	N	N	N	N	T	N	T	N	N	N	T	N	N	C	N	N	N	N	N	T	N	N	N	N	C	C	N	N	N	N	N	C	C	N	N	T	N	N	N	T	C	N	N	N	N	T	T	T	N	N	N	N	N	C	N	N	C	N	C	C	C	N	N	N	N	N	N	N	N	N	N	N	N	N	N	N	N	N	N	C	N	C	C	N	N	N	N	T
TGCAGAAAAGCCAAGGCAGAAGAGAAACCGAGGCTGGAATGTTGAAGGCCGAGGTTTTGCGCGA	iniaGBS390	A/G	38	0.068181818	244	18	2	0.670103093	N	N	A	A	A	A	N	N	A	N	A	N	N	A	A	N	A	A	N	N	N	N	A	A	A	A	A	A	N	N	N	A	A	N	A	N	N	N	N	N	N	G	A	N	A	N	A	A	A	A	N	A	A	A	A	A	N	N	A	A	N	A	A	A	N	A	N	A	N	A	A	N	N	A	N	N	N	A	N	A	N	A	A	A	N	A	A	A	A	A	A	A	N	N	A	A	A	N	A	A	A	N	N	A	N	A	N	A	A	N	A	A	A	A	N	N	N	A	A	A	N	A	A	N	N	A	A	A	A	A	A	A	A	N	A	A	A	A	N	N	A	A	A	A	A	A	N	N	A	N	A	N	A	A	G	N	A	N	A	A	A	A	H	A	A	N	A	G	A	A	A	A	A	A	N	A	A	A	A	A	A	A	G	A	G	A	A	N	N	N	A	A	A	A	A	N	G	A	N	A	N	A	G	A	H	N	G	N	A	A	A	N	N	N	A	G	A	A	G	A	N	A	N	A	A	A	A	A	A	N	N	A	A	N	A	N	N	A	A	A	A	G	A	A	A	G	A	A	N	N	A	N	A	A	N	A	A	A	A	N	N	A	N	N	N	N	A	A	A	N	A	G	N	A	A	N	A	A	N	A	N	A	A	A	N	A	A	A	N	A	N	N	N	A	A	A	A	A	A	N	A	A	A	A	A	A	A	A	A	N	A	A	A	A	A	A	N	G	G	A	A	N	N	A	A	N	A	N	A	A	A	A	A	N	A	A	N	A	N	A	A	A	A	N	G	A	N	A	A	A	A	N	A	N	A	N	A	A	A	A	A	A	A	A	A	N	A	A	N	N	A	A	A	A	A	N	N	A	N	N	A	A	A	A
TGCAGAAAAGCCCAGTGCGCGCGGCCCGCAGCGGAAAAAACGGCCCACGGCCTTCCCTGCGCGG	iniaGBS391	C/T	40	0.321428571	147	72	5	0.551546392	C	N	T	C	C	T	C	C	T	T	C	N	T	T	N	N	N	C	N	N	N	C	T	N	T	N	N	N	N	N	C	N	N	N	C	N	T	T	H	C	N	N	N	N	C	N	N	C	N	C	C	T	C	C	C	T	T	N	C	C	C	C	C	C	C	C	N	C	C	N	C	C	N	N	N	N	N	N	N	N	N	N	C	C	N	N	N	N	N	N	C	C	N	C	N	C	N	C	C	C	C	N	N	C	N	C	N	H	T	C	C	T	C	C	C	N	N	T	C	T	N	T	C	C	T	T	C	N	C	C	N	T	N	N	C	N	C	H	N	C	T	N	N	N	H	N	N	C	N	N	N	N	T	C	T	C	C	C	C	C	C	C	T	T	N	N	C	C	N	N	C	C	T	C	T	C	N	C	N	C	N	N	C	C	C	N	C	N	N	N	N	T	T	T	T	C	N	T	N	N	N	C	N	C	C	C	N	N	N	T	C	T	T	C	N	C	C	C	N	T	N	N	N	C	C	C	T	C	N	T	N	C	T	N	T	C	T	T	C	T	N	C	T	T	N	N	N	N	N	N	C	C	N	N	N	N	C	C	C	N	C	N	T	N	N	N	N	N	N	N	T	C	N	N	C	C	C	N	N	T	N	N	N	C	T	C	N	N	T	T	N	C	C	N	C	C	C	N	N	N	N	T	T	C	H	N	N	N	N	C	N	N	C	N	N	T	C	C	C	T	C	C	N	N	N	N	T	N	T	C	C	N	C	N	T	N	C	C	C	C	C	N	C	C	C	T	N	C	T	C	N	C	C	C	T	N	C	N	C	N	C	N	N	T	N	N	N	C	N	N	N	N	T	T	C	N	T	C	T	N	N	N	N	N
TGCAGAAAAGCCGCCGAGCAACAACAGAGAGGCGGACAGCGGGACAGCGAGAGGCACTGCACCT	iniaGBS392	A/G	5	0.014124294	5	349	0	0.912371134	G	N	G	G	G	G	G	G	G	G	G	G	N	G	G	G	G	G	N	G	N	G	G	G	G	G	A	N	G	G	G	G	G	G	G	G	N	G	G	G	G	G	G	G	G	G	G	G	G	G	G	G	G	G	G	G	G	G	G	G	A	G	G	G	G	G	G	G	G	N	G	G	G	G	G	G	G	G	G	G	G	G	G	G	G	G	G	G	G	G	G	G	G	N	G	G	N	G	G	G	G	G	N	G	G	G	N	G	G	G	G	G	G	N	N	G	G	G	G	G	G	G	N	G	G	G	G	G	G	G	G	G	G	G	G	G	G	G	G	G	G	G	N	G	G	G	G	G	G	G	N	G	G	G	G	G	G	G	G	G	G	G	G	G	G	G	G	G	G	G	G	G	G	G	G	G	G	G	G	G	G	G	G	G	G	N	N	G	G	N	G	G	G	G	G	G	G	G	G	G	G	G	N	G	G	G	G	G	G	G	G	N	G	G	G	G	G	G	G	G	G	G	G	G	G	G	G	G	G	G	G	G	G	G	G	G	G	G	G	G	N	G	G	G	G	G	G	G	G	G	G	G	G	G	G	N	G	A	N	G	G	G	G	G	G	G	N	G	A	A	G	G	G	G	G	G	G	G	G	G	G	G	G	G	G	G	G	G	G	G	G	G	G	G	G	G	G	G	N	G	G	G	G	G	G	G	G	G	G	G	G	G	G	G	G	G	G	G	G	G	G	G	G	G	G	G	G	G	G	G	G	G	G	G	G	G	G	G	G	G	G	G	G	G	G	G	G	G	G	G	G	G	G	G	G	G	G	G	G	G	G	G	G	G	G	G	G	N	N	G	G	G	N	G	G	G	G	G	G	G	N	G	G	G
TGCAGAAAAGCCTCCGATGCGCGAAAAGCAACCATGTCATCCATCCGAGATCGGAAGAGCGGTT	iniaGBS393	G/T	35	0.46347032	203	205	30	0.974226804	G	G	H	G	T	G	G	T	T	G	G	T	T	G	T	H	G	G	T	T	H	G	G	H	G	G	G	G	G	H	T	T	G	G	N	G	G	G	H	N	G	G	G	G	G	G	T	G	H	G	G	G	G	G	G	G	G	T	G	G	H	G	H	G	G	G	T	G	T	T	H	G	G	T	T	T	H	G	G	G	T	G	T	G	G	G	G	G	G	G	T	H	T	T	G	G	N	G	T	T	H	G	G	T	G	G	G	G	G	G	G	G	T	T	T	T	G	G	T	T	H	T	G	G	H	G	G	T	T	H	T	H	G	G	T	H	T	G	T	G	T	T	T	G	T	G	G	G	T	G	G	G	T	T	G	T	G	T	T	T	T	T	T	T	G	G	T	T	G	T	H	G	T	T	G	G	T	G	T	T	H	G	T	T	T	T	T	T	T	T	H	H	T	T	T	G	T	T	G	G	G	T	T	T	T	T	T	N	T	G	H	G	G	T	T	G	T	G	T	T	G	G	T	N	G	T	T	T	T	T	T	T	T	T	T	G	T	T	T	T	T	G	T	G	T	T	T	G	G	G	G	T	T	H	G	G	G	G	T	T	T	T	H	G	G	G	G	G	G	G	G	H	T	T	G	T	T	T	G	T	T	T	G	T	G	T	T	T	T	T	G	G	G	T	G	G	H	T	G	G	T	T	G	T	H	G	G	T	T	T	G	T	T	G	G	G	T	T	T	T	G	G	G	N	G	G	G	T	G	T	T	G	T	T	T	T	G	T	T	G	T	T	T	T	T	T	T	T	T	T	G	G	T	T	T	T	T	T	G	G	G	T	T	G	G	H	H	T	T	G	G	G	T	G	G	G	G	T	T	T	T	G	G	G
TGCAGAAAAGCGCACAGTTTAAATAAGCAGTCAGCCGAGATCGGAAGAGCGGTTCAGCAGGAAT	iniaGBS394	G/A	11	0.36809816	95	60	8	0.378865979	N	N	H	A	N	N	G	G	N	N	A	G	A	N	G	N	G	H	A	A	N	N	A	G	N	G	N	A	G	N	G	G	N	N	N	G	N	N	N	N	N	G	G	A	N	N	N	N	N	A	N	N	N	N	N	N	N	N	A	A	N	G	N	N	N	A	N	N	N	N	N	N	N	A	A	N	A	A	A	A	N	A	N	G	G	A	N	G	N	A	A	H	G	N	G	N	N	A	N	N	N	N	N	N	H	N	N	N	A	G	A	A	N	N	N	H	N	N	G	N	N	N	N	N	N	N	N	N	N	N	N	G	N	G	N	G	G	N	G	N	N	N	N	G	N	G	G	N	N	N	N	N	N	N	G	G	N	N	N	N	G	G	H	N	G	G	N	N	G	N	N	N	N	N	N	A	N	G	G	N	A	G	N	G	G	N	G	G	G	N	N	N	N	N	N	G	G	N	G	G	N	G	G	G	G	N	G	N	N	N	N	N	H	N	G	G	N	N	N	N	N	N	N	N	A	N	N	G	N	N	N	N	N	N	N	N	N	A	A	G	N	G	A	N	N	G	A	N	A	N	N	A	G	G	N	N	N	N	G	G	G	N	A	N	A	N	N	G	G	N	A	G	G	G	A	G	N	G	G	N	N	G	N	N	N	N	N	N	N	N	A	A	N	N	N	N	G	G	H	G	N	G	G	N	N	A	N	N	N	N	N	N	N	N	N	A	N	N	N	N	N	N	A	N	N	N	N	N	N	N	N	N	N	N	N	N	N	N	N	N	N	G	G	G	N	N	N	N	N	N	N	N	N	N	A	N	N	N	A	N	N	G	N	N	A	G	N	A	A	N	N	N	N	A	G	G	N	N	G	G	A	N	N	A
TGCAGAAAAGCGCGCGGCAGGGCAGCAACGAGGAAACGGGGCTTGCTAGCTTCGCTCCCAGCGA	iniaGBS395	C/G	58	0.038461538	15	369	6	0.974226804	G	C	G	N	G	H	G	G	G	G	G	G	G	G	G	G	G	G	G	G	G	H	G	G	G	G	G	G	G	G	G	G	G	G	G	G	G	G	G	N	G	G	G	G	G	G	G	G	G	G	G	G	G	G	G	G	H	G	H	G	G	G	G	G	G	G	G	G	G	G	G	G	G	C	G	G	G	G	G	G	G	G	G	G	G	G	G	G	N	G	G	G	G	G	G	G	G	G	G	G	G	G	G	G	G	G	G	G	G	G	G	G	G	G	G	G	G	G	G	G	G	G	H	G	G	G	G	G	G	G	G	G	G	G	G	G	G	G	G	G	G	G	G	G	G	G	G	G	G	G	G	G	G	G	G	G	G	G	G	G	G	G	G	G	G	G	G	G	G	G	G	G	G	G	G	G	G	G	G	G	G	G	G	G	G	G	G	G	G	G	G	G	G	G	G	G	G	G	G	G	G	G	G	G	G	G	G	N	G	G	G	G	G	G	G	G	G	G	G	G	G	G	G	G	G	G	G	G	G	G	G	G	G	G	G	G	G	G	G	G	G	G	G	G	G	G	C	G	G	G	G	G	G	G	G	G	G	G	G	G	G	C	G	G	G	G	G	G	G	G	G	G	G	N	G	G	G	G	G	G	G	G	G	G	G	G	N	G	G	G	G	G	G	G	G	G	G	G	G	G	G	G	G	G	G	C	C	G	G	G	G	G	G	G	G	G	G	G	G	G	G	G	G	G	G	G	G	G	G	G	G	G	G	G	G	G	G	G	G	G	G	G	G	G	G	G	G	G	G	G	G	G	G	G	G	H	G	G	C	C	G	G	G	G	G	G	G	G	G	G	G	G	G	G	G	G	G	G	G	G	G	G	C	G
TGCAGAAAAGCGCTCGCGATGACCACGCACTGGTCCATGAGCACCACCAGGAGGGCACCTTCCT	iniaGBS396	A/G	56	0.024930748	9	348	4	0.909793814	G	G	G	G	G	G	G	G	G	G	G	G	G	G	G	G	G	N	G	G	G	N	G	G	G	G	A	G	G	N	G	G	N	G	G	G	G	G	G	G	G	G	G	G	G	N	G	N	G	G	G	G	N	G	G	G	G	G	G	G	G	N	G	G	G	G	G	G	G	G	G	G	N	G	G	G	G	G	G	N	G	G	G	G	G	G	N	G	G	G	N	G	G	G	G	G	G	G	G	G	G	N	G	G	G	G	G	G	G	G	G	G	G	G	G	G	G	G	G	G	G	N	G	G	G	G	G	G	G	G	G	G	G	G	N	G	G	G	G	G	N	G	G	G	G	G	G	G	G	G	N	G	G	G	G	G	G	G	G	G	G	G	G	G	G	G	G	G	G	G	G	G	G	G	G	G	G	G	G	G	G	G	G	G	G	G	G	G	G	N	G	H	G	G	G	G	G	G	A	G	G	G	G	G	G	G	G	G	G	G	G	G	G	G	G	G	G	G	G	G	G	G	G	G	G	G	G	G	N	G	G	G	G	G	G	G	A	G	H	G	G	G	G	G	G	G	H	G	G	G	G	N	G	G	G	G	N	G	G	G	G	N	G	N	G	G	G	G	G	G	G	G	G	G	G	G	G	N	G	G	G	G	G	G	N	N	G	N	G	G	G	N	G	G	G	G	G	G	G	G	G	G	G	G	G	G	G	H	G	G	G	G	G	G	G	G	G	G	G	G	G	G	G	G	G	G	G	G	G	G	G	G	G	G	G	G	G	G	G	G	G	G	G	G	G	G	G	G	G	G	G	G	G	G	G	G	G	G	G	G	N	G	G	G	G	G	G	G	G	G	G	G	N	G	A	A	G	G	G	G	G	G	N	G
TGCAGAAAAGCGGCGGGCAACAACTCGATGAAACAGGGATAGCCTGACGCCCATGGAGCTTGAG	iniaGBS397	A/C	5	0.048951049	14	272	0	0.737113402	N	N	C	C	C	C	C	N	C	C	C	N	N	C	C	N	C	N	C	N	C	N	C	C	N	C	C	C	N	N	C	N	N	N	N	C	C	C	C	N	C	C	C	C	A	N	N	N	C	N	N	N	C	C	C	C	C	C	C	C	C	C	N	C	C	C	C	N	C	C	C	N	C	C	C	C	C	C	C	C	N	C	C	C	N	N	N	C	N	N	C	C	C	C	C	C	N	C	C	C	C	C	C	N	C	C	C	C	C	C	N	C	N	C	C	C	C	C	N	N	C	A	C	C	C	N	C	C	C	C	C	C	N	C	N	C	C	C	C	N	N	C	C	C	N	N	C	N	C	C	C	N	C	C	C	C	C	C	C	C	C	C	C	C	C	C	C	C	C	C	N	C	C	C	C	C	C	C	C	C	C	C	C	N	C	C	C	C	C	N	N	C	C	C	N	N	N	C	C	N	C	C	C	C	C	C	N	C	N	C	C	C	C	C	C	N	C	C	N	C	C	N	C	C	C	C	C	C	N	A	A	C	N	A	N	C	C	C	C	N	C	A	C	C	C	N	C	N	C	C	C	C	C	C	C	C	C	N	C	C	N	N	C	C	N	C	N	N	C	N	C	C	C	N	C	C	N	N	C	N	N	C	C	A	N	C	C	C	C	C	C	C	C	N	C	C	N	N	C	C	C	N	C	C	C	C	C	A	N	A	C	N	C	C	C	C	C	C	N	C	C	C	C	C	C	N	C	C	C	C	C	C	A	A	A	N	N	N	C	C	C	C	N	C	C	C	C	C	C	N	C	C	C	C	C	C	C	C	C	C	C	N	C	C	C	N	C	C	N	N	C	N	A	C	C	C	C	A	C	C	C	N	C	C
TGCAGAAAAGCTCGACGAATGGAGAGCCACCATCCAGAGCCTCGTCGGCGTCGCCAACAATGAT	iniaGBS398	C/T	45	0.212643678	136	37	1	0.443298969	N	N	C	C	N	N	N	C	N	T	C	N	N	N	C	N	C	N	N	N	T	N	C	C	C	N	N	N	N	N	N	N	N	N	N	H	N	T	T	N	N	N	C	C	N	N	N	N	N	C	T	T	C	T	N	T	N	C	C	T	T	N	N	N	N	N	T	C	N	N	N	N	T	C	N	N	N	T	T	T	N	T	N	C	C	N	T	N	T	N	N	N	N	N	N	N	C	N	N	C	T	N	N	C	N	N	N	N	C	T	C	N	C	N	N	N	N	N	C	N	C	N	N	N	N	N	C	C	N	T	C	C	N	N	N	T	C	C	N	N	C	N	C	N	C	C	N	N	C	N	C	N	N	N	C	C	C	C	N	C	C	C	N	C	N	C	N	C	C	N	N	C	C	N	N	C	N	C	N	C	C	C	N	C	C	N	N	C	C	N	C	C	N	N	N	N	C	N	N	N	C	N	C	C	N	C	N	T	N	N	N	C	C	C	C	N	C	N	C	N	T	N	N	N	N	N	N	C	C	C	C	N	C	C	N	C	C	C	N	N	C	C	C	N	C	N	C	N	N	N	N	N	C	C	C	N	C	N	N	N	N	N	N	N	N	N	N	T	T	N	N	C	N	N	N	N	C	N	C	C	N	N	N	C	N	N	N	C	N	C	N	N	C	N	N	N	C	T	N	N	C	C	N	N	N	N	N	C	C	C	N	N	C	C	C	C	C	N	N	N	C	C	C	C	C	N	N	C	N	C	N	N	T	N	T	N	N	N	C	T	C	C	N	C	N	C	N	N	N	C	N	N	N	C	C	N	C	C	T	N	C	C	N	T	N	N	N	N	C	T	T	C	N	N	C	C	N	N	N	N	T	C	N	T
TGCAGAAAAGCTGCAACCCACGGTAAATTTTTGTTGGAACCATTCGCGGGAAAAGTTGAAACCG	iniaGBS399	A/G	24	0.144	209	36	5	0.618556701	A	A	N	N	N	N	N	N	A	A	G	A	G	A	N	A	A	N	G	G	G	N	G	N	G	A	N	N	N	A	N	N	N	A	A	N	A	A	A	N	N	N	A	G	A	A	A	A	A	G	G	A	A	H	A	A	H	N	A	G	A	H	A	A	N	G	G	G	N	N	N	N	G	G	A	G	G	A	A	A	A	N	A	G	G	A	A	N	A	A	A	G	A	A	N	A	N	N	A	A	A	N	A	N	A	A	A	N	G	A	N	A	A	A	A	N	A	N	N	N	N	A	N	A	N	A	N	A	A	A	N	N	N	A	N	A	N	N	N	A	A	A	A	A	A	A	A	A	A	A	A	A	N	A	A	N	A	N	A	N	N	N	N	N	A	A	N	A	A	N	A	N	N	N	N	A	N	A	N	A	A	A	N	N	N	A	N	N	N	N	A	N	A	A	A	A	A	A	N	N	A	A	A	A	A	A	N	N	A	N	A	A	A	A	N	A	A	A	A	A	A	A	A	A	N	A	A	A	N	N	N	N	N	N	N	N	A	A	A	A	A	A	A	G	A	A	A	N	G	A	N	G	A	A	N	N	N	N	N	N	N	G	H	N	A	A	G	A	N	N	G	N	A	N	N	A	N	A	A	N	A	A	A	A	A	A	A	A	A	A	A	H	A	A	A	A	A	A	A	A	A	N	A	A	A	A	A	N	N	N	N	N	N	N	N	N	A	A	A	A	N	N	N	N	N	N	N	N	N	N	N	N	A	N	A	N	A	A	N	N	N	A	A	A	A	A	A	N	A	A	N	N	A	A	A	A	A	A	N	N	A	A	A	A	N	A	A	G	G	A	N	N	N	A	A	A	A	A	A	A	G	A	N	N
TGCAGAAAAGCTGGAGCGAGTGAGACGATGGTCGCCCCTCGACTCGAGTCAGACTTCTCTTCAC	iniaGBS400	C/G	16	0.07960199	184	16	1	0.512886598	C	C	C	C	C	N	C	C	C	C	C	N	C	C	C	N	C	C	C	C	C	C	C	G	N	C	C	N	C	C	C	N	C	C	C	C	C	C	C	C	C	C	N	C	C	C	G	C	C	C	C	C	C	C	C	C	C	N	C	N	C	C	N	C	G	N	C	N	N	N	C	N	N	C	C	C	C	N	C	C	C	C	N	C	C	N	C	N	C	C	G	C	C	N	N	N	C	N	N	C	C	C	C	N	N	C	C	C	N	C	C	N	N	N	N	C	N	N	N	N	N	N	C	C	N	N	C	N	N	N	N	C	C	C	N	N	N	C	N	N	N	N	N	N	C	N	N	C	N	C	N	N	N	N	C	N	C	N	N	C	N	N	C	N	N	N	N	N	N	N	C	N	C	N	N	N	N	N	N	N	N	N	N	N	N	N	N	N	N	C	N	C	N	N	N	N	N	N	C	N	N	N	N	C	N	N	C	N	C	N	N	C	C	N	C	N	C	N	N	N	C	C	N	N	N	N	C	N	C	C	C	N	C	C	C	N	N	C	C	N	N	N	N	N	N	N	G	C	C	C	C	C	N	C	N	N	N	C	N	N	N	C	C	N	C	N	N	N	C	C	C	N	N	N	C	C	C	N	C	N	N	C	C	N	N	N	N	N	N	N	G	G	C	N	N	N	G	G	N	G	N	C	N	C	C	C	C	C	C	C	C	N	C	C	C	N	N	N	N	N	N	C	C	C	C	C	C	C	C	C	C	C	N	N	C	N	N	N	N	N	N	N	N	C	N	N	N	C	N	C	C	C	C	N	C	C	N	N	N	N	C	N	C	C	N	G	G	C	C	C	C	N	C	G	H	C	C	C	G	G	C	N	C	C
TGCAGAAAAGCTGGAGCGAGTGAGACGATGGTCGCCCCTCGACTCGAGTCAGACTTCTCTTCAC	iniaGBS401	G/C	21	0.07960199	184	16	1	0.512886598	G	G	G	G	G	N	G	G	G	G	G	N	G	G	G	N	G	G	G	G	G	G	G	C	N	G	G	N	G	G	G	N	G	G	G	G	G	G	G	G	G	G	N	G	G	G	C	G	G	G	G	G	G	G	G	G	G	N	G	N	G	G	N	G	C	N	G	N	N	N	G	N	N	G	G	G	G	N	G	G	G	G	N	G	G	N	G	N	G	G	C	G	G	N	N	N	G	N	N	G	G	G	G	N	N	G	G	G	N	G	G	N	N	N	N	G	N	N	N	N	N	N	G	G	N	N	G	N	N	N	N	G	G	G	N	N	N	G	N	N	N	N	N	N	G	N	N	G	N	G	N	N	N	N	G	N	G	N	N	G	N	N	G	N	N	N	N	N	N	N	G	N	G	N	N	N	N	N	N	N	N	N	N	N	N	N	N	N	N	G	N	G	N	N	N	N	N	N	G	N	N	N	N	G	N	N	G	N	G	N	N	G	G	N	G	N	G	N	N	N	G	G	N	N	N	N	G	N	G	G	G	N	G	G	G	N	N	G	G	N	N	N	N	N	N	N	C	G	G	G	G	G	N	G	N	N	N	G	N	N	N	G	G	N	G	N	N	N	G	G	G	N	N	N	G	G	G	N	G	N	N	G	G	N	N	N	N	N	N	N	C	C	G	N	N	N	C	C	N	C	N	G	N	G	G	G	G	G	G	G	G	N	G	G	G	N	N	N	N	N	N	G	G	G	G	G	G	G	G	G	G	G	N	N	G	N	N	N	N	N	N	N	N	G	N	N	N	G	N	G	G	G	G	N	G	G	N	N	N	N	G	N	G	G	N	C	C	G	G	G	G	N	G	C	H	G	G	G	C	C	G	N	G	G
TGCAGAAAAGCTGGTGCTTCAAGGGGTTACACTCTCAATGTTGCAAGGGGGTGTCACGGTGTCA	iniaGBS402	A/G	20	0.149847095	49	271	7	0.806701031	A	G	N	N	G	G	G	G	G	G	G	N	G	H	G	G	G	G	G	G	N	G	G	A	G	N	G	G	G	N	G	N	G	G	G	G	G	G	G	N	G	G	G	G	G	G	A	G	G	G	G	G	G	G	G	G	N	G	G	G	G	G	G	N	G	G	N	N	G	G	G	N	N	G	G	N	N	G	G	G	G	G	N	N	N	G	G	N	G	G	A	G	G	G	N	G	N	G	N	G	A	G	G	G	G	G	G	G	G	N	G	G	G	G	H	G	G	G	G	G	G	G	G	N	A	A	G	G	G	N	G	A	G	G	G	G	G	G	G	G	N	G	G	G	N	N	N	G	G	G	N	G	G	G	G	G	G	G	G	A	G	G	G	G	A	A	N	G	G	G	G	N	G	G	G	G	G	G	G	N	G	N	G	G	G	G	G	G	G	N	G	G	G	N	N	G	N	N	G	A	G	G	N	A	G	G	G	N	G	A	G	G	H	N	G	G	A	G	G	A	G	G	G	G	N	G	G	G	A	A	A	N	A	A	A	N	H	G	G	N	G	N	G	G	G	G	G	G	G	G	G	G	N	G	G	G	G	G	G	G	G	G	G	G	G	N	G	N	G	G	G	G	N	G	G	N	G	G	G	G	G	G	G	G	G	A	G	N	A	N	G	G	G	A	G	N	A	A	A	H	G	G	G	A	G	G	A	A	G	A	G	N	N	G	G	G	N	N	G	N	N	N	N	N	N	A	G	G	G	A	G	G	A	G	G	G	G	G	G	G	G	G	G	N	G	G	G	G	G	G	G	G	G	N	A	G	G	G	G	G	N	G	G	G	G	A	H	G	H	G	G	G	A	G	N	N	G	A	A	A	G	G	A	G
TGCAGAAAAGCTTCCATTTTTATGGACTGAGGAGAGCGAGGACGACGATGATATATTCATGCCG	iniaGBS403	A/C	54	0.314685315	95	45	3	0.353092784	A	A	N	N	A	A	N	N	N	N	C	N	N	N	N	A	N	A	N	N	A	A	N	N	N	N	N	N	N	N	A	N	N	A	N	N	N	A	N	N	N	N	A	N	N	N	N	N	A	N	N	A	C	N	A	N	A	A	N	A	N	N	N	N	N	N	N	A	N	N	N	N	N	N	N	N	N	A	A	N	N	A	N	N	N	N	N	N	A	C	N	A	N	A	N	N	N	N	N	N	N	N	N	N	N	H	C	N	A	A	N	C	N	N	A	N	N	N	N	A	H	N	A	N	N	N	C	A	A	N	A	A	N	N	A	A	A	C	N	N	N	A	A	N	A	N	A	N	N	A	N	N	N	N	N	N	N	A	A	N	N	N	A	A	N	N	A	N	A	A	N	A	A	A	A	N	C	N	N	N	N	C	N	N	N	N	C	C	N	N	N	A	N	N	N	A	A	A	N	A	A	N	C	A	A	N	N	C	N	N	N	N	N	A	N	C	N	N	N	N	N	C	N	N	N	C	A	C	N	A	C	N	C	N	A	C	N	A	A	A	A	N	C	A	N	N	N	N	N	N	N	C	A	N	N	N	A	N	N	N	N	N	N	N	N	N	N	N	N	N	C	C	N	N	A	C	N	N	N	C	A	A	N	N	N	A	N	N	A	N	N	N	N	N	N	N	N	A	N	N	N	N	N	A	N	N	N	N	C	C	N	N	A	C	C	N	N	N	N	N	C	N	N	N	N	C	N	C	C	C	N	A	C	N	N	N	A	A	N	N	N	C	C	N	C	C	N	N	N	H	N	C	N	N	N	N	N	N	N	A	N	N	A	A	N	A	N	A	N	N	A	A	C	N	N	N	N	A	N	A	N	N	N	N
TGCAGAAAAGGAACACGTACGTTCGTCAAGACCAGCAGTCCTATTCCGAGATCGGAAGAGCGGT	iniaGBS404	T/C	17	0.228971963	305	98	25	0.974226804	T	T	T	T	T	T	T	T	H	T	T	T	T	T	T	T	T	T	T	T	T	T	T	T	T	C	T	T	T	C	T	C	T	T	T	T	T	C	H	C	N	T	T	T	T	T	T	T	T	T	T	T	T	T	H	T	T	C	H	T	C	T	T	T	C	T	H	T	H	C	H	T	T	C	C	T	T	T	T	T	T	T	C	T	T	T	H	T	H	T	T	T	T	T	C	C	N	T	C	C	T	C	T	C	T	T	T	T	H	H	T	C	C	T	H	T	C	T	C	T	T	C	T	T	H	T	C	T	T	T	T	T	T	T	T	H	T	T	C	T	T	T	T	T	T	T	T	T	C	T	T	T	T	C	T	T	T	T	T	T	T	T	T	T	T	T	T	H	T	T	C	T	T	T	T	T	T	C	T	T	T	T	C	C	C	C	T	T	T	T	T	T	T	H	T	T	T	T	T	T	T	T	T	T	T	T	C	C	T	T	T	T	T	T	T	T	C	T	T	T	T	T	H	T	T	C	T	C	T	H	N	T	T	T	T	T	C	T	T	T	H	T	T	T	T	C	T	T	T	T	T	N	H	C	C	C	T	C	T	C	C	C	T	N	T	T	H	C	H	T	T	H	T	C	T	C	T	C	C	T	T	T	T	C	T	T	T	T	T	T	T	T	T	T	T	T	H	T	T	T	T	C	T	T	T	T	T	T	T	T	C	T	T	C	C	T	T	T	T	C	C	C	C	C	C	N	T	T	T	T	C	T	T	T	T	T	C	T	C	T	C	T	T	T	T	T	T	C	T	T	C	C	C	C	T	T	T	T	T	T	T	H	T	T	T	T	T	T	T	T	T	T	T	T	T	T	T	T	T	T	T	C	T	T
TGCAGAAAAGGAAGATGGGGGACAAGTGTAGTGTGGTAGCTCAACGAAACCTCACCAGATGCAA	iniaGBS405	A/G	8	0.062015504	357	24	6	0.966494845	A	A	A	A	A	A	A	A	A	A	A	A	A	A	A	A	A	A	A	N	A	A	A	A	A	A	A	H	G	H	G	A	A	A	A	A	A	G	N	N	G	A	A	A	G	A	A	A	A	A	A	A	N	H	A	A	A	A	H	A	A	A	A	A	A	A	A	A	A	A	N	A	A	A	A	A	A	A	A	A	A	A	A	A	A	A	A	A	G	A	A	A	A	A	A	A	N	A	A	A	A	G	G	A	A	A	A	A	A	A	A	A	A	A	A	A	A	A	A	A	A	A	A	A	A	A	A	A	A	A	A	A	A	A	A	A	A	A	A	A	A	A	A	A	A	A	A	A	A	A	A	A	A	A	A	A	A	A	A	A	A	A	A	A	A	A	A	A	A	A	A	A	A	A	A	A	A	A	A	A	A	A	A	A	A	A	A	A	A	A	A	A	A	A	A	A	A	A	A	A	A	A	A	A	A	A	A	A	A	A	A	A	A	A	A	A	A	A	A	A	A	A	A	A	A	A	A	A	A	A	A	A	A	A	A	A	A	A	A	A	A	A	A	A	A	A	A	A	A	G	A	N	A	A	A	A	A	A	A	A	A	A	A	A	A	A	N	A	A	A	A	A	A	A	G	G	A	A	H	A	G	G	H	A	A	A	A	A	N	A	A	A	A	A	A	A	A	A	A	A	A	A	A	A	A	A	A	A	A	A	A	A	A	A	A	A	A	A	A	A	A	A	A	A	A	A	A	A	A	A	A	A	A	A	A	A	A	A	A	A	A	A	A	A	A	A	A	A	A	A	A	A	A	A	A	A	A	A	A	A	G	A	A	G	A	A	A	A	A	G	A	A	A	A	G	G	A	A	A	A	A	A	A	A
TGCAGAAAAGGAAGATGGGGGACAAGTGTAGTGTGGTAGCTCAACGAAACCTCACCAGATGCAA	iniaGBS406	A/G	63	0.205655527	293	80	16	0.920103093	A	G	H	A	G	A	A	A	A	G	A	G	A	A	A	G	A	G	A	N	A	A	A	A	G	A	A	A	N	A	N	A	G	G	A	A	G	N	N	N	N	A	A	A	N	G	A	G	G	G	G	G	N	G	A	A	G	G	H	A	H	G	G	A	A	H	G	A	G	A	N	A	G	A	A	A	G	G	G	A	G	A	A	A	A	G	G	G	N	A	A	G	A	G	G	G	N	A	G	G	A	N	N	A	A	A	A	G	A	A	A	A	A	A	A	A	A	A	A	A	A	A	A	A	A	G	A	A	A	A	A	A	A	A	H	H	A	A	A	A	A	A	A	A	A	A	A	A	A	A	A	A	A	A	A	A	A	G	A	A	A	A	A	A	A	A	A	A	A	A	A	A	A	A	A	A	A	A	A	A	A	A	A	A	A	A	A	A	A	A	H	A	G	A	A	A	A	A	A	A	A	A	A	A	A	A	A	A	A	A	G	G	A	A	A	A	A	A	A	A	G	H	A	A	A	A	A	A	A	A	A	A	A	A	A	A	A	A	A	A	A	A	A	A	A	A	G	A	A	N	A	N	H	A	A	H	G	A	G	A	A	A	H	G	G	G	N	A	A	A	H	A	A	G	N	N	A	A	A	A	N	N	G	A	G	A	H	G	N	G	G	G	G	A	A	A	H	A	A	A	A	A	A	A	A	G	G	A	A	A	A	A	A	A	A	A	A	A	A	A	A	A	A	A	A	A	A	A	A	A	A	A	A	A	A	A	A	A	A	A	A	A	A	A	A	A	A	A	A	A	A	A	A	A	A	A	A	A	A	A	N	G	A	N	H	A	H	A	A	N	A	A	A	G	N	N	A	A	A	A	A	A	G	G
TGCAGAAAAGGAATTGGCCTTCAAACGGAGTATGCCCCTTGTGTCTTCAAGCACCG	iniaGBS407	A/C	22	0.25	84	28	0	0.288659794	A	A	N	N	C	N	N	N	N	N	N	A	N	C	N	N	N	N	N	A	C	C	N	A	C	N	N	N	N	N	N	N	A	N	N	N	A	C	N	N	N	N	N	N	A	N	N	N	C	N	C	N	C	C	N	N	N	N	N	N	C	N	C	C	N	C	N	C	N	N	N	N	C	A	N	A	N	N	A	N	C	A	N	A	N	N	N	N	C	C	N	C	N	N	N	N	N	N	C	C	N	N	N	A	N	N	N	A	N	A	A	N	N	N	N	N	A	A	N	A	N	N	N	N	N	N	A	A	A	N	A	N	N	N	A	N	N	A	N	A	N	N	N	N	A	N	N	N	N	N	N	N	A	N	N	N	N	A	N	A	N	N	N	A	N	N	A	N	N	N	A	N	N	A	A	A	A	N	N	A	N	N	N	N	N	N	N	N	N	A	A	N	A	N	A	N	N	A	N	N	N	N	N	N	N	N	N	N	N	A	C	N	N	N	N	N	N	N	N	N	N	N	N	N	N	A	N	N	N	A	N	A	N	N	A	N	A	A	A	N	N	N	N	N	N	N	A	N	N	N	N	N	N	N	N	A	A	N	A	N	N	N	N	N	A	N	N	N	N	N	C	N	N	N	N	N	C	N	N	N	A	N	N	N	A	N	N	N	N	N	A	N	C	N	N	A	N	N	N	N	A	N	N	N	N	N	N	A	N	A	N	N	N	N	N	N	A	N	A	N	N	N	N	N	N	A	N	A	A	N	A	N	N	A	N	N	A	N	N	A	N	N	N	N	N	A	A	N	A	N	N	N	N	N	A	N	N	A	N	N	A	N	A	A	A	N	N	N	C	N	N	N	N	N	N	N	C	A	A	N	N	N	N	N
TGCAGAAAAGGACTGCTGCGCTTTTATGGCTACAACGGCGAAGCTTCGGCCATTTGAAACGGTC	iniaGBS408	C/T	20	0.093117409	221	23	3	0.621134021	C	N	C	N	C	N	C	N	N	C	C	N	C	N	C	C	C	H	N	N	N	N	N	C	C	C	N	C	C	C	N	N	N	C	N	T	C	C	C	N	C	T	N	N	C	C	N	C	N	N	T	C	C	H	N	C	H	C	C	T	C	T	T	N	C	N	N	T	T	C	C	N	C	C	C	C	C	N	N	C	C	C	C	C	T	N	T	C	N	C	C	T	N	N	C	N	N	N	N	C	N	C	C	N	N	T	N	C	T	T	C	N	C	C	C	C	C	C	C	T	C	C	C	T	N	N	C	C	C	C	C	C	N	N	N	C	C	C	C	N	C	C	N	C	N	N	N	C	N	N	N	N	N	C	N	N	C	C	C	C	C	C	N	C	C	N	C	N	C	C	C	C	C	C	C	N	C	N	N	C	N	C	C	N	C	N	N	C	N	N	C	C	C	N	N	N	C	C	C	C	C	N	C	N	C	C	C	N	C	N	C	C	N	C	C	C	C	C	C	C	N	T	C	C	C	C	C	C	N	C	C	C	N	N	C	C	N	C	C	C	C	C	C	N	C	N	C	C	C	N	N	C	C	N	C	C	N	C	C	N	N	N	N	N	C	N	N	C	N	N	N	N	N	N	C	C	N	N	N	C	N	C	C	C	C	C	C	C	N	C	T	T	C	N	C	N	C	N	N	N	C	C	C	N	N	N	C	C	C	C	N	C	C	N	C	C	C	C	N	C	C	C	N	C	N	C	C	N	C	N	C	C	N	C	C	C	C	N	C	N	C	N	C	C	C	N	C	C	N	C	C	N	N	C	C	C	N	C	N	C	N	C	C	N	C	C	N	C	C	C	N	C	C	C	N	C	N	C	C	N	T	N	N	C
TGCAGAAAAGGACTTGGAAGAAATCGGGGTCAACCTTCGGTCCAGATCTATGGTTCTTCATAGG	iniaGBS409	A/G	59	0.217741935	27	97	0	0.319587629	G	N	N	N	N	N	N	N	G	N	G	N	N	A	N	N	N	N	N	G	N	N	N	A	N	N	N	N	N	N	A	N	N	N	N	G	N	N	N	N	N	N	G	N	A	G	A	A	N	N	N	N	N	N	A	G	G	N	N	N	N	N	N	A	N	N	N	N	N	G	G	N	G	G	G	N	N	N	N	A	A	G	G	N	N	G	N	A	N	N	N	N	N	N	N	G	G	N	N	A	N	N	N	N	N	A	A	A	N	N	G	G	N	G	N	N	G	N	G	N	N	N	N	N	G	G	N	N	N	G	G	G	N	N	N	N	G	G	N	N	N	N	G	G	N	G	N	N	G	N	N	N	N	N	G	G	G	G	G	N	N	G	G	N	N	N	N	N	A	N	G	G	G	N	G	N	N	N	N	N	G	N	N	N	A	N	N	G	N	N	N	N	G	G	N	N	N	G	N	N	G	G	N	G	N	G	G	N	N	N	N	N	N	N	G	N	A	N	G	G	N	N	N	A	N	G	N	N	G	N	N	A	N	G	G	G	N	N	G	N	G	G	N	N	N	N	N	G	G	N	N	G	N	N	G	N	N	G	N	G	N	G	N	N	N	N	N	N	N	N	N	N	N	N	N	N	G	A	N	N	N	A	N	G	N	N	N	N	G	N	G	N	G	N	N	N	N	N	N	N	N	N	N	N	G	N	N	N	N	N	G	N	N	N	N	N	N	N	N	N	A	N	N	N	G	N	N	N	G	N	N	N	N	A	N	N	G	N	G	G	N	N	N	A	N	N	G	G	G	A	N	N	G	G	G	G	N	N	N	N	G	N	N	A	N	N	N	N	N	N	N	N	N	N	N	N	N	G	G	N	N	N	N	G
TGCAGAAAAGGATGGATAAGACTAGCCAATCCAGATACACCACCGAGATCGGAAGAGCGGTTCA	iniaGBS410	C/T	30	0.314868805	108	220	15	0.806701031	N	C	N	T	T	C	C	C	C	T	T	C	T	T	T	T	C	H	N	N	T	T	N	C	T	T	T	T	T	T	T	N	T	T	N	C	T	T	T	N	T	T	C	T	T	T	N	T	T	T	T	T	T	T	T	T	T	N	T	T	C	T	T	T	T	N	H	T	H	T	T	T	T	T	T	T	T	T	N	N	T	T	T	N	T	T	T	T	T	T	H	T	N	N	T	T	T	C	T	N	N	C	T	T	T	T	T	T	T	H	C	C	C	C	T	C	C	C	T	H	C	C	T	T	C	T	N	T	T	T	T	T	C	C	T	C	C	H	T	T	T	T	T	N	T	C	N	T	C	T	T	T	N	C	N	C	T	C	T	C	C	C	T	H	T	N	C	N	N	C	C	T	T	T	C	T	C	N	C	T	T	N	N	N	T	C	T	T	T	T	T	N	T	T	T	N	C	T	C	C	C	T	T	T	T	T	T	N	T	C	C	T	T	T	T	T	C	C	T	T	T	T	T	N	N	N	T	T	C	C	N	T	C	H	C	N	N	T	C	T	T	T	T	T	T	T	T	T	T	T	T	T	N	T	C	T	T	C	T	N	T	T	T	N	T	T	T	N	C	C	T	N	N	T	T	T	T	T	T	H	T	T	T	T	T	N	T	H	T	T	T	T	C	C	N	C	C	C	C	C	T	C	T	H	N	T	T	N	C	C	N	N	T	C	C	H	T	C	N	N	N	N	C	N	C	N	N	N	C	C	C	N	T	N	C	T	C	T	C	T	T	C	C	T	C	H	T	N	T	N	N	N	C	T	N	C	N	T	T	T	T	T	N	T	H	C	C	T	T	T	T	C	N	N	C	C	T	C	N	C	T	T	T	C
TGCAGAAAAGGCGCAATACATTGGGGATGATAATAGATCGAACTCTAGGGACCCAGGAGCGAGC	iniaGBS411	A/G	19	0.044585987	14	300	0	0.809278351	G	N	G	G	N	G	G	N	G	G	G	G	G	G	G	G	G	N	G	G	G	N	G	G	G	A	G	G	G	G	G	N	G	G	G	G	G	G	N	N	G	A	G	G	G	G	G	G	G	G	G	G	G	G	G	G	G	N	G	G	G	G	G	G	G	G	G	G	N	G	N	G	G	G	G	G	G	G	G	G	G	G	A	G	G	G	G	G	G	G	G	G	N	N	G	G	N	G	N	N	G	G	G	A	G	G	G	G	G	G	G	G	G	G	G	G	G	G	G	G	G	G	G	G	G	G	G	G	G	G	G	N	G	G	N	N	N	G	N	G	G	G	G	N	G	N	N	G	G	N	N	G	N	G	G	G	G	A	N	G	G	A	N	G	N	N	G	G	G	A	A	G	N	G	N	G	N	G	N	G	N	G	N	A	N	N	N	G	G	G	G	G	G	G	G	N	A	G	G	N	N	N	G	G	G	N	G	N	G	G	N	G	G	G	G	N	G	N	G	G	G	N	G	G	N	G	G	G	G	G	G	G	G	G	G	N	G	G	G	G	G	G	G	G	G	G	G	G	G	N	G	N	N	G	G	G	G	G	G	N	N	G	G	N	G	G	G	G	G	G	G	G	N	N	G	G	G	A	G	N	N	G	G	G	G	A	G	G	N	N	G	G	G	G	G	G	G	G	G	G	G	N	G	G	G	G	G	G	G	G	G	G	G	G	G	G	G	G	G	A	G	G	G	G	G	N	G	G	G	G	G	G	G	G	G	G	N	G	G	G	G	G	G	G	G	G	G	N	G	G	G	G	G	G	G	G	G	G	G	G	G	A	N	G	G	G	G	G	G	G	G	G	G	G	G	G	G	G	G	G	N	G	G	G
TGCAGAAAAGGCGCAATACATTGGGGATGATAATAGATCGAACTCTAGGGACCCAGGAGCGAGC	iniaGBS412	T/C	27	0.044585987	14	300	0	0.809278351	C	N	C	C	N	C	C	N	C	C	C	C	C	C	C	C	C	N	C	C	C	N	C	C	C	T	C	C	C	C	C	N	C	C	C	C	C	C	N	N	C	T	C	C	C	C	C	C	C	C	C	C	C	C	C	C	C	N	C	C	C	C	C	C	C	C	C	C	N	C	N	C	C	C	C	C	C	C	C	C	C	C	T	C	C	C	C	C	C	C	C	C	N	N	C	C	N	C	N	N	C	C	C	T	C	C	C	C	C	C	C	C	C	C	C	C	C	C	C	C	C	C	C	C	C	C	C	C	C	C	C	N	C	C	N	N	N	C	N	C	C	C	C	N	C	N	N	C	C	N	N	C	N	C	C	C	C	T	N	C	C	T	N	C	N	N	C	C	C	T	T	C	N	C	N	C	N	C	N	C	N	C	N	T	N	N	N	C	C	C	C	C	C	C	C	N	T	C	C	N	N	N	C	C	C	N	C	N	C	C	N	C	C	C	C	N	C	N	C	C	C	N	C	C	N	C	C	C	C	C	C	C	C	C	C	N	C	C	C	C	C	C	C	C	C	C	C	C	C	N	C	N	N	C	C	C	C	C	C	N	N	C	C	N	C	C	C	C	C	C	C	C	N	N	C	C	C	T	C	N	N	C	C	C	C	T	C	C	N	N	C	C	C	C	C	C	C	C	C	C	C	N	C	C	C	C	C	C	C	C	C	C	C	C	C	C	C	C	C	T	C	C	C	C	C	N	C	C	C	C	C	C	C	C	C	C	N	C	C	C	C	C	C	C	C	C	C	N	C	C	C	C	C	C	C	C	C	C	C	C	C	T	N	C	C	C	C	C	C	C	C	C	C	C	C	C	C	C	C	C	N	C	C	C
TGCAGAAAAGGGGAAGGCCCACTGGGAGGGGCCCG	iniaGBS413	A/G	20	0.3125	45	93	6	0.340206186	N	A	N	N	A	N	N	N	N	G	A	G	N	N	G	G	A	N	N	N	N	N	N	N	N	H	N	N	A	N	N	N	N	N	A	N	A	G	N	N	N	N	G	G	N	N	N	A	N	N	G	N	G	N	N	N	N	N	N	N	N	N	N	N	G	G	N	N	N	N	N	A	N	A	N	N	N	N	N	N	N	N	G	G	A	N	N	G	G	N	A	G	N	G	N	N	N	H	G	G	N	G	A	N	N	N	N	A	G	N	G	G	N	N	N	N	A	N	A	N	N	N	N	N	G	A	N	N	A	N	G	G	G	H	N	G	N	N	N	N	N	N	N	N	G	N	N	A	G	N	G	N	N	N	N	N	N	N	G	N	N	G	N	N	N	G	G	N	G	N	N	G	A	N	G	G	N	H	N	N	G	N	N	N	N	N	G	N	N	N	N	N	N	N	N	G	N	N	N	A	G	N	N	N	N	G	N	G	A	A	N	N	N	N	A	N	N	G	G	N	N	N	N	G	N	G	N	G	A	N	N	G	N	H	N	N	N	N	A	N	G	N	N	A	G	G	N	G	N	N	G	A	G	N	N	N	N	N	N	N	N	N	N	H	A	G	N	N	N	A	N	N	N	N	N	A	N	N	A	N	N	A	G	N	N	N	N	G	N	G	N	N	N	N	N	G	N	N	N	G	G	G	G	N	N	N	N	N	A	G	N	N	N	G	N	N	N	N	N	N	N	N	N	G	N	G	N	G	G	N	G	G	N	N	N	G	A	N	G	A	N	N	N	G	N	N	N	N	G	N	N	N	G	N	N	G	G	G	N	N	G	N	N	G	N	N	G	N	N	A	N	N	N	A	A	N	N	N	G	N	N	N	N	G
TGCAGAAAAGGGGAAGGCCCACTGGGAGGGGCCCG	iniaGBS414	T/C	22	0.3125	45	93	6	0.340206186	N	T	N	N	T	N	N	N	N	C	T	C	N	N	C	C	T	N	N	N	N	N	N	N	N	H	N	N	T	N	N	N	N	N	T	N	T	C	N	N	N	N	C	C	N	N	N	T	N	N	C	N	C	N	N	N	N	N	N	N	N	N	N	N	C	C	N	N	N	N	N	T	N	T	N	N	N	N	N	N	N	N	C	C	T	N	N	C	C	N	T	C	N	C	N	N	N	H	C	C	N	C	T	N	N	N	N	T	C	N	C	C	N	N	N	N	T	N	T	N	N	N	N	N	C	T	N	N	T	N	C	C	C	H	N	C	N	N	N	N	N	N	N	N	C	N	N	T	C	N	C	N	N	N	N	N	N	N	C	N	N	C	N	N	N	C	C	N	C	N	N	C	T	N	C	C	N	H	N	N	C	N	N	N	N	N	C	N	N	N	N	N	N	N	N	C	N	N	N	T	C	N	N	N	N	C	N	C	T	T	N	N	N	N	T	N	N	C	C	N	N	N	N	C	N	C	N	C	T	N	N	C	N	H	N	N	N	N	T	N	C	N	N	T	C	C	N	C	N	N	C	T	C	N	N	N	N	N	N	N	N	N	N	H	T	C	N	N	N	T	N	N	N	N	N	T	N	N	T	N	N	T	C	N	N	N	N	C	N	C	N	N	N	N	N	C	N	N	N	C	C	C	C	N	N	N	N	N	T	C	N	N	N	C	N	N	N	N	N	N	N	N	N	C	N	C	N	C	C	N	C	C	N	N	N	C	T	N	C	T	N	N	N	C	N	N	N	N	C	N	N	N	C	N	N	C	C	C	N	N	C	N	N	C	N	N	C	N	N	T	N	N	N	T	T	N	N	N	C	N	N	N	N	C
TGCAGAAAAGGGGAAGGCCCACTGGGAGGGGCCCG	iniaGBS415	G/A	23	0.3125	45	93	6	0.340206186	N	G	N	N	G	N	N	N	N	A	G	A	N	N	A	A	G	N	N	N	N	N	N	N	N	H	N	N	G	N	N	N	N	N	G	N	G	A	N	N	N	N	A	A	N	N	N	G	N	N	A	N	A	N	N	N	N	N	N	N	N	N	N	N	A	A	N	N	N	N	N	G	N	G	N	N	N	N	N	N	N	N	A	A	G	N	N	A	A	N	G	A	N	A	N	N	N	H	A	A	N	A	G	N	N	N	N	G	A	N	A	A	N	N	N	N	G	N	G	N	N	N	N	N	A	G	N	N	G	N	A	A	A	H	N	A	N	N	N	N	N	N	N	N	A	N	N	G	A	N	A	N	N	N	N	N	N	N	A	N	N	A	N	N	N	A	A	N	A	N	N	A	G	N	A	A	N	H	N	N	A	N	N	N	N	N	A	N	N	N	N	N	N	N	N	A	N	N	N	G	A	N	N	N	N	A	N	A	G	G	N	N	N	N	G	N	N	A	A	N	N	N	N	A	N	A	N	A	G	N	N	A	N	H	N	N	N	N	G	N	A	N	N	G	A	A	N	A	N	N	A	G	A	N	N	N	N	N	N	N	N	N	N	H	G	A	N	N	N	G	N	N	N	N	N	G	N	N	G	N	N	G	A	N	N	N	N	A	N	A	N	N	N	N	N	A	N	N	N	A	A	A	A	N	N	N	N	N	G	A	N	N	N	A	N	N	N	N	N	N	N	N	N	A	N	A	N	A	A	N	A	A	N	N	N	A	G	N	A	G	N	N	N	A	N	N	N	N	A	N	N	N	A	N	N	A	A	A	N	N	A	N	N	A	N	N	A	N	N	G	N	N	N	G	G	N	N	N	A	N	N	N	N	A
TGCAGAAAAGGGGAAGGCTCACCGAGAAGGGTCCG	iniaGBS416	A/G	20	0.340909091	45	86	1	0.335051546	N	N	G	N	A	G	N	N	N	N	A	G	N	N	G	N	N	N	N	N	N	N	N	A	G	N	A	N	N	N	N	N	N	N	N	N	N	N	N	N	N	N	N	N	G	N	A	N	N	G	N	N	G	N	N	N	G	N	N	N	N	N	G	N	N	G	N	N	N	N	A	G	A	N	N	N	N	G	A	N	N	G	A	G	G	N	G	N	N	A	N	G	A	G	A	N	G	G	N	N	N	N	N	N	G	N	G	N	N	N	N	N	N	N	N	N	N	G	N	N	N	N	G	N	N	N	N	N	N	N	N	N	A	N	A	N	G	N	G	G	N	N	G	G	G	N	G	N	N	N	G	N	N	N	N	N	N	G	G	N	N	N	N	N	N	G	N	N	N	N	G	N	N	N	N	G	G	N	N	N	N	N	N	N	G	G	G	N	N	N	G	N	N	N	G	N	N	G	A	N	G	N	G	N	G	G	N	N	N	N	N	N	N	G	G	N	A	N	G	N	A	N	G	N	G	N	N	N	N	N	N	N	N	N	N	N	N	N	N	N	N	G	N	G	N	N	N	A	G	G	N	N	G	N	A	A	G	N	N	N	N	N	N	N	A	N	N	G	N	N	N	N	N	A	A	N	A	N	A	G	G	N	N	N	G	N	N	G	G	G	G	G	G	A	G	N	A	A	N	A	G	N	G	N	N	N	G	N	N	A	N	N	N	N	N	G	N	N	A	N	A	N	N	A	N	N	N	N	N	N	A	N	A	N	N	N	N	N	N	G	G	G	N	N	N	A	A	N	N	N	A	N	A	N	N	N	A	N	N	N	N	A	G	N	H	A	N	N	G	N	N	N	A	G	N	A	N	N	G	N	N	G	G	G
TGCAGAAAAGGGGAAGGCTCACCGAGAAGGGTCCGAGATCGGAAGAGCGGTTCAGCAGGAATGC	iniaGBS417	A/G	20	0.413953488	89	124	2	0.543814433	N	N	N	G	A	G	G	A	N	N	A	N	N	N	A	N	G	N	N	A	N	A	N	A	N	A	N	N	N	N	A	N	N	N	N	N	N	N	N	N	N	A	N	A	G	N	A	N	N	N	A	N	G	G	A	A	G	N	N	G	N	A	N	A	N	G	A	N	N	N	N	N	N	A	A	G	N	N	N	N	N	G	N	G	G	A	G	A	A	N	A	G	N	G	A	G	N	N	N	A	A	N	N	G	G	G	N	A	G	H	N	G	G	G	A	N	G	G	N	G	N	N	G	N	G	G	N	G	G	G	G	G	A	G	A	G	G	G	G	G	N	N	G	G	G	G	N	N	G	N	G	G	N	A	G	N	N	G	G	N	G	N	A	G	N	G	N	G	G	N	N	G	G	G	G	G	G	N	N	N	N	G	A	A	A	G	N	G	G	N	N	G	N	G	G	N	N	N	A	N	N	N	G	G	G	N	G	G	N	G	G	G	G	G	G	G	A	G	G	G	N	N	G	N	N	N	N	A	N	N	A	N	N	N	N	G	N	G	A	G	N	G	G	N	G	G	A	A	N	G	N	N	G	G	N	A	G	N	N	A	A	N	N	N	N	A	G	N	N	A	A	N	N	N	A	N	A	N	A	G	G	N	N	A	G	A	N	N	G	G	N	G	N	N	N	N	A	A	N	A	G	A	G	A	A	N	G	N	N	A	N	N	N	N	N	G	N	A	N	N	A	N	N	N	A	N	N	A	N	N	A	N	N	N	A	G	A	G	G	N	G	G	G	N	N	A	N	A	N	A	A	N	A	A	A	N	N	A	G	G	N	A	G	G	A	A	H	N	G	N	A	G	A	N	N	A	A	A	A	A	A	N	G	G
TGCAGAAAAGGGGGAAGATTCATCTCGATGCGACAGGGCAGGGAGCTACTCCAATGCCTTGGTG	iniaGBS418	T/C	28	0.04822335	368	19	7	0.979381443	T	T	T	T	T	T	T	T	T	T	T	T	T	T	T	T	T	T	T	N	T	T	T	T	T	C	T	T	T	T	T	T	T	T	T	T	T	T	H	T	N	T	T	T	T	T	T	T	T	T	T	T	T	T	T	T	T	T	T	T	T	T	T	T	T	T	H	T	T	C	C	N	T	T	C	T	T	T	T	T	T	T	C	T	T	T	T	H	T	T	T	T	T	T	C	T	T	T	T	T	T	T	T	T	T	T	T	T	T	T	T	T	T	T	T	T	T	T	T	T	T	T	T	T	T	T	T	T	T	T	T	T	T	T	T	T	T	T	T	T	T	T	T	T	T	T	T	T	T	T	T	T	T	T	T	T	T	T	T	T	T	T	T	T	T	T	T	T	T	T	T	T	T	T	T	T	T	T	T	T	T	T	T	T	T	T	T	T	T	T	T	T	T	T	T	T	T	T	T	T	T	T	T	T	T	T	T	T	T	T	T	T	T	T	T	T	T	T	T	T	T	T	T	T	T	T	T	T	T	T	T	T	T	T	T	T	T	T	T	T	T	T	T	T	T	T	T	T	T	T	T	T	H	H	T	T	T	T	T	T	T	T	T	T	T	T	T	T	T	T	T	T	T	C	T	T	T	T	C	C	T	T	T	T	T	T	T	T	T	T	T	T	T	T	T	T	T	T	T	T	T	T	T	T	T	H	C	T	T	T	T	T	T	T	T	T	T	T	T	T	T	T	T	T	T	T	T	T	T	T	T	T	T	T	T	T	T	T	T	T	T	T	T	T	T	T	T	T	T	T	T	T	T	T	T	T	T	T	T	T	T	C	T	T	H	T	T	T	T	T	N	T	T	T	T	T	T	T	T	T	T	T	C	T
TGCAGAAAAGGGGGAAGATTCATCTCGATGCGACAGGGCAGGGAGCTACTCCAATGCCTTGGTG	iniaGBS419	G/A	37	0.04822335	368	19	7	0.979381443	G	G	G	G	G	G	G	G	G	G	G	G	G	G	G	G	G	G	G	N	G	G	G	G	G	A	G	G	G	G	G	G	G	G	G	G	G	G	H	G	N	G	G	G	G	G	G	G	G	G	G	G	G	G	G	G	G	G	G	G	G	G	G	G	G	G	H	G	G	A	A	N	G	G	A	G	G	G	G	G	G	G	A	G	G	G	G	H	G	G	G	G	G	G	A	G	G	G	G	G	G	G	G	G	G	G	G	G	G	G	G	G	G	G	G	G	G	G	G	G	G	G	G	G	G	G	G	G	G	G	G	G	G	G	G	G	G	G	G	G	G	G	G	G	G	G	G	G	G	G	G	G	G	G	G	G	G	G	G	G	G	G	G	G	G	G	G	G	G	G	G	G	G	G	G	G	G	G	G	G	G	G	G	G	G	G	G	G	G	G	G	G	G	G	G	G	G	G	G	G	G	G	G	G	G	G	G	G	G	G	G	G	G	G	G	G	G	G	G	G	G	G	G	G	G	G	G	G	G	G	G	G	G	G	G	G	G	G	G	G	G	G	G	G	G	G	G	G	G	G	G	G	H	H	G	G	G	G	G	G	G	G	G	G	G	G	G	G	G	G	G	G	G	A	G	G	G	G	A	A	G	G	G	G	G	G	G	G	G	G	G	G	G	G	G	G	G	G	G	G	G	G	G	G	G	H	A	G	G	G	G	G	G	G	G	G	G	G	G	G	G	G	G	G	G	G	G	G	G	G	G	G	G	G	G	G	G	G	G	G	G	G	G	G	G	G	G	G	G	G	G	G	G	G	G	G	G	G	G	G	G	A	G	G	H	G	G	G	G	G	N	G	G	G	G	G	G	G	G	G	G	G	A	G
TGCAGAAAAGGGTGAAGATTCATCTCGACGCGACAGGACAGGGAGCTACTCCAATGCCTTGGTG	iniaGBS420	C/T	28	0.048346056	19	367	7	0.976804124	T	T	T	T	T	T	T	T	T	T	T	T	T	T	T	T	T	T	T	N	T	T	T	T	T	C	T	T	T	T	T	T	T	T	T	T	T	T	H	T	N	T	T	T	T	T	T	T	T	T	T	T	T	T	T	T	T	T	T	T	T	T	T	T	T	T	H	T	T	C	C	N	T	T	C	T	T	T	T	T	T	T	C	T	T	T	T	H	T	T	T	T	T	T	C	T	T	T	T	T	T	T	T	T	T	T	T	T	T	T	T	T	T	T	T	T	T	T	T	T	T	T	T	T	T	T	T	T	T	T	T	T	T	T	T	T	T	T	T	T	T	T	T	T	T	T	N	T	T	T	T	T	T	T	T	T	T	T	T	T	T	T	T	T	T	T	T	T	T	T	T	T	T	T	T	T	T	T	T	T	T	T	T	T	T	T	T	T	T	T	T	T	T	T	T	T	T	T	T	T	T	T	T	T	T	T	T	T	T	T	T	T	T	T	T	T	T	T	T	T	T	T	T	T	T	T	T	T	T	T	T	T	T	T	T	T	T	T	T	T	T	T	T	T	T	T	T	T	T	T	T	T	H	H	T	T	T	T	T	T	T	T	T	T	T	T	T	T	T	T	T	T	T	C	T	T	T	T	C	C	T	T	T	T	T	T	T	T	T	T	T	T	T	T	T	T	T	T	T	T	T	T	T	T	T	H	C	T	T	T	T	T	T	T	T	T	T	T	T	T	T	T	T	T	T	T	T	T	T	T	T	T	T	T	T	T	T	T	T	T	T	T	T	T	T	T	T	T	T	T	T	T	T	T	T	T	T	T	T	T	T	C	T	T	H	T	T	T	T	T	N	T	T	T	T	T	T	T	T	T	T	T	C	T
TGCAGAAAAGGGTGAAGATTCATCTCGACGCGACAGGACAGGGAGCTACTCCAATGCCTTGGTG	iniaGBS421	A/G	37	0.048346056	19	367	7	0.976804124	G	G	G	G	G	G	G	G	G	G	G	G	G	G	G	G	G	G	G	N	G	G	G	G	G	A	G	G	G	G	G	G	G	G	G	G	G	G	H	G	N	G	G	G	G	G	G	G	G	G	G	G	G	G	G	G	G	G	G	G	G	G	G	G	G	G	H	G	G	A	A	N	G	G	A	G	G	G	G	G	G	G	A	G	G	G	G	H	G	G	G	G	G	G	A	G	G	G	G	G	G	G	G	G	G	G	G	G	G	G	G	G	G	G	G	G	G	G	G	G	G	G	G	G	G	G	G	G	G	G	G	G	G	G	G	G	G	G	G	G	G	G	G	G	G	G	N	G	G	G	G	G	G	G	G	G	G	G	G	G	G	G	G	G	G	G	G	G	G	G	G	G	G	G	G	G	G	G	G	G	G	G	G	G	G	G	G	G	G	G	G	G	G	G	G	G	G	G	G	G	G	G	G	G	G	G	G	G	G	G	G	G	G	G	G	G	G	G	G	G	G	G	G	G	G	G	G	G	G	G	G	G	G	G	G	G	G	G	G	G	G	G	G	G	G	G	G	G	G	G	G	G	H	H	G	G	G	G	G	G	G	G	G	G	G	G	G	G	G	G	G	G	G	A	G	G	G	G	A	A	G	G	G	G	G	G	G	G	G	G	G	G	G	G	G	G	G	G	G	G	G	G	G	G	G	H	A	G	G	G	G	G	G	G	G	G	G	G	G	G	G	G	G	G	G	G	G	G	G	G	G	G	G	G	G	G	G	G	G	G	G	G	G	G	G	G	G	G	G	G	G	G	G	G	G	G	G	G	G	G	G	A	G	G	H	G	G	G	G	G	N	G	G	G	G	G	G	G	G	G	G	G	A	G
TGCAGAAAAGGTACACGCACGTTCGTCAAGACCAGCAGTCCTATTCCGAGATCGGAAGAGCGGT	iniaGBS422	C/T	17	0.230588235	98	303	24	0.971649485	T	N	T	T	T	T	T	T	H	T	T	T	T	T	T	T	T	T	T	T	T	T	T	T	T	C	T	T	T	C	T	C	T	T	T	T	T	C	H	C	N	T	T	T	T	T	T	T	T	T	T	T	T	T	H	T	T	C	H	T	C	T	T	T	C	T	H	T	H	C	H	T	T	C	C	T	T	T	T	T	T	T	C	T	T	T	H	T	H	T	T	T	T	T	C	C	N	T	C	C	T	C	T	C	T	T	T	T	H	H	T	C	C	T	H	T	C	T	C	T	T	C	T	T	H	T	C	T	T	T	T	T	T	T	T	C	T	T	C	T	T	T	T	T	T	T	T	T	C	T	T	T	T	C	T	T	T	T	T	T	T	T	T	T	T	T	T	H	T	T	C	T	T	T	T	T	T	C	T	T	T	T	C	C	C	C	T	T	T	T	T	T	T	H	T	T	T	T	T	T	T	T	T	T	T	T	C	C	T	T	T	T	T	T	T	T	C	T	T	T	T	T	H	T	T	C	T	C	T	H	N	T	T	T	T	T	C	T	T	T	H	T	T	T	T	C	T	T	T	T	T	N	H	C	C	C	T	C	T	C	C	C	T	N	T	T	H	C	H	T	T	H	T	C	T	C	T	C	C	T	T	T	T	C	T	T	T	T	T	T	T	T	T	T	T	T	H	T	T	T	T	C	T	T	T	T	T	T	T	T	C	T	T	C	C	T	T	T	T	C	C	C	C	C	C	N	T	T	T	T	C	T	T	T	T	T	C	T	C	T	C	T	T	T	T	T	T	C	T	T	C	C	C	C	T	T	T	T	T	T	T	H	T	T	T	T	T	T	T	T	T	T	T	T	T	T	T	T	T	T	T	C	T	T
TGCAGAAAAGGTGCATATGGTCTAGAGATATATAAGACAGAGCGGGCAATGTTCAAAATGTCTG	iniaGBS423	A/G	54	0.384057971	82	53	3	0.340206186	G	G	N	N	N	N	N	N	N	N	N	N	N	N	N	N	N	A	N	N	N	N	A	N	A	A	G	N	N	G	N	N	N	N	N	N	N	N	N	N	N	N	N	N	N	N	N	N	N	N	N	N	N	N	N	N	N	N	N	N	N	N	N	G	N	A	N	N	N	A	N	N	N	N	A	A	N	N	N	A	N	N	N	N	N	A	N	A	N	N	N	N	N	N	A	N	A	N	A	N	N	N	G	A	G	A	A	A	A	A	N	G	N	N	N	N	G	N	N	N	H	N	N	A	N	A	A	H	G	N	G	A	A	N	A	A	A	A	N	G	G	G	G	A	G	A	A	A	N	A	N	N	A	N	N	A	N	A	G	N	A	A	N	A	A	A	A	A	A	A	A	N	A	A	A	N	N	N	A	N	G	N	N	N	N	N	A	G	G	G	N	A	G	G	N	N	N	A	N	N	N	G	G	G	H	A	N	A	N	G	N	N	N	G	G	A	N	N	G	G	N	A	N	N	N	A	N	N	N	N	N	N	N	N	N	N	N	N	A	G	A	G	G	G	G	A	N	N	N	G	N	N	N	N	N	N	A	N	N	N	N	N	N	N	N	N	N	N	N	N	N	N	N	N	N	N	N	N	A	A	G	N	N	A	A	N	N	N	N	N	N	N	N	G	A	A	N	N	N	N	N	N	N	A	N	N	G	N	N	N	A	N	N	N	N	N	N	G	G	G	G	N	N	N	N	N	N	N	N	N	N	A	N	N	N	N	N	G	N	N	N	G	N	N	G	G	A	N	A	G	N	A	A	N	N	A	N	N	N	N	N	A	N	N	N	N	N	N	N	N	N	N	N	N	N	N	N	N	N	N	N	N	G	A
TGCAGAAAAGGTGCCCAATACATATAGAGCGTGGACATCTAGAGCTTAGCATATGCATCCTGCC	iniaGBS424	C/T	29	0.170967742	253	53	4	0.778350515	N	N	N	N	T	N	N	C	C	C	C	N	T	N	N	N	N	C	T	T	C	T	N	C	C	C	T	N	N	N	C	C	N	N	C	C	C	C	C	C	C	C	C	N	C	C	C	C	C	C	C	C	N	C	N	C	C	N	C	C	N	C	N	C	N	C	C	N	C	C	C	N	C	T	H	C	C	C	C	T	C	N	N	C	N	C	N	C	C	C	C	C	C	C	C	N	N	N	C	C	C	C	C	C	N	C	C	C	C	C	C	C	C	C	C	C	C	C	C	C	C	N	C	C	N	N	C	C	C	C	C	C	C	C	C	C	C	C	C	C	T	T	T	C	C	N	C	N	N	C	C	C	C	N	C	C	C	C	N	C	C	C	C	C	C	C	C	C	C	C	C	C	C	C	C	C	C	C	C	C	C	C	C	C	C	C	C	C	C	C	N	C	T	C	C	T	T	C	C	N	T	C	C	C	N	C	C	C	N	C	C	C	N	C	C	C	N	C	C	C	C	C	C	N	C	N	N	C	T	C	T	N	C	C	C	C	H	C	C	T	C	T	C	N	C	C	N	T	N	C	C	T	N	N	C	T	N	C	N	C	N	C	N	N	C	C	C	C	C	C	T	C	N	N	C	C	N	C	C	C	N	C	C	T	C	N	C	C	C	N	C	C	C	N	N	C	C	C	C	C	N	C	N	N	N	C	T	T	T	C	T	C	C	T	T	T	C	C	C	C	C	C	C	T	T	T	T	T	T	C	C	C	C	C	C	C	T	C	C	C	N	C	C	C	C	C	C	C	C	H	T	T	T	T	T	H	T	T	N	N	C	C	C	C	C	C	C	T	T	C	C	N	C	N	N	N	C	C	C	C	T	N	T	C
TGCAGAAAAGTAAAAAAGCGACGACAGAATCACCCG	iniaGBS425	C/T	24	0.304347826	63	141	3	0.518041237	N	N	T	T	C	T	N	N	T	C	T	N	T	N	N	N	C	T	N	T	N	T	N	T	C	T	N	N	N	T	N	N	N	T	N	T	T	N	N	N	N	N	N	T	C	N	T	C	H	N	T	C	N	T	C	N	N	N	C	T	N	N	T	N	T	C	C	N	N	N	T	T	N	N	T	N	T	N	C	C	N	T	T	N	N	N	T	N	N	C	T	N	T	N	C	N	N	T	T	N	T	N	N	T	N	N	N	N	N	T	N	T	N	C	N	T	T	T	T	N	T	N	N	T	N	T	N	T	T	T	T	C	T	N	N	H	C	C	T	T	N	T	N	T	T	N	N	N	N	T	N	T	C	T	T	N	N	N	C	C	C	N	T	N	C	N	N	N	N	N	C	C	N	N	N	T	C	N	N	T	C	N	T	T	T	N	C	C	N	N	T	C	C	C	N	N	N	N	C	N	N	N	T	T	T	N	N	N	T	T	N	T	T	H	T	C	N	C	N	T	T	N	N	N	N	C	N	N	C	C	N	N	C	C	N	T	N	C	C	T	T	N	N	T	C	N	C	N	N	N	T	N	T	T	C	N	N	T	T	T	N	N	N	T	N	N	T	N	T	N	T	N	N	T	T	C	T	T	T	C	N	T	C	N	T	T	N	T	T	N	T	T	C	N	N	T	T	N	N	N	T	C	N	T	T	N	T	C	N	N	T	N	T	T	T	C	N	N	T	T	C	N	T	T	N	N	T	T	T	N	T	T	T	N	C	T	N	N	N	T	T	C	C	N	T	N	T	T	N	N	N	C	C	N	T	N	N	T	N	N	N	T	N	N	N	N	T	N	N	N	N	T	N	N	T	N	N	N	T	T	T	T	T	C
TGCAGAAAAGTAAAAAAGCGACGACAGAATCACCCGAGATCGGAAGAGCGGTTCAGCAGGAATG	iniaGBS426	C/T	24	0.455555556	82	96	2	0.453608247	N	N	T	N	C	T	N	N	N	C	N	T	N	C	N	N	N	N	N	N	T	N	N	T	C	T	C	N	T	C	C	T	T	T	N	T	N	N	N	C	N	C	C	N	C	C	T	N	C	N	T	C	N	C	C	C	C	N	C	N	T	T	T	T	N	C	C	N	C	N	N	N	N	N	T	T	T	C	N	N	C	N	T	N	N	N	N	N	N	C	T	T	N	C	C	N	N	T	T	C	N	N	T	N	N	T	T	T	T	T	T	T	C	C	N	N	N	T	N	T	T	T	T	N	C	T	N	T	N	N	T	C	T	N	N	N	N	C	T	T	N	N	T	N	T	N	T	N	T	N	N	N	C	N	T	N	T	N	C	C	N	C	N	H	N	C	C	N	N	N	N	C	C	N	N	N	C	N	N	N	N	N	N	N	N	N	N	C	N	C	T	N	C	C	N	C	C	N	N	N	N	T	T	T	N	T	T	N	N	N	C	T	N	N	N	N	T	C	T	T	N	T	N	N	T	N	N	T	C	N	C	N	C	C	N	T	N	N	C	T	N	C	T	T	C	N	N	C	C	N	N	N	N	N	C	T	N	N	N	T	N	N	N	N	N	T	N	N	N	N	N	T	N	T	T	C	T	N	T	C	C	H	C	N	C	N	T	N	N	N	N	N	C	T	N	N	C	T	N	T	N	C	N	N	T	N	N	N	N	N	N	C	N	T	N	C	C	N	N	N	N	N	N	N	N	N	T	N	T	C	T	N	N	N	C	N	N	N	N	N	T	C	C	N	T	N	N	N	N	C	T	N	C	N	N	N	N	N	N	N	N	T	C	N	T	T	N	T	N	C	N	N	N	N	N	N	T	N	T	N	N	T	N	C
TGCAGAAAAGTAAGAAATTTGAAGGAGTTTTGTTCAATCACCATTTTATTACGTGTCCTCCCGA	iniaGBS427	C/G	57	0.058823529	22	345	7	0.927835052	G	G	G	G	G	G	G	G	G	G	G	G	G	G	G	G	G	G	G	G	N	G	G	G	G	G	G	C	N	N	G	G	N	G	G	G	G	G	G	N	G	G	N	G	G	G	G	G	G	G	G	G	H	G	G	G	G	G	G	G	G	G	G	G	G	G	G	G	G	G	G	G	C	G	G	G	C	G	G	C	G	G	G	N	G	C	H	N	G	H	G	H	C	G	H	G	N	G	G	G	N	N	G	G	G	G	G	G	G	G	G	G	G	G	G	G	G	G	H	G	G	G	G	G	G	G	G	G	G	G	G	G	G	G	G	G	G	G	G	G	G	G	G	G	G	N	G	G	G	G	G	G	G	G	G	G	G	G	G	G	G	G	G	G	G	G	G	G	G	G	G	G	G	G	G	G	G	G	G	G	G	G	G	G	G	G	G	G	G	G	G	G	G	G	G	G	G	G	G	G	G	G	G	G	G	G	G	G	G	G	G	G	G	G	G	G	G	G	G	G	G	G	G	G	G	G	G	G	G	G	N	G	G	G	G	N	G	G	G	G	G	G	G	G	G	G	G	G	C	G	G	C	G	H	G	G	G	G	G	G	G	G	N	G	G	N	G	G	G	G	G	G	G	N	N	G	G	G	G	G	G	G	G	G	G	G	G	G	G	G	G	G	G	N	G	G	G	G	G	G	G	G	G	G	G	G	G	N	G	G	G	G	G	G	G	G	N	G	N	G	G	G	C	N	C	C	N	G	G	G	G	G	C	C	G	G	G	G	G	G	G	G	G	G	G	G	G	G	G	G	G	G	G	G	G	G	G	G	G	G	G	G	G	G	G	G	G	G	C	G	G	G	G	G	G	G	G	G	G	G	C	G	G	G
TGCAGAAAAGTAAGGAATTTGAACAAAGAGTCAAACGCCTGCCTTGGGAACACCTTTCTCGGTT	iniaGBS428	A/G	33	0.024169184	8	322	1	0.847938144	G	G	N	G	G	G	G	G	G	N	G	A	G	G	A	G	G	G	G	G	N	N	G	G	G	G	G	G	G	N	G	G	G	G	N	G	G	G	N	N	N	G	G	G	G	G	G	G	G	G	G	G	G	N	G	G	G	G	N	G	G	G	G	G	G	G	G	G	G	G	G	G	G	G	G	G	G	G	G	N	G	G	G	N	G	G	G	N	N	G	G	G	G	N	G	N	G	G	G	G	N	N	G	G	G	G	G	G	G	G	G	G	G	G	G	G	N	G	G	G	N	G	N	G	G	N	G	G	G	G	G	G	G	G	G	G	G	N	G	G	G	G	G	G	G	N	G	G	G	G	G	N	G	G	G	G	G	G	G	G	G	G	G	G	G	G	N	G	G	G	G	G	G	G	G	G	G	G	G	G	G	G	G	G	N	G	N	G	G	N	G	G	G	G	G	G	G	G	G	G	G	G	G	G	G	G	G	G	G	G	G	G	G	N	G	G	G	G	G	G	G	G	G	G	G	G	A	G	G	G	G	G	G	G	G	G	G	G	N	G	G	G	G	G	G	G	G	N	N	G	N	N	H	G	G	G	G	G	G	G	G	N	G	G	N	G	N	N	G	G	G	N	G	G	G	G	G	G	G	G	G	G	G	G	N	G	A	A	A	G	G	G	G	G	N	N	G	G	N	G	A	G	G	G	G	G	G	G	G	G	G	G	G	G	G	G	N	G	N	G	G	N	G	G	G	G	G	G	G	G	G	G	G	G	G	G	G	G	G	G	G	G	G	G	G	G	G	N	N	G	G	G	G	N	G	G	G	G	G	G	N	G	G	G	G	N	G	N	G	G	G	N	G	G	G	G	G	G	G	G	G	G	G	G
TGCAGAAAAGTAGAAAGAGAGCACTTCATAATGAAAGAAAGCAGAGTCACGTCCTGAACTGGGC	iniaGBS429	A/T	38	0.256906077	254	93	15	0.855670103	T	A	A	A	A	T	T	A	A	A	A	A	N	A	T	H	H	N	N	A	A	A	A	A	A	T	A	N	N	A	A	A	A	A	A	A	N	A	A	N	A	A	A	A	A	A	A	A	A	N	A	A	A	A	A	A	A	A	A	A	N	A	T	T	A	A	A	A	A	T	N	A	A	T	A	A	A	A	N	T	T	T	T	A	A	A	A	H	A	H	A	A	A	A	T	A	N	A	A	A	N	N	T	A	N	N	A	A	A	A	A	T	T	T	A	A	T	A	T	A	H	A	A	A	A	N	A	T	T	A	A	A	T	A	A	N	A	N	A	A	A	A	N	A	T	N	A	A	A	A	A	N	A	A	A	N	H	A	T	A	A	A	A	H	A	A	A	A	H	A	A	T	A	A	A	A	N	T	A	A	H	T	A	N	A	A	A	A	A	A	T	T	N	A	N	N	A	T	T	A	A	A	H	A	T	T	N	A	T	N	A	T	A	A	T	T	A	T	A	A	A	N	A	A	A	A	A	N	A	A	N	A	A	A	A	A	A	T	H	A	H	A	T	T	T	N	N	N	A	N	A	A	A	A	T	A	T	A	T	A	A	A	A	A	A	A	N	T	A	A	A	T	A	A	A	A	A	A	A	A	T	A	A	A	T	N	A	A	N	T	N	A	A	A	T	N	A	A	N	A	A	A	A	N	T	A	N	N	A	A	T	T	A	T	T	T	A	A	A	T	A	A	T	A	T	A	T	T	T	A	H	A	A	A	A	T	A	H	N	T	T	T	T	T	A	A	N	A	A	A	A	A	A	H	T	T	T	T	A	A	A	A	A	A	T	A	N	A	A	N	T	T	N	N	A	A	A	A	A	A	A	T	A	A
TGCAGAAAAGTAGGGCATACATAATTCAGCATAGTTTTGCAAACAGTTTAGACCAGCGAGTAAG	iniaGBS430	A/G	18	0.244274809	99	32	0	0.337628866	N	N	A	N	N	N	N	N	A	N	A	N	N	N	N	N	G	N	A	N	N	N	A	A	A	N	N	N	N	N	N	A	N	N	N	N	N	N	N	N	N	N	A	N	A	N	N	N	G	N	A	N	N	G	A	A	N	A	N	G	N	A	N	N	N	N	N	G	G	N	A	N	N	A	A	N	N	N	N	N	G	N	A	N	G	N	G	N	A	N	N	G	A	N	N	G	N	A	A	N	N	N	N	N	N	A	N	N	A	N	N	A	N	N	N	N	N	A	N	A	N	N	G	N	A	A	N	A	A	N	A	G	N	N	A	N	N	A	N	A	N	N	A	G	N	G	N	N	N	G	N	N	N	G	N	N	A	A	N	N	N	G	A	G	N	N	N	N	G	G	G	A	G	N	N	G	G	N	G	A	N	A	N	N	N	A	A	N	N	N	N	N	A	A	N	N	A	A	N	N	N	G	N	N	N	A	N	N	N	A	N	N	N	G	N	G	N	N	A	A	N	N	N	N	N	N	G	A	N	N	N	N	A	A	A	N	N	A	A	N	N	A	N	N	A	N	A	N	N	N	N	A	N	A	N	N	N	N	N	N	N	N	A	N	A	N	N	N	N	N	N	N	N	N	N	N	N	A	A	N	N	A	N	N	N	N	G	N	N	N	G	N	N	A	N	A	N	N	N	N	N	A	N	N	N	N	N	N	A	N	N	A	A	N	N	N	A	N	N	N	N	N	N	A	N	A	N	A	N	A	A	N	A	A	N	N	A	A	N	N	N	A	N	A	N	N	A	A	N	N	A	N	N	N	N	N	N	A	N	N	A	N	N	A	A	N	N	A	A	N	N	N	N	N	N	N	N	N	N	A	N	A	A	N
TGCAGAAAAGTCGAGGGCGTGGATCTACTATTCGTACCTCCCTGTATGCCAACGATGCAGCGAT	iniaGBS431	A/C	26	0.022792023	340	8	3	0.889175258	A	A	A	N	A	A	A	A	A	A	A	A	A	A	A	A	A	A	N	A	A	A	A	A	A	A	A	N	N	C	A	A	N	A	N	A	A	A	N	H	A	A	A	A	A	A	A	A	A	A	A	A	A	A	A	A	A	A	A	A	C	A	A	A	A	A	A	A	N	A	A	A	A	A	A	A	A	A	A	A	A	A	A	A	N	A	A	A	A	A	A	A	A	A	A	A	A	A	A	A	A	H	A	A	A	A	A	A	A	A	A	A	A	A	A	A	A	N	A	A	A	A	A	A	A	A	A	A	A	A	A	A	A	A	A	A	A	A	A	N	A	A	A	A	N	A	N	N	A	A	A	A	A	A	A	A	A	A	A	A	A	A	A	A	A	A	A	A	A	A	A	A	A	A	A	A	A	A	A	A	A	A	A	N	A	A	N	A	A	A	A	A	A	A	A	A	A	A	A	N	A	A	A	A	A	A	N	A	N	A	A	A	N	A	A	A	A	A	A	A	A	A	A	N	A	A	A	N	A	A	A	A	A	A	A	A	A	A	A	A	A	A	A	A	N	A	A	C	A	N	A	A	A	A	A	A	N	H	A	A	A	A	A	N	A	N	N	N	C	C	N	A	A	A	A	A	A	A	A	A	A	A	A	A	A	A	N	A	A	A	A	N	A	N	N	A	A	N	A	A	A	A	A	A	A	A	A	A	A	A	A	A	A	A	A	A	A	A	A	N	A	A	A	A	N	A	A	A	A	A	A	A	A	A	A	A	A	A	A	A	A	A	A	A	A	A	A	A	A	A	A	A	A	A	A	A	A	A	A	A	A	A	N	A	A	A	A	A	A	A	A	A	A	A	A	A	A	A	A	A	A	A	A	N
TGCAGAAAAGTCGAGGGCGTGGATCTACTATTCGTACCTCCCTGTATGCCAACGATGCAGCGAT	iniaGBS432	A/G	29	0.301115242	183	81	5	0.667525773	A	A	N	N	A	N	A	N	A	N	A	A	A	A	A	N	N	A	N	A	N	N	A	G	A	N	G	N	N	N	A	N	N	A	N	A	A	A	N	N	N	A	A	A	A	A	G	A	A	A	A	A	G	A	A	A	A	A	A	A	N	G	A	G	A	A	N	H	N	N	A	A	N	N	A	N	A	A	N	A	A	N	N	A	N	A	A	N	A	N	H	H	N	N	G	A	A	G	N	A	N	N	G	A	G	A	A	A	A	A	A	A	N	A	A	A	N	N	A	A	A	A	A	A	A	A	G	A	A	A	A	A	A	G	A	N	A	A	G	N	A	A	A	A	N	A	N	N	G	N	A	A	A	N	N	G	A	A	A	A	A	A	G	A	A	A	N	A	A	A	A	A	N	N	A	G	A	G	A	G	A	A	A	N	N	A	N	A	A	N	A	A	A	A	N	A	N	N	A	N	A	A	A	A	G	N	N	N	N	N	N	A	N	A	A	A	N	G	A	N	A	N	A	N	A	A	A	N	G	N	G	A	A	G	G	A	N	G	A	N	A	A	A	N	N	A	N	N	A	N	N	N	N	G	G	G	N	A	G	G	A	N	N	N	A	N	N	N	N	N	N	H	G	N	N	A	G	A	G	G	A	A	A	A	A	N	N	N	A	N	A	N	A	N	N	A	N	N	G	G	A	G	N	A	A	A	A	G	G	N	N	G	G	N	A	A	A	G	N	N	N	G	G	G	N	G	N	G	G	A	G	A	G	G	G	G	N	G	N	G	G	G	G	G	G	H	G	G	A	A	G	N	G	G	G	G	G	G	A	A	G	G	N	A	N	G	N	A	A	N	A	A	N	A	N	G	A	A	G	N	A	G	N	N
TGCAGAAAAGTGAAAAACAGAATTTAATTAGATGGAACAACGTAAATATCAGTGTCAAAATAGT	iniaGBS433	C/T	40	0.235849057	50	157	5	0.520618557	N	N	H	N	T	C	C	N	N	N	N	N	T	T	C	N	C	T	N	N	N	N	N	C	N	N	T	T	N	N	N	N	N	T	N	H	N	N	N	T	N	N	N	H	N	N	C	T	T	T	T	N	N	N	N	T	N	C	T	N	N	T	T	T	N	N	T	N	N	N	N	N	T	N	T	N	T	T	N	T	N	N	N	N	T	N	T	N	T	N	N	T	T	N	N	N	N	N	N	T	N	N	N	T	T	T	T	N	T	T	C	C	T	N	N	N	N	C	T	T	N	T	T	T	C	T	C	T	T	T	T	T	T	N	T	T	N	T	N	N	N	N	T	T	N	T	N	T	T	T	T	T	N	N	T	N	T	T	T	T	N	C	T	T	T	T	T	H	N	T	N	T	T	T	C	N	T	N	T	N	C	N	C	C	C	C	N	T	N	N	T	T	T	N	T	T	N	T	N	C	N	N	T	N	T	N	N	N	T	T	N	C	N	T	N	C	N	T	T	T	N	T	T	T	T	N	C	N	N	T	N	N	T	T	N	T	N	T	C	T	T	C	T	N	T	T	T	C	C	N	N	T	N	N	N	N	N	T	N	C	N	C	T	T	N	N	N	N	N	N	T	N	T	C	N	C	C	N	N	T	T	C	N	T	T	N	T	N	N	N	T	N	T	N	N	N	C	C	N	N	T	T	N	N	N	N	C	N	T	N	N	T	T	T	T	T	N	N	N	C	N	N	T	T	N	N	T	T	T	T	N	T	N	N	N	N	T	N	T	T	N	T	T	T	T	T	N	C	T	T	N	N	T	T	T	H	T	T	C	C	N	N	N	N	C	N	C	N	N	C	C	N	N	T	T	N	N	N	N	C	T	N	N	T
TGCAGAAAAGTGATGATATCGATGAAGATGTGAGGCATCGAATCAAAACCAAATGGATGAAGTG	iniaGBS434	A/G	50	0.290540541	43	103	2	0.371134021	G	N	N	N	N	N	N	N	N	N	N	N	N	N	G	N	N	G	N	N	N	N	A	N	N	N	N	N	N	N	N	N	N	N	N	A	G	N	N	N	G	N	A	N	G	N	N	N	G	N	N	G	G	A	G	A	N	N	N	N	G	N	G	G	N	N	G	A	N	N	A	A	N	N	A	G	N	A	N	N	N	G	A	N	N	A	G	A	N	N	G	A	N	G	N	N	N	N	N	N	N	N	N	G	N	N	N	N	N	N	N	N	G	N	N	N	N	G	N	N	N	A	N	N	G	N	N	G	N	N	N	G	N	N	G	N	G	N	N	N	N	G	G	G	G	N	N	N	N	N	N	N	G	N	N	N	N	G	G	N	N	G	G	G	N	G	G	N	G	G	G	N	G	N	N	N	N	N	N	G	N	N	G	N	G	N	N	G	G	N	G	G	N	N	N	N	G	N	N	N	G	N	N	G	G	N	A	N	N	N	G	N	N	N	G	N	N	N	N	N	A	N	N	N	G	N	N	N	G	G	N	N	N	G	G	N	A	N	G	N	N	N	N	G	N	N	N	G	N	N	N	N	A	N	N	N	N	G	G	N	G	A	N	N	A	G	N	N	N	N	A	N	N	N	G	A	A	N	G	G	N	G	G	A	N	N	G	N	A	A	N	N	N	N	N	N	G	G	N	G	H	G	N	N	N	N	G	G	N	N	A	N	G	A	A	A	N	N	N	G	N	N	G	G	N	N	A	A	N	G	G	N	G	N	N	A	N	A	A	G	N	N	N	N	N	N	N	N	N	N	A	N	N	G	N	N	G	G	G	G	N	G	N	N	G	G	G	A	G	N	N	N	G	G	N	N	N	N	H	G	A	A	N	A
TGCAGAAAAGTGCCGAATGGAATCACTGAAATGAGCCCGACATGAAGGGCAAGACGTAGAACAA	iniaGBS435	C/G	13	0.065217391	341	24	3	0.932989691	N	C	C	C	C	C	C	C	C	C	C	C	C	C	C	C	C	N	N	N	C	C	C	C	C	C	C	C	C	C	C	C	C	C	N	C	C	C	C	C	C	C	C	C	C	C	C	C	C	C	C	C	C	C	C	C	C	C	C	C	C	C	C	C	C	C	C	C	N	C	C	N	C	C	C	C	C	C	C	C	C	C	C	N	C	C	C	C	C	N	C	C	C	C	C	C	C	C	C	C	C	N	C	C	C	G	C	N	G	G	C	G	C	C	C	C	G	C	C	C	G	C	C	C	C	G	C	C	C	C	C	C	C	C	C	C	C	G	C	C	C	C	C	C	C	C	C	G	H	G	G	G	G	C	C	C	G	C	G	C	C	C	C	C	C	C	C	C	C	C	C	C	G	G	C	C	C	C	C	C	H	C	C	C	C	C	C	C	C	N	C	C	C	C	C	C	C	C	C	N	C	C	C	C	C	C	C	N	N	C	C	C	C	C	C	C	C	C	C	C	G	C	C	C	C	G	C	C	C	C	C	G	N	C	C	C	H	C	C	C	C	C	C	C	C	N	C	C	C	C	C	C	C	C	C	C	C	C	C	C	C	C	C	C	C	C	C	C	C	C	C	C	C	C	C	C	C	C	C	C	G	C	C	C	C	C	C	C	C	C	C	C	C	C	N	C	C	C	C	C	N	C	C	C	N	C	N	C	C	C	C	C	C	C	C	C	C	C	C	C	C	C	C	C	C	C	C	C	C	C	C	C	C	C	C	C	C	C	C	C	C	C	C	C	C	C	C	C	C	C	C	C	C	C	C	C	C	C	C	C	C	C	C	C	C	C	C	C	C	C	C	C	C	C	C	C	N	C	C	C	C	C	C	C
TGCAGAAAAGTGGAGTATATACATTTTTTAAAAGGCTAGAGGGCGGGGTAGTCTAGCTCGGTCG	iniaGBS436	A/T	37	0.142857143	22	132	0	0.396907216	N	N	N	N	N	T	N	N	N	N	N	N	A	N	T	T	T	N	N	N	N	N	A	N	N	T	T	T	N	T	N	N	N	N	N	N	N	N	N	N	N	T	T	A	N	N	N	T	N	N	N	T	T	T	T	T	N	N	N	N	T	N	T	A	N	A	N	N	A	N	N	N	A	N	T	N	N	N	T	N	N	T	T	A	A	N	N	N	N	A	T	N	T	T	N	N	N	N	T	T	N	N	N	T	T	N	N	N	N	N	N	A	N	T	N	T	N	T	N	N	T	N	T	N	T	A	N	T	T	T	T	T	T	T	T	N	T	N	N	N	N	N	T	T	N	N	T	A	N	A	N	N	T	T	T	N	A	N	N	N	N	T	N	N	N	T	N	T	N	N	N	N	T	N	N	T	N	N	N	N	N	N	T	N	N	T	N	T	N	N	N	N	T	N	N	T	T	N	N	N	T	N	N	N	N	T	N	T	N	T	A	T	T	N	N	N	T	N	T	T	N	N	T	N	T	T	T	T	T	T	N	N	T	N	T	N	T	N	T	T	N	N	T	N	N	N	T	N	N	N	N	N	T	N	T	T	N	N	N	N	N	A	N	N	N	N	N	T	T	N	N	N	N	N	T	T	N	N	N	N	N	T	N	T	N	N	N	N	N	N	N	N	T	N	N	A	N	N	N	N	N	T	N	N	N	N	A	N	N	T	N	N	T	N	N	T	T	N	N	N	N	T	T	N	T	N	N	T	T	N	T	T	T	T	T	N	T	T	N	N	N	T	T	T	N	N	N	N	T	N	T	T	T	T	T	N	T	N	T	T	T	T	T	N	N	N	T	N	A	T	N	T	N	A	N	T	N	N	T	N	N	T	A	N
TGCAGAAAAGTGGTGGTGACAACACATGTTGACTTCGATGTGGTGGTGCTTGTTGAGTACCCAG	iniaGBS437	C/T	59	0.123831776	53	351	24	0.979381443	T	T	H	T	C	T	T	T	T	T	T	T	T	T	T	T	T	T	T	T	T	T	T	T	H	C	T	T	T	T	T	T	T	T	T	T	T	T	H	N	N	T	T	T	T	T	T	T	H	T	T	T	H	T	T	C	T	C	T	T	T	T	T	T	T	T	T	T	T	T	C	T	T	T	H	T	H	T	T	T	T	T	C	T	T	T	T	T	T	H	T	T	C	T	T	T	T	T	C	C	T	T	T	T	T	C	C	C	C	H	T	T	T	T	T	T	T	T	T	T	T	T	T	H	T	T	T	T	T	T	T	T	T	T	H	T	T	T	T	T	T	T	T	T	T	T	T	T	H	T	T	T	T	T	T	T	T	T	T	T	T	T	T	T	T	T	T	H	T	T	T	T	T	T	T	T	T	T	T	T	T	T	T	T	T	T	T	T	T	T	T	T	T	C	T	T	T	T	T	T	T	T	T	T	T	T	T	T	T	T	T	T	T	T	T	T	T	T	T	C	C	C	T	T	T	T	T	T	T	T	T	T	T	T	T	T	T	C	C	T	C	T	T	T	T	T	T	T	C	T	T	T	T	H	T	T	T	T	T	T	T	T	H	T	C	C	T	H	T	T	T	H	T	N	T	T	H	C	C	T	H	T	H	T	T	T	T	T	T	T	T	T	C	T	T	T	T	T	T	T	T	T	T	H	T	T	T	T	T	T	T	T	T	T	T	T	T	T	T	T	T	T	T	T	T	T	T	T	T	T	T	T	T	T	T	T	C	T	T	T	T	T	T	T	T	T	T	T	N	T	H	T	T	T	T	T	T	T	T	T	T	C	T	T	T	T	H	T	T	T	H	T	T	T	T	T	C	T	T	T	T	T	T	T
TGCAGAAAAGTGTATCAAGGTCACACATTTTCTTGTATGAAATCTTATGAGCCTACATGGTAGC	iniaGBS438	A/G	7	0.036036036	12	318	3	0.842783505	G	G	N	G	G	G	G	G	G	G	G	N	G	G	G	G	N	N	N	N	G	N	G	G	G	G	G	N	N	N	N	N	G	G	G	G	G	G	G	N	N	G	G	G	G	G	G	G	G	G	G	G	G	G	G	G	G	G	G	G	G	G	G	G	G	G	G	G	G	G	G	G	G	A	G	G	G	G	G	G	G	G	G	G	G	N	G	G	G	N	G	G	G	G	G	G	N	N	G	G	N	G	N	G	G	G	G	G	G	G	G	G	G	G	G	G	G	G	G	G	N	G	G	G	G	G	N	G	G	G	H	G	G	G	G	G	G	G	N	G	G	G	G	G	G	N	N	N	G	G	G	G	G	G	G	G	G	G	G	G	N	G	G	G	G	G	G	G	G	G	G	G	G	G	G	G	G	G	G	G	G	G	G	G	G	G	N	G	G	G	N	G	G	G	N	G	G	G	G	G	G	G	A	G	G	G	G	G	G	G	A	G	G	G	G	N	G	G	G	A	G	G	G	G	G	G	G	G	G	G	G	G	G	G	G	G	G	N	G	G	G	G	G	G	G	G	N	G	N	G	N	G	G	G	G	G	G	G	G	N	G	N	G	G	G	G	G	G	G	G	G	G	G	N	G	G	G	G	G	G	G	G	G	G	N	A	N	N	N	G	N	G	G	A	G	G	H	G	A	N	G	G	G	G	G	G	A	G	N	G	G	G	G	G	N	N	N	G	N	G	G	G	G	N	G	G	G	G	G	G	G	N	G	G	G	G	G	G	G	G	G	N	G	G	G	G	G	G	G	G	N	N	G	G	G	N	G	G	G	G	G	G	G	G	G	G	G	G	N	G	G	G	N	H	G	G	G	G	G	G	G	G	A	G
TGCAGAAAAGTTACATGTGTAAGATTGATTTGTAGAACAGGAATTTGGAAAACAAAGTACAAAG	iniaGBS439	C/G	13	0.040498442	13	306	2	0.817010309	G	G	G	G	G	G	G	G	G	G	G	N	G	G	G	G	G	G	G	G	G	G	G	G	N	G	G	G	G	N	G	N	C	C	G	G	G	G	G	G	N	G	G	G	G	G	G	G	G	G	G	N	G	G	G	G	G	G	G	N	G	N	N	N	G	G	N	G	N	G	G	G	N	G	G	G	N	G	G	G	N	G	G	G	G	N	N	G	G	G	G	G	G	N	G	N	N	G	G	G	G	G	G	G	G	G	G	G	N	G	G	G	N	G	N	G	G	G	G	G	G	G	G	G	H	G	G	G	G	H	G	G	C	N	G	G	G	G	G	G	G	G	G	G	G	G	G	G	G	G	G	G	G	G	G	G	N	G	G	G	G	G	G	N	G	G	G	G	G	G	G	G	G	G	G	G	G	G	G	G	G	G	N	G	G	G	G	G	G	G	G	G	G	G	G	G	G	G	G	G	G	G	G	G	G	G	G	N	G	G	G	N	G	C	G	G	C	G	G	N	G	G	G	N	G	N	N	G	G	G	G	G	G	G	G	G	C	N	G	G	G	G	N	N	N	G	N	G	G	G	G	G	G	G	N	G	G	N	G	G	N	N	G	G	G	N	N	G	G	G	G	G	G	N	N	G	G	N	G	G	G	G	G	G	G	N	G	N	G	G	G	N	G	N	C	C	G	G	G	G	G	G	G	C	N	G	G	G	N	G	G	G	G	G	N	G	G	G	G	G	G	N	G	N	N	N	C	C	N	G	G	G	G	G	G	N	G	G	G	G	G	G	G	G	G	G	G	G	G	G	G	N	N	G	G	G	G	G	G	G	G	G	G	G	G	G	G	N	G	N	G	G	G	N	G	G	G	G	G	G	N	N	G	G
TGCAGAAAAGTTACATGTGTAAGATTGATTTGTAGAACAGGAATTTGGAAAACAAAGTACAAAG	iniaGBS440	A/T	42	0.164222874	56	273	12	0.817010309	T	T	T	T	T	T	T	T	T	T	T	N	T	T	T	A	T	T	T	T	T	T	T	A	N	A	T	T	A	N	T	N	A	A	T	T	T	T	T	T	N	T	T	T	T	T	A	T	T	T	T	N	T	T	H	T	T	T	T	N	A	N	N	N	T	T	N	T	N	T	A	T	N	T	T	A	N	T	A	T	N	A	T	T	T	N	N	T	T	T	H	T	T	N	T	N	N	A	H	A	A	T	T	T	T	T	T	T	N	T	T	T	N	T	N	A	T	T	T	T	T	T	T	T	H	T	T	T	T	H	T	T	A	N	T	T	T	T	T	T	T	T	T	T	T	T	T	T	T	T	T	T	T	T	T	T	N	T	T	T	T	T	T	N	T	T	T	T	T	T	T	T	T	T	T	T	T	T	T	T	T	T	N	T	T	T	T	T	T	T	T	T	T	T	T	T	T	T	T	T	T	T	T	T	T	T	T	N	T	T	T	N	H	A	T	T	A	T	T	N	T	T	T	N	T	N	N	T	T	T	T	T	T	T	T	T	A	N	T	T	T	T	N	N	N	T	N	T	T	A	T	T	H	T	N	T	A	N	T	T	N	N	T	T	T	N	N	A	A	A	T	T	A	N	N	A	T	N	A	T	T	H	T	A	A	N	T	N	T	T	A	N	T	N	A	A	H	H	T	A	T	T	T	A	N	T	H	T	N	T	T	T	T	T	N	T	T	T	T	T	T	N	T	N	N	N	A	A	N	T	T	T	T	T	T	N	T	T	A	T	A	T	T	T	T	T	A	T	T	T	T	N	N	T	T	T	T	T	T	T	T	T	T	T	H	A	A	N	T	N	T	T	T	N	T	T	T	A	T	A	N	N	T	T
TGCAGAAAAGTTAGTTCACGCCAATCACTACTAGGAAAAGGCCTACTAGTGGCGCACCGAGATC	iniaGBS441	C/T	52	0.150289017	145	26	2	0.43556701	T	N	N	C	C	N	N	C	N	C	N	N	N	C	C	N	T	C	C	C	N	N	N	C	N	N	N	N	N	N	N	N	N	N	N	C	N	N	N	N	N	N	N	N	T	T	C	C	T	N	T	N	N	N	N	N	N	N	C	C	C	N	T	N	C	C	N	C	N	N	C	N	C	C	C	N	N	N	C	N	C	T	N	N	C	N	N	N	N	C	N	C	C	C	N	N	N	C	C	C	N	N	N	C	C	C	C	C	C	C	C	C	N	C	C	C	N	C	C	C	C	C	C	C	C	N	N	T	N	N	C	C	N	C	C	N	N	N	C	N	N	N	N	N	T	N	C	N	N	C	N	C	C	C	C	N	N	N	C	C	C	N	C	H	N	C	N	C	C	N	C	N	C	N	N	N	N	N	N	C	N	N	N	N	N	C	N	T	N	T	N	C	C	C	N	N	C	C	N	T	N	N	N	C	N	N	N	N	N	C	C	C	N	C	T	N	C	C	C	N	N	N	N	C	C	N	C	N	C	N	C	N	C	C	C	N	C	N	T	N	C	C	T	N	T	N	N	N	N	N	N	N	N	C	N	N	N	C	N	C	N	C	C	N	C	N	N	N	N	N	N	N	C	N	C	T	C	C	N	N	C	T	N	C	N	N	N	C	N	C	N	C	N	N	N	N	C	C	N	N	C	N	C	N	H	N	C	N	N	C	N	N	C	N	N	N	N	C	N	N	N	N	N	N	N	N	N	N	N	C	N	C	C	N	N	N	N	C	N	N	N	C	C	C	C	C	T	N	N	C	N	C	N	C	N	N	N	N	N	N	N	N	C	T	T	N	N	C	N	T	C	N	C	N	N	C	T	C	C	C	N	N	N	C
TGCAGAAAAGTTAGTTCGCACCAATGCCTGTCGATCCTGCGTAGGCCCG	iniaGBS442	A/G	19	0.123966942	207	30	5	0.597938144	A	A	N	A	A	G	N	A	N	A	N	A	A	A	A	A	H	A	A	N	N	A	G	A	A	A	A	N	A	N	A	A	N	N	N	A	A	A	A	N	A	N	A	A	A	A	A	N	A	N	A	A	A	N	N	A	A	A	A	A	N	A	A	A	N	N	A	A	A	A	A	A	N	N	A	A	A	A	A	A	N	A	A	N	A	A	A	A	N	H	N	A	A	N	A	N	N	A	A	A	A	N	A	A	G	A	A	A	N	N	N	N	A	A	A	A	N	A	A	N	A	A	N	A	A	A	N	N	A	A	N	A	A	A	A	N	A	N	N	N	A	G	A	N	G	N	N	A	N	N	A	A	A	A	A	N	A	N	N	N	A	A	N	A	N	N	N	G	N	N	N	N	A	N	A	N	N	N	A	N	A	A	A	A	N	N	N	N	N	G	A	A	N	N	N	A	G	G	G	N	G	N	N	H	A	N	A	A	N	N	A	A	N	G	G	G	A	N	A	N	N	A	A	N	A	N	A	A	N	A	A	A	A	A	N	N	A	G	A	A	N	G	A	N	G	N	A	A	N	A	A	A	A	A	N	A	A	N	N	A	A	N	A	A	A	N	A	A	A	N	A	A	A	A	N	A	A	A	A	A	A	A	A	N	A	A	N	A	N	N	N	A	A	A	N	N	N	A	A	A	N	N	A	A	A	A	A	A	N	A	A	N	G	A	N	A	G	N	N	N	N	N	N	N	N	N	N	N	A	A	G	N	A	N	N	N	N	N	N	A	A	A	A	N	G	N	N	N	A	G	N	N	N	N	G	H	N	G	A	N	H	A	N	A	A	A	N	N	N	N	N	G	N	A	A	N	N	A	A	N	A	A	A	N
TGCAGAAAAGTTAGTTCGCGCCAATCACTACTAGGAAAAGGCCTACTAATGGCGCACCGAGATC	iniaGBS443	C/T	52	0.158536585	136	26	2	0.412371134	T	N	N	N	C	N	N	C	N	C	N	N	N	C	C	N	T	N	C	C	N	N	N	C	N	N	N	N	N	N	N	N	N	N	N	C	N	N	N	N	N	N	N	N	T	T	C	C	T	N	T	N	N	N	N	N	N	N	C	C	C	N	T	N	C	C	N	C	N	N	C	N	C	C	C	N	N	N	C	N	C	T	N	N	C	N	N	N	N	C	N	C	C	C	N	N	N	C	C	C	N	N	N	C	C	C	C	C	C	C	C	C	N	C	C	C	N	C	N	C	C	C	C	C	N	N	N	T	N	N	C	C	N	C	C	N	N	N	C	N	N	N	N	N	T	N	C	N	N	N	N	N	N	C	C	N	N	N	C	C	C	N	C	H	N	C	N	C	C	N	C	N	N	N	N	N	N	N	N	C	N	N	N	N	N	C	N	T	N	T	N	C	C	C	N	N	C	C	N	T	N	N	N	C	N	N	N	N	N	C	C	C	N	C	T	N	C	C	C	N	N	N	N	C	C	N	C	N	C	N	C	N	C	C	C	N	C	N	T	N	C	C	T	N	T	N	N	N	N	N	N	N	N	C	N	N	N	C	N	C	N	C	C	N	C	N	N	N	N	N	N	N	C	N	C	T	C	C	N	N	C	T	N	C	N	N	N	C	N	C	N	N	N	N	N	N	C	C	N	N	C	N	C	N	H	N	C	N	N	C	N	N	C	N	N	N	N	C	N	N	N	N	N	N	N	N	N	N	N	C	N	C	C	N	N	N	N	C	N	N	N	C	C	C	C	C	T	N	N	C	N	C	N	C	N	N	N	N	N	N	N	N	C	T	T	N	N	C	N	T	C	N	C	N	N	C	T	C	C	C	N	N	N	C
TGCAGAAAAGTTAGTTCGCGCCTGTCGGTGTCAAAACCGAGATCGGAAGAGCGGTTCAGCAGGA	iniaGBS444	C/T	16	0.188340807	42	176	5	0.548969072	T	N	N	T	C	N	T	T	N	T	N	N	C	N	T	N	T	N	N	C	N	C	N	T	T	T	N	C	T	N	N	N	N	T	N	T	N	N	T	N	T	T	N	N	T	T	N	T	T	N	C	N	N	H	T	N	T	T	C	T	T	C	T	N	T	N	T	T	T	N	C	N	T	N	H	T	C	N	C	N	C	H	C	T	T	H	N	C	T	N	N	C	T	N	C	T	N	T	C	C	N	T	N	T	C	N	N	N	T	T	T	T	T	T	N	N	T	N	T	N	N	T	T	T	T	T	N	T	T	C	T	T	T	T	N	T	T	N	N	N	N	T	T	T	N	N	T	N	T	N	N	N	T	N	T	N	C	T	T	T	N	T	T	N	T	T	N	N	N	T	N	T	T	N	N	T	T	N	N	N	T	N	N	T	T	T	N	T	T	N	C	T	C	N	N	T	T	T	T	N	N	T	T	T	T	N	T	N	T	T	T	N	T	T	T	N	T	N	N	C	C	C	N	T	T	N	N	T	T	T	N	T	N	N	N	N	C	T	T	T	T	T	T	N	T	N	T	N	N	N	N	N	T	T	N	T	T	T	N	N	T	N	H	N	N	N	N	N	N	N	N	N	T	N	T	N	N	T	T	N	N	N	N	C	C	T	N	N	N	N	T	T	T	T	N	N	T	N	T	T	T	T	T	T	C	T	T	N	T	N	N	T	N	T	N	N	T	T	T	N	N	N	N	N	T	N	N	T	T	T	N	N	T	N	N	C	T	C	C	N	N	T	N	N	N	T	N	N	N	N	N	N	T	T	T	N	T	N	T	T	T	T	T	T	C	T	N	N	C	T	C	N	T	N	T	N	T	N	T	N	C	N	N	N
TGCAGAAAAGTTCATTTTCCAATCATGCAAAGTTTGTTTTACTCATTTGCATATTTGCAGCAAC	iniaGBS445	G/T	31	0.022099448	353	8	1	0.927835052	G	G	G	G	G	G	G	G	G	N	G	N	G	G	T	N	G	G	G	N	G	G	G	G	G	G	T	G	N	N	G	G	G	G	G	G	G	G	G	N	N	G	G	N	G	G	G	G	G	G	G	G	G	G	G	N	G	G	G	G	G	G	T	G	G	G	G	G	G	G	G	G	G	G	G	G	G	G	G	G	G	G	N	G	G	G	G	G	G	G	G	G	G	G	G	G	G	G	G	G	N	G	G	G	G	G	G	G	G	G	G	G	G	G	G	G	G	G	G	G	G	G	G	G	G	G	G	G	G	G	G	G	T	G	G	G	G	G	G	G	G	G	G	G	G	G	G	N	G	G	G	N	G	G	G	G	T	G	G	G	G	G	G	G	G	G	G	G	G	G	G	G	G	G	G	G	G	G	G	G	G	G	G	G	N	G	G	G	G	G	G	G	G	G	G	G	G	G	G	G	G	G	G	G	G	G	G	G	G	G	G	G	G	G	G	G	G	G	G	G	G	N	G	G	G	G	G	G	G	G	G	G	G	G	G	G	G	G	G	G	G	G	G	G	G	G	G	G	G	G	G	G	G	G	G	G	G	G	T	N	G	G	G	G	G	N	G	G	G	G	G	G	G	G	G	G	G	G	G	G	G	G	G	T	G	G	G	N	G	N	G	G	G	G	N	N	G	G	G	H	G	G	G	N	G	G	G	G	G	G	G	G	G	G	G	G	G	G	G	G	G	G	G	G	G	G	N	G	G	G	G	G	G	G	G	G	G	G	G	G	G	G	G	G	G	G	G	G	G	G	G	G	G	G	G	G	G	G	G	G	G	G	G	G	G	G	G	G	G	G	G	G	G	G	G	G	G	G	G	G	G	G	G	G
TGCAGAAAAGTTCCATCTCACTTTTATTCCTCCTGTACTTTCTTCCTGTGTATCTTCTCTCACG	iniaGBS446	C/T	62	0.106707317	35	283	10	0.793814433	T	T	T	T	T	T	T	T	T	T	T	N	T	T	T	T	T	T	T	T	T	T	T	T	T	T	T	N	N	N	T	N	N	N	N	N	N	N	T	T	N	T	T	T	T	T	N	N	T	N	T	T	T	T	T	T	T	T	H	T	N	T	N	T	N	T	T	T	T	T	N	T	T	T	N	T	T	N	T	T	T	T	N	T	T	T	T	T	T	T	T	T	T	T	T	T	T	T	N	T	T	T	N	T	T	C	T	T	C	H	T	C	T	T	T	T	C	T	H	T	C	T	T	T	T	T	C	T	T	T	T	C	N	N	T	C	T	H	T	T	T	T	T	T	T	T	T	T	C	T	T	N	T	C	N	T	T	T	C	T	T	T	T	T	T	C	T	H	T	T	T	T	T	T	T	T	N	T	T	T	H	T	N	N	N	T	T	T	T	N	T	T	T	N	N	T	T	T	T	T	T	T	T	T	T	T	T	C	T	T	T	T	T	T	T	T	C	N	N	T	T	T	T	T	T	N	T	T	T	T	T	C	T	T	H	T	N	T	H	T	H	T	T	T	C	T	N	T	T	N	T	T	N	T	N	T	T	T	T	T	T	T	T	T	N	T	T	N	T	T	T	T	N	N	T	T	T	T	T	T	C	T	T	T	T	T	N	T	C	C	T	T	T	N	N	T	N	N	N	N	T	T	T	T	T	T	N	T	T	T	C	N	T	C	N	T	N	T	T	N	T	T	T	T	T	N	C	N	C	T	T	T	T	T	T	T	N	T	T	T	N	T	T	T	T	N	T	N	T	T	N	N	N	T	T	T	T	T	T	T	N	C	T	T	T	N	H	T	C	N	T	T	T	N	T	T	T	T	N	N	T	N	N	T
TGCAGAAAATAAAAAAGTAATTAGACGGGTCCATTGGTACAGGTTGGTGGCTCGAACCG	iniaGBS447	A/G	19	0.309090909	51	106	8	0.384020619	N	N	N	N	H	N	N	N	G	A	N	N	N	H	N	A	N	N	N	N	N	N	N	G	G	G	G	G	N	N	N	N	N	N	N	G	A	A	G	G	N	N	N	N	N	G	N	G	A	N	G	A	G	N	A	A	N	N	N	G	N	N	N	N	N	N	G	N	N	N	N	N	A	N	G	A	G	A	A	N	N	N	N	N	N	A	N	A	A	A	N	N	N	N	N	A	N	G	N	N	N	N	N	G	G	N	A	G	N	G	A	G	G	N	G	G	G	A	N	G	N	N	N	N	N	N	N	G	G	G	G	N	G	N	N	G	N	N	N	G	N	N	N	N	G	N	N	G	N	N	N	N	N	G	G	N	G	N	N	N	G	N	G	N	G	N	N	N	N	N	G	N	N	N	N	G	G	N	N	N	N	N	N	N	A	A	N	N	N	N	N	N	N	G	N	A	H	G	G	N	A	N	N	G	N	N	N	N	N	N	G	N	N	N	N	N	N	G	G	N	N	A	N	G	G	N	G	G	G	G	N	G	G	G	G	G	N	A	G	G	G	A	N	N	N	N	N	N	N	N	N	N	A	N	N	N	N	G	N	N	N	N	N	N	N	N	G	N	H	N	N	N	N	N	N	G	G	N	N	G	G	N	A	N	N	N	N	N	N	A	N	N	G	N	N	N	N	G	A	N	A	G	N	N	N	H	G	N	G	N	G	N	N	N	G	G	N	A	A	N	A	H	A	G	A	A	N	N	N	N	N	N	N	G	N	N	N	A	G	N	N	G	G	N	A	N	H	G	G	H	G	G	N	N	N	N	G	N	N	N	N	G	G	G	G	G	A	G	G	N	N	N	N	N	N	N	N	N	N	A	N	N	A	N
TGCAGAAAATAAAAAAGTAATTAGACGGGTCCATTGGTACAGGTTGGTGGCTCGAACCG	iniaGBS448	G/C	53	0.309090909	51	106	8	0.384020619	N	N	N	N	H	N	N	N	C	G	N	N	N	H	N	G	N	N	N	N	N	N	N	C	C	C	C	C	N	N	N	N	N	N	N	C	G	G	C	C	N	N	N	N	N	C	N	C	G	N	C	G	C	N	G	G	N	N	N	C	N	N	N	N	N	N	C	N	N	N	N	N	G	N	C	G	C	G	G	N	N	N	N	N	N	G	N	G	G	G	N	N	N	N	N	G	N	C	N	N	N	N	N	C	C	N	G	C	N	C	G	C	C	N	C	C	C	G	N	C	N	N	N	N	N	N	N	C	C	C	C	N	C	N	N	C	N	N	N	C	N	N	N	N	C	N	N	C	N	N	N	N	N	C	C	N	C	N	N	N	C	N	C	N	C	N	N	N	N	N	C	N	N	N	N	C	C	N	N	N	N	N	N	N	G	G	N	N	N	N	N	N	N	C	N	G	H	C	C	N	G	N	N	C	N	N	N	N	N	N	C	N	N	N	N	N	N	C	C	N	N	G	N	C	C	N	C	C	C	C	N	C	C	C	C	C	N	G	C	C	C	G	N	N	N	N	N	N	N	N	N	N	G	N	N	N	N	C	N	N	N	N	N	N	N	N	C	N	H	N	N	N	N	N	N	C	C	N	N	C	C	N	G	N	N	N	N	N	N	G	N	N	C	N	N	N	N	C	G	N	G	C	N	N	N	H	C	N	C	N	C	N	N	N	C	C	N	G	G	N	G	H	G	C	G	G	N	N	N	N	N	N	N	C	N	N	N	G	C	N	N	C	C	N	G	N	H	C	C	H	C	C	N	N	N	N	C	N	N	N	N	C	C	C	C	C	G	C	C	N	N	N	N	N	N	N	N	N	N	G	N	N	G	N
TGCAGAAAATAAAAAAGTAGTTACACAGGTCCATTGGTACCGTTCATGGCACAAACCGAGATCG	iniaGBS449	A/G	26	0.106796117	22	184	0	0.530927835	N	G	N	N	G	N	N	N	G	G	N	N	N	N	N	G	G	G	N	N	N	G	N	G	N	G	G	N	G	N	N	A	N	N	N	A	G	N	A	N	N	A	G	N	N	G	G	G	G	N	G	G	G	G	G	G	G	G	G	G	G	N	N	G	G	G	N	N	G	N	G	N	N	N	A	N	N	N	G	N	G	G	G	N	N	N	N	G	G	G	G	N	N	G	N	N	N	G	N	G	N	N	G	N	G	G	G	G	G	G	G	G	G	G	G	G	G	G	G	G	G	N	G	N	N	N	N	G	G	N	G	G	G	N	G	G	A	N	G	N	N	G	N	G	G	G	N	N	N	N	N	N	G	N	N	G	G	N	G	G	A	N	A	N	G	N	G	N	G	G	G	G	G	N	G	N	G	N	N	G	G	A	N	N	A	G	N	G	N	N	G	N	G	G	G	G	G	G	G	N	G	G	G	G	N	A	G	N	N	G	N	N	N	G	G	G	N	G	A	G	N	G	A	G	G	N	G	G	G	N	N	A	G	G	G	G	N	G	G	N	G	G	G	G	G	N	N	N	N	G	N	N	N	G	N	N	N	N	N	A	A	N	N	N	G	N	N	N	N	G	G	N	G	N	N	G	G	A	G	N	N	A	G	N	G	N	N	N	N	N	N	N	G	N	N	N	G	G	G	N	N	A	N	N	G	G	N	G	G	N	A	G	G	N	G	G	G	G	N	G	N	N	N	N	N	N	N	G	G	G	N	G	N	N	G	N	G	N	G	N	N	G	G	G	G	N	N	G	N	G	A	G	N	N	G	N	N	G	N	N	G	A	G	G	G	G	G	N	N	G	G	N	N	N	N	N	N	G	G	G	N	N	N	G
TGCAGAAAATAAAAAAGTAGTTACACAGGTCCATTGGTACCGTTCATGGCACAAACCGAGATCG	iniaGBS450	T/C	33	0.106796117	22	184	0	0.530927835	N	C	N	N	C	N	N	N	C	C	N	N	N	N	N	C	C	C	N	N	N	C	N	C	N	C	C	N	C	N	N	T	N	N	N	T	C	N	T	N	N	T	C	N	N	C	C	C	C	N	C	C	C	C	C	C	C	C	C	C	C	N	N	C	C	C	N	N	C	N	C	N	N	N	T	N	N	N	C	N	C	C	C	N	N	N	N	C	C	C	C	N	N	C	N	N	N	C	N	C	N	N	C	N	C	C	C	C	C	C	C	C	C	C	C	C	C	C	C	C	C	N	C	N	N	N	N	C	C	N	C	C	C	N	C	C	T	N	C	N	N	C	N	C	C	C	N	N	N	N	N	N	C	N	N	C	C	N	C	C	T	N	T	N	C	N	C	N	C	C	C	C	C	N	C	N	C	N	N	C	C	T	N	N	T	C	N	C	N	N	C	N	C	C	C	C	C	C	C	N	C	C	C	C	N	T	C	N	N	C	N	N	N	C	C	C	N	C	T	C	N	C	T	C	C	N	C	C	C	N	N	T	C	C	C	C	N	C	C	N	C	C	C	C	C	N	N	N	N	C	N	N	N	C	N	N	N	N	N	T	T	N	N	N	C	N	N	N	N	C	C	N	C	N	N	C	C	T	C	N	N	T	C	N	C	N	N	N	N	N	N	N	C	N	N	N	C	C	C	N	N	T	N	N	C	C	N	C	C	N	T	C	C	N	C	C	C	C	N	C	N	N	N	N	N	N	N	C	C	C	N	C	N	N	C	N	C	N	C	N	N	C	C	C	C	N	N	C	N	C	T	C	N	N	C	N	N	C	N	N	C	T	C	C	C	C	C	N	N	C	C	N	N	N	N	N	N	C	C	C	N	N	N	C
TGCAGAAAATAAAAAAGTAGTTACACGGGTCCATTGGTACTGGTTCATGGAACCAACCG	iniaGBS451	A/C	50	0.266666667	44	117	4	0.404639175	H	N	H	N	C	N	N	A	C	N	N	N	N	A	C	A	C	C	N	N	N	N	C	C	A	C	N	N	N	N	N	N	N	N	N	N	N	N	C	N	N	C	N	C	N	N	N	C	C	A	N	A	C	N	A	N	C	N	N	A	N	N	N	N	N	N	C	N	N	C	A	C	N	N	N	N	N	A	N	A	C	H	N	C	N	N	N	N	N	C	C	N	N	N	A	N	N	N	A	N	N	C	N	N	C	C	N	N	N	N	N	A	A	C	C	C	A	N	N	N	N	N	C	N	N	C	N	C	C	N	C	C	N	N	N	N	H	C	C	C	N	N	N	N	C	N	N	C	A	N	C	N	N	N	C	A	N	C	C	C	N	C	C	N	C	N	N	N	C	C	C	N	N	C	A	N	N	N	N	C	C	N	N	N	C	N	N	N	C	N	N	N	N	N	C	C	N	N	N	C	C	C	C	C	N	C	N	N	A	N	N	N	N	N	C	A	N	N	A	N	A	N	N	N	N	C	A	A	C	C	N	N	N	C	N	N	C	C	C	A	C	C	N	C	N	N	N	N	N	C	N	N	C	N	N	N	A	N	N	N	N	C	A	N	N	N	N	A	C	C	C	N	N	N	N	C	N	N	N	N	C	C	C	C	N	N	C	A	C	C	N	N	N	C	N	N	C	N	N	N	N	C	N	N	A	N	N	N	N	N	N	C	N	N	N	N	N	N	N	C	N	A	C	C	N	N	N	N	N	C	N	A	N	N	C	A	C	A	A	N	A	C	N	N	N	N	C	C	C	N	A	C	N	N	A	N	N	N	C	N	C	N	C	C	N	C	N	N	N	N	C	N	C	A	N	N	C	C	N	N	N	N	C	N
[truncated: 90,123,495 more chars]
