# Supplementary material for: Increased Genomic Prediction Accuracy in Wheat Breeding Through Spatial Adjustment of Field Trial Data
Source: G3 (Bethesda). 2013 Sep 30;3(12):2105–14. doi: 10.1534/g3.113.007807 (PMC3852373; doi:10.1534/g3.113.007807)
Supplement: Supporting Information [file supp_g3.113.007807_FileS1.zip › FileS1/pheno_data2011.txt]

parc	rep	bl	trt	trt_id	row	col	DH_SR_FI	GY_SR_FI	NLS_SR_FI	TKW_SR_MWS	DH_SR_MWS	GY_SR_MWS	NLS_SR_MWS	TKW_SR_MWS
1	1	1	275	275	1	1	77	7860	40	40.98	76	4006	39	31.51
2	1	1	325	325	1	2	76	7233.5	42	46.48	75	3933	38	40.65
3	1	1	119	119	1	3	79	6996	45	50.6	75	4036	32	37.76
4	1	1	138	138	1	4	76	6795	48	55.05	75	2782.5	40	48.56
5	1	1	296	296	1	5	81	8630	51	41.9	78	4464	39	37.79
6	1	1	257	257	1	6	80	5278	44	45.1	77	3017	35	38.53
7	1	1	50	50	1	7	82	8357	43	52.44	78	4370	44	47.53
8	1	1	150	150	1	8	82	7797	51	53.71	77	4404.5	39	44.82
9	1	1	400	279	1	9	87	10018	51	39.99	82	4502.5	47	34.29
10	1	1	168	168	1	10	78	8989.5	45	54.82	75	4378	41	49
11	1	1	221	221	1	11	79	8353	42	47.3	76	4796.5	33	40.4
12	1	1	97	97	1	12	79	8127.5	43	50.05	76	6294.5	45	43.8
13	1	1	1	1	1	13	79	10196.5	65	47.46	79	8223	54	45.79
14	1	1	237	237	1	14	80	11416.5	56	48.11	78	8075	49	46.37
15	1	1	269	269	1	15	79	10518.5	54	43.79	78	8545	45	44.39
16	1	1	134	134	1	16	80	9610	53	55.11	78	8472	45	51.74
17	1	1	155	155	1	17	78	8268.5	47	55.26	75	6875.5	39	49.96
18	1	1	253	253	1	18	83	8650.5	46	41.09	80	6678	45	39.04
19	1	1	122	122	1	19	78	9587	49	59.88	75	7192	44	54.2
20	1	1	77	77	1	20	78	10018.5	54	50.16	76	6585	46	43.93
21	1	2	295	295	2	20	102	6987.5	38	42.13	99	7381.5	NA	NA
22	1	2	69	69	2	19	73	7751.5	47	56.46	75	7478	43	53.93
23	1	2	290	290	2	18	79	9346	56	42.81	79	8004.5	52	41.32
24	1	2	352	352	2	17	85	9833.5	38	41.05	82	9048	35	38.46
25	1	2	387	278	2	16	83	12179	39	47.11	81	9987	39	42.5
26	1	2	277	277	2	15	86	11122	48	43.86	85	8538.5	44	40.07
27	1	2	123	123	2	14	82	11563.5	51	53.57	80	6457	49	46.11
28	1	2	393	279	2	13	87	9994	52	38.01	84	5478	49	32.88
29	1	2	347	347	2	12	88	9602.5	51	38.72	85	5855.5	47	32.57
30	1	2	175	175	2	11	76	8033	39	49.85	74	3532.5	34	39.96
31	1	2	153	153	2	10	78	8576	48	53.07	75	3300.5	32	43.88
32	1	2	243	243	2	9	87	9310	46	48.67	82	2926	37	32.52
33	1	2	178	178	2	8	73	7584.5	47	52.81	72	3601	36	43.61
34	1	2	145	145	2	7	76	8699.5	50	62.02	74	3950	40	45.78
35	1	2	228	228	2	6	82	7245.5	45	42.39	80	3603.5	42	32.1
36	1	2	326	326	2	5	79	7624	46	46.41	76	3737.5	36	34.6
37	1	2	137	137	2	4	79	6877.5	51	51.79	76	3440	39	40.33
38	1	2	217	217	2	3	80	8619.5	51	48.42	76	4252	42	34.62
39	1	2	48	48	2	2	76	8486.5	47	51.31	76	4485	39	44.06
40	1	2	369	369	2	1	80	11643.5	48	42.31	79	6088.5	39	33.33
41	1	3	29	29	3	1	81	8019	45	49.78	78	5771	43	43.77
42	1	3	100	100	3	2	80	9405	45	56.31	78	6044.5	44	48.91
43	1	3	297	297	3	3	86	8100	45	43.13	86	5691	45	34.21
44	1	3	246	246	3	4	78	7974	46	47.38	76	4046	44	39.64
45	1	3	247	247	3	5	79	9203.5	52	46.77	76	4437.5	39	37.55
46	1	3	113	113	3	6	80	9219	52	55.48	77	4105.5	40	43.57
47	1	3	51	51	3	7	76	10147.5	52	60.08	75	4075.5	36	50.36
48	1	3	305	305	3	8	78	8523	46	46.67	76	3992	37	39.61
49	1	3	11	11	3	9	81	11389.5	54	50.08	77	4135.5	41	37.05
50	1	3	391	278	3	10	82	12370	43	43.98	77	4943	32	34.43
51	1	3	163	163	3	11	77	9790.5	49	54.4	73	3824	40	40.29
52	1	3	141	141	3	12	77	7757	42	50.22	76	2726.5	36	40.79
53	1	3	179	179	3	13	74	10570.5	58	52.28	72	4420	42	42.87
54	1	3	307	307	3	14	76	9436	50	47.45	73	5882	NA	NA
55	1	3	79	79	3	15	78	11159	52	51.54	76	7318.5	44	48.54
56	1	3	126	126	3	16	79	10707.5	45	49.33	77	6512	43	49.74
57	1	3	301	301	3	17	86	9079	37	36.7	82	8155.5	37	36.43
58	1	3	291	291	3	18	87	11463.5	52	40.89	83	10143.5	48	37.1
59	1	3	279	279	3	19	87	10286.5	57	38.64	85	8610	57	38.08
60	1	3	258	258	3	20	82	8757.5	37	36.98	79	9222.5	40	38.93
61	1	4	166	166	4	20	76	10951.5	53	41.89	75	8778	50	39.36
62	1	4	95	95	4	19	78	10551	52	46.77	76	7852	50	47.57
63	1	4	262	262	4	18	87	10906.5	41	46.44	85	7399	37	41.23
64	1	4	324	324	4	17	80	8819.5	44	41.95	76	5201.5	32	36.87
65	1	4	327	327	4	16	73	10923	46	40.03	75	4499.5	34	35.48
66	1	4	304	304	4	15	83	9582	47	43.57	80	4231	33	35.04
67	1	4	87	87	4	14	79	12992	44	61.29	77	4209.5	39	41.2
68	1	4	59	59	4	13	79	11850	54	50.1	76	4305.5	44	40.16
69	1	4	388	278	4	12	82	11422	41	44.47	78	4851	35	37.29
70	1	4	83	83	4	11	73	8857.5	46	55.54	72	3873.5	37	40.7
71	1	4	194	194	4	10	82	8697.5	54	64.78	77	2810.5	42	51.74
72	1	4	318	318	4	9	79	10359.5	48	38.27	77	5090	40	33.87
73	1	4	261	261	4	8	81	10048.5	36	40.99	79	5668.5	36	34.15
74	1	4	99	99	4	7	80	8721	52	50.14	77	4748	48	44.4
75	1	4	65	65	4	6	79	9092.5	47	49.49	77	4775	45	43.79
76	1	4	357	357	4	5	79	8878.5	38	39.76	77	4480.5	32	37.48
77	1	4	316	316	4	4	76	5504	45	38.16	75	4361.5	38	40.26
78	1	4	209	209	4	3	81	NA	55	42.44	80	NA	33	37.55
79	1	4	152	152	4	2	76	8862	51	48.1	75	4891	44	44.87
80	1	4	276	276	4	1	86	10864.5	47	42.52	84	7367.5	45	39.3
81	1	5	343	343	5	1	87	9998.5	41	39.67	86	7071	38	37.64
82	1	5	63	63	5	2	76	10132	50	48.73	76	6406.5	43	48.78
83	1	5	70	70	5	3	76	8846	49	55.97	75	5316.5	39	55.98
84	1	5	94	94	5	4	77	9215.5	50	48.06	76	5395.5	41	46.54
85	1	5	30	30	5	5	75	7631.5	51	47.93	76	4338	44	56.02
86	1	5	202	202	5	6	82	7455	37	45.99	79	4403	28	40.44
87	1	5	289	289	5	7	86	8787	38	51.28	82	5679.5	35	44.94
88	1	5	220	220	5	8	81	8881	35	42.46	78	4947	26	40.99
89	1	5	35	35	5	9	79	9661	52	42.19	78	5317	45	39.12
90	1	5	213	213	5	10	86	8074.5	45	33.63	84	5757	41	29.72
91	1	5	147	147	5	11	74	9112.5	41	46.85	72	4526	35	44.5
92	1	5	2	2	5	12	80	10315	56	47.19	78	5142.5	46	40.48
93	1	5	218	218	5	13	72	9460.5	40	44	71	3919.5	31	32.09
94	1	5	203	203	5	14	82	10120	51	44.51	79	4111	50	32.85
95	1	5	380	380	5	15	81	9886.5	46	45.12	79	3455.5	38	35.5
96	1	5	110	110	5	16	79	10574	43	49.92	77	4463.5	37	42.23
97	1	5	386	278	5	17	82	11017	41	44.67	78	5734	37	37.31
98	1	5	248	248	5	18	84	9509	47	39.73	78	3146	33	34.85
99	1	5	303	303	5	19	82	9854.5	47	34.65	78	5382.5	39	31.11
100	1	5	43	43	5	20	80	11219	47	50.14	78	5911.5	46	45.25
101	1	6	395	279	6	20	86	8874.5	63	40.76	85	4745.5	43	31.11
102	1	6	232	232	6	19	82	10342	44	43.79	79	5344.5	38	31.78
103	1	6	72	72	6	18	77	9612	62	48.37	76	4359	43	40.19
104	1	6	184	184	6	17	80	9381	53	52.06	76	4290	41	41.56
105	1	6	18	18	6	16	79	9181	50	49.51	76	5175	53	33.95
106	1	6	96	96	6	15	80	8158.5	45	49.79	77	4599.5	43	39.24
107	1	6	240	240	6	14	84	8139	49	41.71	82	5150.5	46	32.25
108	1	6	335	335	6	13	79	8374	47	41.66	76	5307.5	44	35.69
109	1	6	374	374	6	12	80	9588.5	42	46.78	76	5831.5	41	38.03
110	1	6	340	340	6	11	85	8318.5	44	39.62	83	6145	41	38.15
111	1	6	131	131	6	10	77	10455.5	54	53.97	76	5080.5	43	44.13
112	1	6	376	376	6	9	100	9559	44	36.44	99	6175.5	34	33.63
113	1	6	280	280	6	8	76	9615	51	39.2	75	6212.5	43	38.87
114	1	6	159	159	6	7	77	8436	44	55.68	77	5509.5	43	50.18
115	1	6	10	10	6	6	80	10071	57	49.8	77	6215	45	50.48
116	1	6	227	227	6	5	85	10721.5	50	53.69	83	6880	48	47.46
117	1	6	341	341	6	4	82	11655.5	47	42.26	79	6551	49	37.75
118	1	6	81	81	6	3	75	9934	59	50.16	74	6604.5	47	45.48
119	1	6	53	53	6	2	76	10382	58	46.77	77	6655	56	44.63
120	1	6	185	185	6	1	79	7828	41	57.84	79	4855.5	42	51
121	1	7	355	355	7	1	80	6997.5	40	45.24	79	6447	42	39.79
122	1	7	317	317	7	2	79	6465.5	45	40.52	79	7067	43	36.93
123	1	7	383	383	7	3	82	5241	35	42.1	80	5115	36	36.4
124	1	7	121	121	7	4	76	7517	49	51.97	76	6639.5	47	44.68
125	1	7	9	9	7	5	76	7765	50	44.46	76	7245.5	49	37.99
126	1	7	114	114	7	6	75	7533	44	57.6	75	5472	40	53.35
127	1	7	309	309	7	7	83	8870	40	45.89	82	6360	30	36.48
128	1	7	188	188	7	8	81	9303.5	48	50.44	78	5877.5	45	46.92
129	1	7	379	379	7	9	79	10356.5	63	46.06	76	5121.5	52	41.61
130	1	7	129	129	7	10	79	8236.5	43	51.47	78	6080	38	45.19
131	1	7	236	236	7	11	80	10109	52	48.19	78	6455	43	43.01
132	1	7	192	192	7	12	80	9191	58	57.39	77	6487	52	48.09
133	1	7	111	111	7	13	79	7902.5	42	45.16	76	6191	52	43.51
134	1	7	389	278	7	14	81	10984	55	52.57	79	8944	40	40.47
135	1	7	128	128	7	15	80	10733.5	57	40.86	77	7835	43	42.08
136	1	7	16	16	7	16	80	8935	45	55.67	76	7388	39	48.41
137	1	7	74	74	7	17	80	10779.5	49	55.75	77	6606.5	42	46.95
138	1	7	219	219	7	18	74	9169	44	47.43	74	5434	36	33.87
139	1	7	215	215	7	19	81	9007	43	47	79	6374	40	36.35
140	1	7	250	250	7	20	79	7993.5	36	37.49	76	5702	33	33.36
141	1	8	104	104	8	20	77	10657	49	55.29	76	6788	41	48.18
142	1	8	13	13	8	19	79	9838.5	64	40.27	82	6812.5	54	40.31
143	1	8	239	239	8	18	83	10424	58	47.64	76	5798.5	49	37.15
144	1	8	102	102	8	17	79	10903	52	47.32	78	6875.5	45	42.6
145	1	8	156	156	8	16	80	7929	48	54.65	78	5930.5	42	46.77
146	1	8	57	57	8	15	76	8759.5	42	55.44	75	6424	39	51.95
147	1	8	398	279	8	14	86	9325.5	58	39.21	85	6195	49	34.15
148	1	8	323	323	8	13	79	8717.5	49	47.21	78	3826	40	35.71
149	1	8	201	201	8	12	76	9478	43	49.82	76	5879	36	44.4
150	1	8	52	52	8	11	81	8895	61	41.57	79	4771.5	45	37.71
151	1	8	255	255	8	10	79	9300.5	37	47.4	78	4616	26	38.86
152	1	8	273	273	8	9	79	9949	34	46.63	79	5436.5	30	39.15
153	1	8	224	224	8	8	80	7030	53	43.82	79	4083	43	37
154	1	8	329	329	8	7	76	7340	38	42.35	76	5048	32	39.64
155	1	8	154	154	8	6	77	5452	50	48.94	77	4293.5	49	41.56
156	1	8	167	167	8	5	76	5635.5	55	55.43	77	3963.5	46	49.47
157	1	8	130	130	8	4	74	4968.5	33	51.31	74	4685.5	39	44.86
158	1	8	169	169	8	3	77	4917	44	55.58	77	4812	42	49.1
159	1	8	120	120	8	2	83	5074.5	59	45.7	82	3830	55	35.33
160	1	8	284	284	8	1	84	6906.5	45	40.87	85	3511	38	26.77
161	1	9	133	133	9	1	79	7994	52	48.65	78	5947	45	46.6
162	1	9	353	353	9	2	79	8527	37	42.77	77	5655	45	25.12
163	1	9	132	132	9	3	79	6604	45	53.91	77	4461	36	39.64
164	1	9	88	88	9	4	77	7068	47	56.13	77	4297	41	48.24
165	1	9	313	313	9	5	82	6353	49	39.12	82	4676.5	37	27.48
166	1	9	20	20	9	6	81	6468	68	37.68	81	5189.5	55	30.35
167	1	9	61	61	9	7	76	4872	41	44.58	76	4318.5	39	38.9
168	1	9	27	27	9	8	75	5443.5	45	55.54	75	4078.5	44	49.36
169	1	9	394	279	9	9	84	5979	52	38.69	86	4189	49	32.57
170	1	9	286	286	9	10	100	6592	52	37.01	99	2817.5	37	38.06
171	1	9	8	8	9	11	77	8417	54	51.02	78	4882	42	39.88
172	1	9	382	382	9	12	76	9764	40	40.71	76	5431	39	33.76
173	1	9	195	195	9	13	82	7319	54	62.13	78	3661	41	47.93
174	1	9	234	234	9	14	83	8614	50	46.46	81	4094	37	32.28
175	1	9	80	80	9	15	76	8828.5	65	48.81	76	4734	51	42.79
176	1	9	392	278	9	16	82	10422	45	44.04	79	7036	38	35.12
177	1	9	17	17	9	17	84	9404	50	43.44	81	5599.5	38	35.15
178	1	9	315	315	9	18	74	7950.5	47	39.74	72	5238.5	38	32.34
179	1	9	233	233	9	19	83	8237	41	49.03	80	6020.5	34	38.72
180	1	9	319	319	9	20	84	10439.5	53	40.14	79	6586	39	34.08
181	1	10	6	6	10	20	86	9144	53	45.95	81	6180	48	39.37
182	1	10	107	107	10	19	77	11146	46	53.32	76	6884.5	44	44.9
183	1	10	157	157	10	18	79	5711.5	60	53.42	77	3531.5	47	42.16
184	1	10	251	251	10	17	81	9832.5	39	41.18	77	4921.5	34	32.17
185	1	10	164	164	10	16	76	9547	49	48.55	76	5200	47	38.12
186	1	10	115	115	10	15	76	7755.5	41	56.44	75	4556	37	40.43
187	1	10	149	149	10	14	76	7619	42	56.33	76	4248.5	42	40.3
188	1	10	170	170	10	13	79	7567	54	49.32	77	4546	50	41.56
189	1	10	294	294	10	12	79	6390.5	47	43.89	81	4832	43	34.73
190	1	10	348	348	10	11	80	7811.5	33	42.39	81	5822.5	36	32.46
191	1	10	372	372	10	10	77	5197	39	39.49	78	3946	39	36.51
192	1	10	214	214	10	9	79	NA	36	36.27	78	4499	30	32.21
193	1	10	101	101	10	8	77	NA	46	45.99	78	4806.5	45	39.92
194	1	10	282	282	10	7	84	5940.5	41	39.11	86	4293.5	33	33.01
195	1	10	259	259	10	6	85	4136	46	38.66	82	3140	32	32.18
196	1	10	19	19	10	5	80	6614	41	47.16	79	4788.5	45	43.96
197	1	10	189	189	10	4	79	7063.5	45	48.05	77	5018.5	38	42.32
198	1	10	223	223	10	3	80	6541	37	35.16	79	4478.5	30	31.18
199	1	10	193	193	10	2	78	6062	55	51.58	77	3952.5	45	43.43
200	1	10	180	180	10	1	78	6441.5	54	45.6	77	4008	45	37.7
201	1	11	260	260	11	1	107	4833	NA	NA	105	688	28	28.48
202	1	11	299	299	11	2	76	5696.5	31	45.26	75	3934	28	37.18
203	1	11	321	321	11	3	76	5589.5	40	37.92	76	3985.5	38	33.34
204	1	11	212	212	11	4	84	7837	50	33.65	84	4140	46	26.48
205	1	11	84	84	11	5	78	7797	53	50.51	77	4500.5	48	40.45
206	1	11	5	5	11	6	84	7325	40	44.18	84	4926.5	43	38.28
207	1	11	139	139	11	7	75	5681.5	48	53.71	76	4410.5	46	49.16
208	1	11	200	200	11	8	77	6506.5	46	39.11	77	4566	45	32.31
209	1	11	363	363	11	9	82	5415	34	32.09	83	3990	31	29.02
210	1	11	339	339	11	10	74	5557.5	32	41.62	74	4702	34	35.74
211	1	11	15	15	11	11	76	5943	42	45.08	79	5028	47	40.55
212	1	11	241	241	11	12	84	5250	47	31.58	81	3907	48	26.3
213	1	11	109	109	11	13	76	5392	45	44.01	77	4556.5	43	38.86
214	1	11	25	25	11	14	76	7239	52	45.29	77	5450.5	50	37.44
215	1	11	199	199	11	15	80	6800.5	37	28.51	80	4652	33	24.66
216	1	11	367	367	11	16	75	8139	41	36.59	75	4519.5	35	31.8
217	1	11	205	205	11	17	82	5564.5	54	48.92	82	3258	48	40.08
218	1	11	271	271	11	18	84	12698.5	56	39.88	83	5245	46	28.86
219	1	11	330	330	11	19	76	8652.5	45	38.47	76	4536	36	32.81
220	1	11	266	266	11	20	76	11441.5	50	52.36	76	6097	46	44.49
221	1	12	7	7	12	20	83	8977	51	44.9	81	5395	48	38.1
222	1	12	252	252	12	19	83	9373.5	47	45.37	81	4873	45	34.66
223	1	12	124	124	12	18	76	8808.5	45	55.35	76	4225	41	46.93
224	1	12	56	56	12	17	77	9231	49	52.62	76	4852	45	53.01
225	1	12	106	106	12	16	77	9682.5	50	52.05	76	4901.5	40	41.01
226	1	12	231	231	12	15	79	7318.5	34	40.45	78	5263	33	32.19
227	1	12	160	160	12	14	79	5350.5	48	48.46	77	3903.5	43	38.71
228	1	12	146	146	12	13	73	5224	46	42.32	73	4480	39	37.11
229	1	12	187	187	12	12	78	4763	47	52.24	77	3735	44	43.04
230	1	12	23	23	12	11	80	6340	63	38.7	79	4633.5	54	31.62
231	1	12	254	254	12	10	80	2987	48	48.75	77	2426	51	37.57
232	1	12	158	158	12	9	76	5438.5	35	54.86	77	3231	31	47.16
233	1	12	265	265	12	8	82	6731.5	42	39.36	80	3851.5	38	33.81
234	1	12	172	172	12	7	76	6581.5	46	52.3	76	4080	40	45.48
235	1	12	308	308	12	6	77	7127	36	42.93	76	4227.5	33	34.49
236	1	12	256	256	12	5	79	6796	34	43.64	78	4612	33	35.12
237	1	12	42	42	12	4	75	5425	49	44.67	75	3895	43	36.29
238	1	12	211	211	12	3	83	6325.5	39	39.97	81	3540	33	30.82
239	1	12	108	108	12	2	78	6220	44	45.76	78	3772	40	38.84
240	1	12	208	208	12	1	78	2239.5	53	46.57	79	1091.5	42	38.87
241	1	13	67	67	13	1	76	6967.5	48	52.57	75	3791.5	36	42.4
242	1	13	344	344	13	2	82	5792.5	44	40	81	3390	35	31.18
243	1	13	173	173	13	3	79	5606.5	48	42.39	77	3169	40	36
244	1	13	34	34	13	4	77	6671	55	47.69	77	3543	49	39.09
245	1	13	176	176	13	5	76	7032	45	48.17	75	3685	38	38.7
246	1	13	281	281	13	6	81	7037.5	49	43.7	79	3349	38	31.42
247	1	13	349	349	13	7	81	9095	36	41.82	79	4245	32	31.22
248	1	13	171	171	13	8	75	5813	46	55.76	75	3458	44	44.91
249	1	13	337	337	13	9	76	7473	34	43.81	76	3554.5	30	34.64
250	1	13	226	226	13	10	84	6172	50	42.27	83	3331.5	39	32.9
251	1	13	298	298	13	11	91	5696	34	31.61	103	2461.5	32	25.88
252	1	13	270	270	13	12	80	5849.5	37	35.17	79	4053	35	29.76
253	1	13	142	142	13	13	76	6348.5	46	51.35	76	5416	42	44.65
254	1	13	375	375	13	14	80	6257	39	35.64	79	4711	36	28.51
255	1	13	112	112	13	15	76	5937.5	56	41.18	77	4181.5	42	34.97
256	1	13	332	332	13	16	76	6140	36	38.6	76	4202	33	32.49
257	1	13	283	283	13	17	109	4825	40	30.45	105	1185	NA	NA
258	1	13	288	288	13	18	NA	3251	NA	NA	NA	607	NA	NA
259	1	13	396	279	13	19	85	8011.5	50	38.62	83	3582	79	17.85
260	1	13	235	235	13	20	81	7735.5	44	44.27	79	3318.5	39	32
261	1	14	76	76	14	20	77	6555.5	36	38.29	76	4094.5	43	39.86
262	1	14	345	345	14	19	81	6865	40	38.91	81	4280	38	31.92
263	1	14	249	249	14	18	76	5048.5	48	45.17	77	3624.5	36	30.91
264	1	14	356	356	14	17	82	5149	43	34.2	79	3563.5	28	28.26
265	1	14	359	359	14	16	79	5776	47	47.89	79	4547.5	41	32.37
266	1	14	361	361	14	15	80	5695	NA	NA	77	4015	44	29.07
267	1	14	162	162	14	14	73	4851.5	43	50.85	75	3650	42	46.47
268	1	14	245	245	14	13	76	5962	45	40.46	76	4066.5	41	35.07
269	1	14	12	12	14	12	79	7088	47	50.12	78	4545	47	39.92
270	1	14	62	62	14	11	76	7265.5	48	53.93	75	4559.5	43	40.74
271	1	14	314	314	14	10	87	5844.5	34	39.65	86	2353	28	26.51
272	1	14	71	71	14	9	76	8048	45	52.25	75	4140	37	38.74
273	1	14	86	86	14	8	77	8010.5	53	53.1	76	3929	47	36.5
274	1	14	244	244	14	7	79	7086	45	40.45	76	3407	38	30.86
275	1	14	190	190	14	6	74	7508	60	47.86	72	3710	48	39.26
276	1	14	206	206	14	5	79	7570.5	59	47.64	78	3247.5	49	34.64
277	1	14	342	342	14	4	76	7076	44	46.95	75	3664.5	35	35.74
278	1	14	4	4	14	3	77	6225.5	46	51.95	76	3155	37	44.31
279	1	14	216	216	14	2	80	5637	38	37.38	77	3637	34	29.33
280	1	14	302	302	14	1	87	4957.5	43	37.08	85	2679.5	42	28.6
281	1	15	68	68	15	1	75	7418	40	50.57	74	4303	39	40.86
282	1	15	377	377	15	2	79	7059	34	45.01	77	4059	32	35.41
283	1	15	64	64	15	3	76	8046.5	51	52.59	76	4120	42	39.88
284	1	15	136	136	15	4	77	4963.5	51	51.75	75	2909.5	42	38.83
285	1	15	362	362	15	5	83	6426.5	40	35.99	79	3484	40	25.85
286	1	15	66	66	15	6	73	5547.5	39	55.86	72	3457	32	43.91
287	1	15	38	38	15	7	84	7599	59	44.85	79	3432	54	29.54
288	1	15	148	148	15	8	76	8246	48	48.99	75	4212	39	36.11
289	1	15	196	196	15	9	80	6457.5	46	59.93	77	3785	45	40.45
290	1	15	91	91	15	10	76	6346	45	55.78	76	3240	39	40.9
291	1	15	322	322	15	11	74	6780	36	41.96	72	3850	38	27.39
292	1	15	311	311	15	12	84	7463.5	39	45.03	79	3938.5	41	33.31
293	1	15	186	186	15	13	80	6547	43	50.33	77	4318.5	42	38.39
294	1	15	40	40	15	14	74	7296.5	44	50	74	4606.5	43	42.7
295	1	15	385	278	15	15	81	7859.5	37	41.98	77	5640	40	36
296	1	15	268	268	15	16	80	6309	48	38.84	77	4773.5	45	33.7
297	1	15	75	75	15	17	76	8241.5	51	50.71	75	5595	40	47.31
298	1	15	98	98	15	18	80	6689.5	44	46.94	77	4673.5	44	42.75
299	1	15	144	144	15	19	76	8774	53	47.41	77	4843.5	43	43.73
300	1	15	358	358	15	20	91	7005.5	39	33.27	NA	3753.5	31	28.39
301	1	16	373	373	16	20	81	6968.5	42	36.62	77	5974	42	36.29
302	1	16	78	78	16	19	76	7282	49	44.14	77	5435.5	43	43.15
303	1	16	32	32	16	18	77	8295	40	45.48	77	6355	52	43.59
304	1	16	174	174	16	17	75	6048	44	47.6	74	4196	40	45.63
305	1	16	116	116	16	16	80	7632.5	47	46.02	77	5066	49	41.88
306	1	16	360	360	16	15	104	5072.5	29	34.71	103	1825.5	25	33.55
307	1	16	135	135	16	14	74	6994	46	47.06	74	4285	44	41.03
308	1	16	105	105	16	13	74	8495	42	51.24	73	3882	37	41.9
309	1	16	287	287	16	12	83	8319	38	37.8	79	3207	37	26.63
310	1	16	207	207	16	11	76	8506.5	46	52.6	75	3609.5	37	39.6
311	1	16	24	24	16	10	76	8741	53	55.28	75	2843.5	42	39.75
312	1	16	39	39	16	9	84	6874	42	40.49	83	2820	35	33
313	1	16	378	378	16	8	109	6034	NA	NA	105	647	17	27.62
314	1	16	182	182	16	7	80	8177	49	64.5	76	3495	43	47.2
315	1	16	127	127	16	6	76	6827	44	54.22	74	3295	37	42.43
316	1	16	368	368	16	5	80	9273	50	36.61	79	3855	44	24.67
317	1	16	85	85	16	4	76	9351.5	44	53.88	75	3975	46	36.49
318	1	16	331	331	16	3	79	7616	38	42.04	77	3875	34	32.58
319	1	16	366	366	16	2	80	7541.5	39	37.98	77	4400	38	27
320	1	16	350	350	16	1	79	9036	38	43.27	77	4418	38	32.24
321	1	17	191	191	17	1	83	6964	55	49.99	81	3840	47	36.13
322	1	17	365	365	17	2	86	8860	41	37.42	84	3724.5	34	27.27
323	1	17	14	14	17	3	85	7426.5	45	47.47	79	4040	40	30.13
324	1	17	49	49	17	4	85	7520.5	54	42.87	79	4050	39	32.68
325	1	17	336	336	17	5	80	9440	36	50.45	77	4318	33	35.84
326	1	17	3	3	17	6	81	9070	57	47.16	77	4155	47	36.51
327	1	17	47	47	17	7	76	9010.5	50	44.64	75	4633	47	35.03
328	1	17	177	177	17	8	76	9744	54	50.6	77	3404	49	40.44
329	1	17	285	285	17	9	81	8634.5	41	38.32	79	3296.5	39	26.66
330	1	17	28	28	17	10	84	10030.5	48	49.07	79	2765	39	34.05
331	1	17	22	22	17	11	76	8789.5	57	45.9	76	3864	52	36.98
332	1	17	222	222	17	12	80	8638.5	41	36.76	79	3284	35	24.32
333	1	17	292	292	17	13	97	8496.5	39	45.31	101	2247.5	33	28.62
334	1	17	54	54	17	14	76	8004	56	44.28	77	4317.5	52	34.54
335	1	17	371	371	17	15	84	7641.5	42	37.99	84	4272.5	38	31.01
336	1	17	143	143	17	16	76	6576.5	50	47.6	76	5554	47	43.71
337	1	17	31	31	17	17	81	5157.5	44	44.93	77	4096.5	41	41.38
338	1	17	354	354	17	18	77	7368	32	40.22	77	5583.5	27	38.85
339	1	17	117	117	17	19	77	7625.5	54	42.62	76	6145.5	48	43.72
340	1	17	399	279	17	20	85	6816	52	37.66	84	5795.5	48	39.04
341	1	18	274	274	18	20	85	6142	34	33.25	81	5954.5	29	34.17
342	1	18	267	267	18	19	77	6104	37	48.69	77	5124	35	52.77
343	1	18	44	44	18	18	77	6751.5	45	50.84	76	4874	35	47.79
344	1	18	198	198	18	17	78	6342.5	45	57.44	76	4572.5	46	47.63
345	1	18	210	210	18	16	75	6298.5	42	45.72	75	4370	37	44.81
346	1	18	397	279	18	15	86	7365	48	39.12	84	4105	45	29.88
347	1	18	346	346	18	14	86	8046	53	37.71	84	3805	45	29.66
348	1	18	384	384	18	13	102	4496	NA	NA	100	836	22	33.79
349	1	18	60	60	18	12	77	9077	48	55.26	75	4791	41	46.6
350	1	18	55	55	18	11	76	8705.5	49	44.34	76	4109	39	36.3
351	1	18	93	93	18	10	76	9812	42	54.61	75	3983.5	39	41.7
352	1	18	58	58	18	9	80	11364	53	54.33	76	4346	44	39.21
353	1	18	306	306	18	8	79	8265	42	49.32	76	4068	35	36.04
354	1	18	390	278	18	7	83	9491.5	41	51.03	79	4675	37	33.18
355	1	18	165	165	18	6	75	6152	39	44.63	74	3767	34	39.74
356	1	18	103	103	18	5	80	8413.5	44	56.63	77	4321.5	41	44.99
357	1	18	364	364	18	4	80	6995	44	35.19	76	4281	35	30.29
358	1	18	338	338	18	3	76	6700.5	34	45.93	75	4888	32	36.65
359	1	18	370	370	18	2	80	8891.5	50	37.38	77	5943.5	40	27.36
360	1	18	320	320	18	1	85	7520	39	35.34	85	4519.5	37	26.33
361	1	19	272	272	19	1	79	6151	51	40.52	77	5437	48	34.43
362	1	19	151	151	19	2	77	6936.5	44	53.16	77	5658	42	47.94
363	1	19	264	264	19	3	80	7214.5	48	39.87	77	5988.5	47	33.69
364	1	19	310	310	19	4	77	7152	47	38.58	77	5213	50	30.43
365	1	19	333	333	19	5	79	5571	35	38.85	78	4300.5	35	31.47
366	1	19	351	351	19	6	84	6510	37	41.04	81	4693	34	32.93
367	1	19	118	118	19	7	77	7549	55	44.37	77	4732	55	37.07
368	1	19	33	33	19	8	78	7708	47	55.76	77	4064.5	43	43.84
369	1	19	238	238	19	9	75	9578.5	50	48.76	74	4517	43	40.05
370	1	19	92	92	19	10	75	8423.5	42	52.65	75	3904.5	32	43.65
371	1	19	125	125	19	11	81	7026	47	53.54	78	3580	44	37.67
372	1	19	230	230	19	12	84	9282	50	43.28	80	3566	43	29.88
373	1	19	181	181	19	13	80	7517.5	44	51.7	76	3080	39	41.09
374	1	19	90	90	19	14	74	7559	37	49.87	73	4145.5	35	39.02
375	1	19	183	183	19	15	76	7410.5	37	56.87	75	3932.5	38	49.75
376	1	19	46	46	19	16	83	8024	42	40.94	79	3653	44	28.86
377	1	19	300	300	19	17	84	6048.5	48	39.68	79	3136	41	31.57
378	1	19	36	36	19	18	81	6528	45	45.63	77	4303	39	43.39
379	1	19	242	242	19	19	80	5530.5	46	38.94	76	4838	45	35.02
380	1	19	278	278	19	20	84	6797.5	38	39.23	77	6980.5	36	41.93
381	1	20	161	161	20	20	75	5072.5	43	46.61	75	3234.5	32	44.93
382	1	20	82	82	20	19	77	7192.5	48	54.66	75	4789	41	50.03
383	1	20	45	45	20	18	76	7036	46	52.67	75	3991.5	40	43.68
384	1	20	229	229	20	17	83	7067.5	45	47.5	77	3525	34	34.06
385	1	20	26	26	20	16	81	8765.5	59	42.86	79	3534	50	32.57
386	1	20	225	225	20	15	84	7670	49	46.22	77	3195.5	42	37.68
387	1	20	263	263	20	14	84	8511.5	57	40.5	79	2878	41	31.96
388	1	20	334	334	20	13	73	9117.5	47	43.73	73	4304	38	35.54
389	1	20	140	140	20	12	76	8312	54	55.02	75	3264.5	44	44.3
390	1	20	381	381	20	11	NA	6290.5	52	37.02	94	2124	29	32.99
391	1	20	41	41	20	10	76	8962.5	49	44.78	75	4595	43	36.3
392	1	20	204	204	20	9	76	7262	50	52.48	77	4329.5	43	43.14
393	1	20	21	21	20	8	79	7651	56	44.56	78	4791	53	37.94
394	1	20	328	328	20	7	80	6495	43	40.29	79	4980	38	33.81
395	1	20	89	89	20	6	77	7539.5	44	45.22	77	5263.5	41	42.84
396	1	20	73	73	20	5	76	7983	39	58.6	76	6454.5	36	52.37
397	1	20	312	312	20	4	79	6892.5	45	44.4	77	4589	41	40.49
398	1	20	37	37	20	3	85	7149	51	43.67	85	5186.5	50	35.26
399	1	20	293	293	20	2	81	7663	39	41.81	79	3945	37	34.85
400	1	20	197	197	20	1	80	6802	50	62.51	78	5726.5	42	50.18
401	2	21	167	167	21	1	77	5974	50	58.46	78	6140	52	51.51
402	2	21	72	72	21	2	76	6994	55	53.47	76	5920	50	43.67
403	2	21	83	83	21	3	73	6895.5	40	54.72	73	5902	38	45.27
404	2	21	229	229	21	4	84	7244	38	47.83	81	5935.5	36	39.19
405	2	21	213	213	21	5	87	6591.5	50	36.41	86	6101.5	45	32.6
406	2	21	200	200	21	6	79	5420	48	39.92	80	6291	46	37.54
407	2	21	288	288	21	7	NA	3032.5	NA	NA	NA	731.5	NA	NA
408	2	21	108	108	21	8	79	5492.5	48	42.79	80	6040.5	46	42.39
409	2	21	311	311	21	9	81	6497	46	45.09	84	5037	39	37.8
410	2	21	78	78	21	10	77	6206	49	43.79	80	4863.5	46	41.6
411	2	21	259	259	21	11	87	5943	47	40.39	86	3006	40	33.81
412	2	21	389	278	21	12	81	9384	39	44.63	83	5984	38	36.58
413	2	21	238	238	21	13	75	8241.5	48	47.74	75	4378	44	39.72
414	2	21	233	233	21	14	81	10215.5	38	51.64	80	4125	35	36.45
415	2	21	138	138	21	15	76	9177	52	55.05	75	3905	43	48.16
416	2	21	336	336	21	16	79	10607.5	38	51.37	80	3838.5	33	38.07
417	2	21	249	249	21	17	79	7097	35	39.43	77	3818.5	33	31.53
418	2	21	69	69	21	18	76	8301	46	54.79	75	4252.5	40	42.85
419	2	21	210	210	21	19	75	7254.5	47	45.12	74	4739.5	41	43.41
420	2	21	141	141	21	20	77	5668	42	47.98	76	3863	39	44.31
421	2	22	181	181	22	20	78	5276.5	45	52.09	77	3416	40	44.92
422	2	22	179	179	22	19	74	8023	49	51.15	72	4058	49	39.97
423	2	22	99	99	22	18	79	7575.5	48	52.2	77	3563.5	41	38.45
424	2	22	208	208	22	17	81	4982.5	59	50.16	80	1852.5	50	38.34
425	2	22	159	159	22	16	77	7313.5	42	52.48	76	4448	42	42.8
426	2	22	394	279	22	15	87	6582.5	55	40.66	85	4931.5	53	32.08
427	2	22	54	54	22	14	77	7175.5	49	41.35	77	5725.5	51	36.82
428	2	22	37	37	22	13	86	5477.5	49	41.01	85	4357.5	50	33.52
429	2	22	62	62	22	12	77	6532	45	55.24	77	6220	42	47.31
430	2	22	268	268	22	11	81	4742	43	37.32	80	5170.5	46	33.18
431	2	22	77	77	22	10	76	5258	51	45.91	77	6321.5	51	39.99
432	2	22	5	5	22	9	86	6401	40	41.66	86	5380	42	36.96
433	2	22	287	287	22	8	81	5682	36	38.63	84	5562.5	39	32.63
434	2	22	390	278	22	7	81	6278.5	41	43.49	84	7596	39	36.75
435	2	22	192	192	22	6	79	6195	55	53.33	79	7025	53	45.81
436	2	22	13	13	22	5	84	6674	59	44.02	84	6240	59	36.8
437	2	22	193	193	22	4	81	6059	57	55.34	80	6169.5	51	47.47
438	2	22	352	352	22	3	83	9000	37	41.09	84	6501	35	32.25
439	2	22	235	235	22	2	84	8284	43	45.77	84	5131	42	37.55
440	2	22	343	343	22	1	90	9105.5	43	40.19	89	6448.5	40	34.64
441	2	23	340	340	23	1	83	6672.5	38	41.49	85	6294.5	39	34.7
442	2	23	379	379	23	2	77	7546	58	46	77	7401	53	39.68
443	2	23	326	326	23	3	79	6523.5	45	45	77	5688.5	NA	NA
444	2	23	256	256	23	4	81	7551	34	44.74	78	5932.5	32	39.32
445	2	23	2	2	23	5	81	7823.5	55	49.51	78	6446.5	55	41.89
446	2	23	88	88	23	6	79	6663.5	45	58.45	78	5932	41	50.57
447	2	23	199	199	23	7	81	6280.5	37	30.86	83	5747.5	37	29.14
448	2	23	157	157	23	8	79	3635.5	55	49.92	80	4639	60	45.61
449	2	23	283	283	23	9	109	5936.5	NA	NA	108	3001.5	39	25.88
450	2	23	323	323	23	10	76	4399.5	50	40.68	78	5638.5	44	36.94
451	2	23	197	197	23	11	77	4972	44	59.64	78	6360.5	49	52.37
452	2	23	301	301	23	12	81	5475.5	35	33.65	84	5649	36	33.38
453	2	23	40	40	23	13	74	6392	40	46.16	74	6035	44	46.12
454	2	23	44	44	23	14	76	6929.5	44	53.73	77	5616	42	47.03
455	2	23	36	36	23	15	79	5739	38	58.86	79	5246.5	45	42.43
456	2	23	117	117	23	16	77	7361	50	45.59	77	4992.5	47	39.07
457	2	23	275	275	23	17	81	7984.5	46	41.19	78	5231.5	41	33.52
458	2	23	245	245	23	18	77	7232	43	43.9	77	4284	38	34.94
459	2	23	373	373	23	19	81	7975.5	41	39.65	80	4829	37	30.3
460	2	23	357	357	23	20	81	7397.5	33	46.67	80	4668.5	28	38.15
461	2	24	385	278	24	20	82	8213.5	43	48.2	83	5691.5	38	38.62
462	2	24	374	374	24	19	79	7271.5	41	44.87	78	4568	40	35.27
463	2	24	111	111	24	18	76	7368	54	51.52	78	5061	49	40.62
464	2	24	293	293	24	17	79	6426.5	44	39.96	83	4244	39	35.56
465	2	24	289	289	24	16	79	5069.5	34	44.03	84	4665.5	37	41.12
466	2	24	375	375	24	15	81	5724	40	34.82	84	5667.5	40	33
467	2	24	178	178	24	14	73	4769	41	46.26	72	5306	42	44.38
468	2	24	60	60	24	13	75	5402.5	45	50.37	76	5460.5	46	50.7
469	2	24	314	314	24	12	87	4988.5	27	38.92	87	4335	36	33.72
470	2	24	214	214	24	11	81	5162.5	35	39.53	80	5719.5	36	35.32
471	2	24	279	279	24	10	86	6633.5	54	40.2	84	6075.5	59	34.68
472	2	24	50	50	24	9	83	6544	45	50.65	81	5450.5	42	44.02
473	2	24	368	368	24	8	81	6954.5	54	37.32	79	6255.5	49	32.41
474	2	24	272	272	24	7	79	6593	49	40.18	78	6565.5	45	36.05
475	2	24	132	132	24	6	81	6020.5	51	41.61	80	7272	46	45.52
476	2	24	363	363	24	5	84	7973.5	45	37.45	85	6303	38	32.17
477	2	24	23	23	24	4	82	9067	69	44.45	82	7783	65	38.72
478	2	24	166	166	24	3	75	7684	51	42.81	74	8130	51	37.39
479	2	24	365	365	24	2	86	6844	36	35.18	86	7255.5	39	31.86
480	2	24	329	329	24	1	76	5715	38	41.84	76	7005	34	42.51
481	2	25	251	251	25	1	81	5100.5	38	34.8	84	8067	40	40.98
482	2	25	286	286	25	2	100	2821	46	33.6	99	5118	49	34.67
483	2	25	281	281	25	3	79	5572	47	39.7	83	7870	52	41.84
484	2	25	82	82	25	4	76	6044.5	41	50.9	77	7945	44	49.57
485	2	25	400	279	25	5	86	NA	49	39.2	86	7044.5	55	37.12
486	2	25	284	284	25	6	85	7709.5	48	44.8	86	6131	43	39.9
487	2	25	3	3	25	7	81	7679	54	49.5	82	8334	50	44.2
488	2	25	386	278	25	8	82	8916	41	45.2	82	7149	42	41.09
489	2	25	121	121	25	9	76	6558	51	50.9	76	7159.5	47	42.97
490	2	25	152	152	25	10	75	5524.5	39	43.9	73	5164.5	43	40.01
491	2	25	331	331	25	11	81	6231.5	36	39.3	83	4518	39	35.83
492	2	25	297	297	25	12	85	6859.5	43	40.4	86	4366	41	34.49
493	2	25	240	240	25	13	82	5489	40	36.6	84	4106	44	31.19
494	2	25	165	165	25	14	74	3996	35	48.6	74	3654.5	35	43.29
495	2	25	266	266	25	15	76	5365.5	49	50	76	5721	48	46.13
496	2	25	64	64	25	16	76	4287	38	49	77	4228.5	42	43.63
497	2	25	231	231	25	17	76	5596	34	39.8	81	5129	33	35.7
498	2	25	190	190	25	18	73	4656.5	52	46.4	73	4199	50	42.56
499	2	25	393	279	25	19	86	5273	50	36.7	84	3632.5	52	31.29
500	2	25	264	264	25	20	81	7817.5	47	41	79	3758	44	36.15
501	2	26	345	345	26	20	81	7022	43	41.3	79	4226	36	34.26
502	2	26	45	45	26	19	76	6052.5	42	51.6	76	5007	39	43.43
503	2	26	304	304	26	18	81	4827.5	36	41	81	4140.5	39	34.01
504	2	26	234	234	26	17	82	6174.5	38	42.3	81	3877	39	34.93
505	2	26	169	169	26	16	76	5337.5	40	58.2	78	5275.5	44	50.98
506	2	26	126	126	26	15	76	5259	35	52.9	77	5637.5	41	43.92
507	2	26	369	369	26	14	79	7941	46	41.1	79	5864	39	32.23
508	2	26	219	219	26	13	73	6050.5	37	42.3	74	4809.5	38	33.56
509	2	26	182	182	26	12	77	5696.5	43	66.5	78	6066	44	53.15
510	2	26	377	377	26	11	79	6525	36	46	77	5819	32	39.02
511	2	26	354	354	26	10	79	7096	33	43.28	79	6164.5	28	38.52
512	2	26	325	325	26	9	76	7373.5	40	45.32	75	6646	38	42.92
513	2	26	346	346	26	8	87	8800.5	53	41.1	86	7602	48	41.12
514	2	26	341	341	26	7	81	8143.5	46	41.3	79	8478.5	45	38.68
515	2	26	242	242	26	6	79	7459	52	45.1	76	6828.5	54	40.2
516	2	26	202	202	26	5	78	NA	32	40.98	79	4837.5	38	41.13
517	2	26	223	223	26	4	79	5368.5	38	34.56	78	7168.5	39	35.53
518	2	26	271	271	26	3	83	6874	52	37.58	85	9350	51	38.75
519	2	26	344	344	26	2	84	6579	37	37.84	85	8626.5	42	42.27
520	2	26	160	160	26	1	79	5474	46	44.42	79	7272	50	50.06
521	2	27	93	93	27	1	76	7467	41	50.79	76	7396	39	51.63
522	2	27	49	49	27	2	82	6331.5	36	42.09	81	7520	40	41.92
523	2	27	280	280	27	3	75	5758	44	36.34	76	7349.5	47	36.93
524	2	27	388	278	27	4	81	8412.5	42	40.35	80	10001.5	39	42.07
525	2	27	4	4	27	5	76	6305	41	54.23	77	7357.5	45	53.07
526	2	27	172	172	27	6	76	6584.5	43	53.31	76	8233	47	52.97
527	2	27	161	161	27	7	76	6526.5	39	51.34	75	7010.5	37	50.24
528	2	27	218	218	27	8	73	7808.5	40	43.26	73	7561.5	36	40.51
529	2	27	80	80	27	9	76	9700.5	53	49.76	75	8471	51	48.11
530	2	27	347	347	27	10	88	10033	51	39.97	87	9203.5	51	38.6
531	2	27	299	299	27	11	76	7483	35	51.59	76	6686	32	46.33
532	2	27	196	196	27	12	79	8258.5	49	63.27	78	6644	48	52.48
533	2	27	360	360	27	13	110	5696.5	NA	NA	107	2456	NA	NA
534	2	27	355	355	27	14	82	8536.5	41	46.77	79	6631	37	35.81
535	2	27	120	120	27	15	82	7015.5	50	48.21	81	5338.5	56	39.38
536	2	27	307	307	27	16	75	7045	43	45	74	5687	38	40.03
537	2	27	183	183	27	17	76	7675	42	59.63	75	5285.5	40	50.68
538	2	27	112	112	27	18	76	5889.5	52	41	77	4942.5	49	37.63
539	2	27	221	221	27	19	76	6727.5	35	43.47	78	4728	32	37.72
540	2	27	115	115	27	20	75	5632	39	49.6	75	4762	35	44
541	2	28	382	382	28	20	76	8073.5	39	42.18	73	5614	38	37.96
542	2	28	399	279	28	19	86	6568	51	38.54	85	4598.5	48	32.51
543	2	28	21	21	28	18	81	7285	53	44.41	78	5329	48	37.76
544	2	28	241	241	28	17	86	6688	53	36.88	85	4569	46	30.6
545	2	28	310	310	28	16	79	7367	54	40.53	77	5100.5	54	32
546	2	28	277	277	28	15	86	7801	45	42.45	86	4601	43	31.87
547	2	28	255	255	28	14	79	6291	32	45.96	77	6205.5	25	43.89
548	2	28	220	220	28	13	81	6763	31	42.88	79	7379	35	41.81
549	2	28	309	309	28	12	85	7861.5	36	42.04	83	8423.5	37	39.89
550	2	28	7	7	28	11	85	8630	55	46.62	81	8441.5	55	46.19
551	2	28	184	184	28	10	78	7817.5	50	51.83	78	8223.5	51	50.55
552	2	28	253	253	28	9	81	6723.5	41	37.53	79	7362.5	43	39.53
553	2	28	55	55	28	8	76	6868	43	45.14	76	7871.5	50	44.72
554	2	28	34	34	28	7	79	6705	56	49.4	78	8856	54	50.32
555	2	28	116	116	28	6	79	6945	50	45.54	79	8706	51	48.34
556	2	28	76	76	28	5	77	6104.5	49	49.53	78	8391.5	46	47.56
557	2	28	282	282	28	4	87	5892.5	38	39.36	86	7635.5	43	40.03
558	2	28	194	194	28	3	79	5851	46	60.65	77	6296	49	57.3
559	2	28	358	358	28	2	100	6289.5	43	34.01	99	6853.5	41	32.16
560	2	28	163	163	28	1	76	7884.5	50	53.24	74	7059.5	45	51.52
561	2	29	337	337	29	1	77	8381.5	37	45.58	76	7011	33	44.17
562	2	29	315	315	29	2	74	7532	39	40.39	74	6381	37	37.7
563	2	29	139	139	29	3	75	7827	47	53.58	76	6513.5	45	52.99
564	2	29	250	250	29	4	76	7253	36	38.28	77	5871	34	36.63
565	2	29	107	107	29	5	76	8711	42	50.79	76	8125	41	52.61
566	2	29	70	70	29	6	75	8087.5	43	52.9	75	6851	40	52.85
567	2	29	137	137	29	7	77	7745.5	48	48.07	76	7467	46	50.29
568	2	29	52	52	29	8	79	8362.5	58	41.27	80	8861.5	54	43.04
569	2	29	113	113	29	9	81	7940	46	51.05	80	8354	42	53.51
570	2	29	87	87	29	10	81	9763.5	44	62.08	77	9544.5	40	60.48
571	2	29	68	68	29	11	75	7765	40	51.46	74	6460	39	49.51
572	2	29	308	308	29	12	79	9289.5	37	44.07	78	7669.5	33	44.83
573	2	29	328	328	29	13	81	9601	44	43.29	81	7524	40	40.12
574	2	29	46	46	29	14	83	9289	49	44.5	83	7667	48	42.45
575	2	29	296	296	29	15	81	8228	51	41.6	82	8163.5	42	41.25
576	2	29	85	85	29	16	75	7336.5	46	54.94	76	6449	39	47.32
577	2	29	53	53	29	17	76	8948	54	45.52	77	6307.5	50	41.82
578	2	29	371	371	29	18	85	8515.5	53	37.74	85	5135	40	32.94
579	2	29	384	384	29	19	104	4193.5	NA	NA	101	1335.5	20	30
580	2	29	302	302	29	20	90	7544.5	48	40.72	86	4198.5	40	33.86
581	2	30	31	31	30	20	81	5163.5	41	45.01	80	4847.5	42	45.35
582	2	30	398	279	30	19	87	9436	52	39.78	85	6970	54	37.17
583	2	30	298	298	30	18	93	5035	45	35.55	98	7092	42	35.34
584	2	30	61	61	30	17	76	7572	42	48.27	76	7037.5	44	48.11
585	2	30	134	134	30	16	81	8625	46	54.4	79	7308.5	45	52.13
586	2	30	327	327	30	15	73	9180	45	45.43	74	7594	43	44.8
587	2	30	244	244	30	14	79	7687.5	47	42.01	78	7819	46	44.75
588	2	30	278	278	30	13	82	10887	41	44.74	83	10340.5	41	41.89
589	2	30	123	123	30	12	83	8843	49	54.89	80	9099.5	50	48.93
590	2	30	312	312	30	11	78	6986.5	43	48.45	77	7916	48	49.82
591	2	30	248	248	30	10	82	5236.5	43	42.76	82	6845.5	47	42.8
592	2	30	258	258	30	9	81	8746.5	39	40.56	80	8888.5	35	36.19
593	2	30	6	6	30	8	87	7629.5	50	46.3	84	8352	51	43.53
594	2	30	364	364	30	7	78	7662	44	37.22	78	7736.5	41	38.63
595	2	30	205	205	30	6	83	5025	50	48.38	81	4521.5	48	46.6
596	2	30	136	136	30	5	77	6652.5	47	50.03	77	3827	43	47.65
597	2	30	187	187	30	4	81	8014	49	47.81	79	6281	51	47.44
598	2	30	81	81	30	3	73	8964.5	50	47.39	74	6908	47	44.97
599	2	30	383	383	30	2	86	6418.5	42	40.27	84	5640	39	40.76
600	2	30	135	135	30	1	74	8475	47	48.56	74	6349.5	49	48.46
601	2	31	276	276	31	1	87	10545.5	46	41.65	87	10738	43	45.91
602	2	31	15	15	31	2	79	10490.5	43	49.71	77	8951	47	50.8
603	2	31	130	130	31	3	74	8437.5	38	51.71	74	7668	40	50.28
604	2	31	362	362	31	4	86	9028.5	44	37.48	84	7965	42	36.11
605	2	31	39	39	31	5	86	8257	43	41.36	84	6549.5	40	39.51
606	2	31	14	14	31	6	86	9035	43	46.92	84	7597	40	43.71
607	2	31	265	265	31	7	86	8986	43	42.46	83	6544	42	39.47
608	2	31	48	48	31	8	76	8393	49	42.79	75	6361.5	44	46.64
609	2	31	370	370	31	9	81	9435	50	38.07	78	9293.5	45	35.47
610	2	31	392	278	31	10	82	10365.5	40	44.7	83	9987	40	41.94
611	2	31	129	129	31	11	82	8555.5	42	46.63	81	8637	44	50.61
612	2	31	380	380	31	12	79	8168.5	47	41.93	80	8934	44	45.54
613	2	31	151	151	31	13	78	8997.5	47	57.43	78	9108	46	55.04
614	2	31	18	18	31	14	76	8934	59	42.39	77	9375	54	43.13
615	2	31	19	19	31	15	81	8588	48	53.24	82	9606	45	52.24
616	2	31	168	168	31	16	76	9251	46	54.47	77	8695	46	53.95
617	2	31	247	247	31	17	76	8333.5	49	45.47	77	8736.5	45	44.11
618	2	31	361	361	31	18	81	6576.5	45	36.39	80	7069	40	37.73
619	2	31	173	173	31	19	78	7512	56	47.56	78	7275.5	52	47.21
620	2	31	26	26	31	20	79	7300	52	44.34	78	8535	50	45.34
621	2	32	180	180	32	20	78	7387	50	47.83	79	7375.5	54	46.87
622	2	32	42	42	32	19	75	7360.5	46	44.22	75	7894.5	44	47.84
623	2	32	43	43	32	18	81	7633.5	48	49.42	80	9845.5	50	52.59
624	2	32	175	175	32	17	75	6776.5	40	48.25	73	8691	37	49.48
625	2	32	359	359	32	16	81	9092.5	48	39.06	80	8910	48	40.2
626	2	32	291	291	32	15	87	10306	51	38.85	86	10720.5	52	38.22
627	2	32	75	75	32	14	77	10260	47	52.4	77	9658.5	50	54.36
628	2	32	319	319	32	13	84	10122	46	41.47	84	8848.5	40	41.56
629	2	32	226	226	32	12	87	10038	57	46.92	86	9607.5	49	43.44
630	2	32	350	350	32	11	82	9791.5	40	43.05	80	8195.5	44	39.23
631	2	32	102	102	32	10	81	10320	49	50.98	79	7836	48	47.38
632	2	32	89	89	32	9	78	11182.5	47	51.39	77	6345.5	43	48.19
633	2	32	22	22	32	8	78	8298.5	51	43.39	76	6029	44	43.78
634	2	32	97	97	32	7	79	8526	44	48.18	77	6486	45	44.46
635	2	32	397	279	32	6	86	8140	53	39.65	85	7355	54	36.12
636	2	32	227	227	32	5	86	10979.5	46	47.74	84	9108.5	46	49.09
637	2	32	95	95	32	4	78	8798	52	44.4	77	8363	53	47.42
638	2	32	236	236	32	3	81	8796	45	46.44	77	8689.5	48	46.94
639	2	32	212	212	32	2	87	9897.5	51	35.69	87	10218	53	34.8
640	2	32	351	351	32	1	85	9580.5	36	44.56	84	9602	38	44.96
641	2	33	153	153	33	1	77	9854.5	40	49.05	77	9325.5	48	50.49
642	2	33	56	56	33	2	77	11400.5	48	54.34	77	11563.5	46	55.57
643	2	33	125	125	33	3	81	9748.5	46	52.55	78	9762.5	45	53.62
644	2	33	174	174	33	4	76	8731	47	50.35	75	9025.5	44	50.59
645	2	33	206	206	33	5	81	8942	51	46.62	80	9602	57	48.76
646	2	33	294	294	33	6	81	10405.5	45	47.88	79	10927.5	46	47.62
647	2	33	128	128	33	7	81	9936	48	50.64	78	9208.5	47	46.78
648	2	33	269	269	33	8	79	10121	46	42.05	78	8809.5	46	42.17
649	2	33	103	103	33	9	81	10270.5	45	55.92	80	8312	41	55.02
650	2	33	381	381	33	10	93	5392.5	49	38.32	92	4778	41	35.58
651	2	33	195	195	33	11	81	8825	54	62.42	80	7167.5	46	55.98
652	2	33	335	335	33	12	78	8515.5	47	40.42	77	7706	46	38.98
653	2	33	318	318	33	13	77	9307.5	51	37.72	77	9388	51	38.58
654	2	33	104	104	33	14	77	8661.5	44	48.58	78	9834	46	50.6
655	2	33	191	191	33	15	82	8652	51	51.89	83	9931	53	49.76
656	2	33	30	30	33	16	76	9218.5	53	50.56	76	9561.5	56	51.53
657	2	33	367	367	33	17	76	8169.5	44	37.08	76	8956.5	38	37.34
658	2	33	11	11	33	18	81	9032.5	54	47.06	80	10155	52	47.3
659	2	33	332	332	33	19	77	9083.5	36	42.87	77	8952.5	36	38.96
660	2	33	91	91	33	20	77	8785.5	41	55.49	77	8151	44	55.31
661	2	34	84	84	34	20	79	10490.5	53	54.72	79	11793	54	53.04
662	2	34	20	20	34	19	81	10445.5	58	40.89	83	10680.5	59	42.01
663	2	34	334	334	34	18	73	9592.5	44	46.73	73	9486	48	42.64
664	2	34	124	124	34	17	77	9425	48	58.17	76	7440.5	42	54.76
665	2	34	349	349	34	16	81	11886	40	43.38	84	9653.5	43	NA
666	2	34	305	305	34	15	77	7993	41	42.33	77	6968	42	NA
667	2	34	33	33	34	14	77	9103.5	45	55.98	77	6909.5	42	56.97
668	2	34	10	10	34	13	79	10660.5	49	49.88	78	7003.5	46	47.7
669	2	34	366	366	34	12	81	8982.5	42	37.8	79	6185.5	37	36.28
670	2	34	74	74	34	11	79	10461	46	54.42	77	7873	48	49.62
671	2	34	65	65	34	10	79	10944.5	45	50.18	77	7701.5	50	48.63
672	2	34	122	122	34	9	76	9805.5	42	55.87	76	7018	46	53.95
673	2	34	356	356	34	8	84	7764	31	37.44	83	7462.5	30	38.24
674	2	34	338	338	34	7	76	8950	35	45.39	75	9367	38	46.71
675	2	34	35	35	34	6	77	9679.5	52	43.12	77	10884.5	54	44.64
676	2	34	38	38	34	5	84	10687	56	42.45	84	10906.5	63	42.11
677	2	34	170	170	34	4	79	9809.5	52	48.39	78	11337	54	50.17
678	2	34	222	222	34	3	81	9945.5	40	35.66	80	10312	46	36.79
679	2	34	217	217	34	2	81	9972	44	46.91	78	10636	44	48.25
680	2	34	239	239	34	1	79	8664.5	47	43.46	75	10704	50	46.92
681	2	35	342	342	35	1	77	8389	43	49.39	75	7695	39	50.87
682	2	35	292	292	35	2	98	9175	34	41.24	87	9213.5	37	42.91
683	2	35	185	185	35	3	81	8052.5	39	56.82	80	7621.5	43	58.71
684	2	35	145	145	35	4	77	10084	54	56.13	76	9590	51	56.76
685	2	35	188	188	35	5	79	9492	44	49.77	79	9469.5	46	50.71
686	2	35	92	92	35	6	76	8872	43	50.99	75	8978.5	40	54.55
687	2	35	154	154	35	7	77	8691	51	44.07	77	7856	52	48.85
688	2	35	261	261	35	8	81	9375.5	35	39.26	80	10463.5	38	41
689	2	35	207	207	35	9	77	10343.5	46	51.76	76	8686.5	44	52.56
690	2	35	263	263	35	10	83	8845.5	52	39.58	83	9349.5	50	41.07
691	2	35	237	237	35	11	81	10193	48	45.72	79	8834	47	44.92
692	2	35	25	25	35	12	77	9343.5	51	47.8	76	6958	46	44.54
693	2	35	146	146	35	13	74	8296.5	41	44.77	73	6208	41	44.48
694	2	35	320	320	35	14	87	9568	41	34.63	83	7665	34	34.13
695	2	35	176	176	35	15	76	8891	46	49.51	76	6480.5	42	46.83
696	2	35	391	278	35	16	83	12492.5	43	45.12	82	8895	39	42.01
697	2	35	189	189	35	17	81	10082	48	48.56	78	7451.5	45	46.41
698	2	35	8	8	35	18	81	10291	46	51.97	79	8584.5	45	48.18
699	2	35	303	303	35	19	81	10184	48	35.38	83	8048.5	36	34.28
700	2	35	322	322	35	20	74	9025	37	40.26	73	8533	38	39.55
701	2	36	204	204	36	20	77	7568	48	49.72	76	7453.5	47	49.75
702	2	36	215	215	36	19	81	9310.5	46	45.34	80	7777	42	43.66
703	2	36	306	306	36	18	77	9331	40	49.46	77	7130.5	40	43.84
704	2	36	333	333	36	17	81	8412	37	39.96	79	7303.5	39	37.97
705	2	36	156	156	36	16	79	9431	44	56.65	79	6394	43	48.64
706	2	36	110	110	36	15	78	9566	42	53.71	78	7255.5	41	49.31
707	2	36	150	150	36	14	81	9440	44	52.87	79	6846	46	50.02
708	2	36	28	28	36	13	85	9902	45	46.91	84	7749	44	47
709	2	36	29	29	36	12	84	9936.5	44	47.41	83	8306	44	47.45
710	2	36	339	339	36	11	76	9358	33	44.22	74	8888	32	46.03
711	2	36	101	101	36	10	78	10893	48	50.72	79	11044	44	48.25
712	2	36	133	133	36	9	79	10552.5	47	50.38	77	10242	54	51.38
713	2	36	32	32	36	8	79	9801	50	43.22	78	9815.5	55	45.34
714	2	36	262	262	36	7	87	9838.5	40	42.46	86	10174.5	38	41.85
715	2	36	216	216	36	6	81	8787	36	40.73	78	9602	43	42.79
716	2	36	295	295	36	5	102	6703.5	NA	NA	108	6869	NA	NA
717	2	36	376	376	36	4	100	9143	NA	NA	101	7768.5	NA	NA
718	2	36	98	98	36	3	81	9882	44	47.75	78	8507	42	50.68
719	2	36	254	254	36	2	79	7018.5	60	49.83	79	5569	52	51.98
720	2	36	396	279	36	1	87	10921	57	37.77	85	7871.5	55	38.58
721	2	37	41	41	37	1	74	8556	46	43.58	73	8321	45	46.02
722	2	37	230	230	37	2	83	9595.5	56	41.3	82	8726	49	43.98
723	2	37	257	257	37	3	79	6763.5	44	45.91	79	5752.5	43	45.69
724	2	37	86	86	37	4	78	10704	47	56.9	77	10259.5	50	57.57
725	2	37	353	353	37	5	79	9336.5	35	44.97	77	9969.5	37	46.66
726	2	37	67	67	37	6	75	9731.5	47	60.44	74	10780.5	47	60.14
727	2	37	143	143	37	7	77	10129.5	48	46.29	76	10841	47	51.08
728	2	37	324	324	37	8	76	6841.5	38	42.56	76	7989	39	41.41
729	2	37	252	252	37	9	81	9748	50	44.69	83	9481.5	47	45.73
730	2	37	387	278	37	10	81	9783	42	41.57	82	11556	38	42.58
731	2	37	96	96	37	11	78	7713.5	44	47.88	78	8159	44	49.56
732	2	37	58	58	37	12	77	10226.5	49	54.37	78	10851	53	55.78
733	2	37	148	148	37	13	76	9994	47	48.51	76	9360.5	48	49.9
734	2	37	127	127	37	14	77	8248	41	51.68	76	6423.5	44	54.77
735	2	37	201	201	37	15	77	9547	37	49.74	76	9570	40	50.12
736	2	37	164	164	37	16	77	10883.5	51	50.62	76	9163	47	50.35
737	2	37	94	94	37	17	77	9104.5	47	44.85	76	7183.5	51	44.83
738	2	37	16	16	37	18	77	10106.5	42	53.42	76	7189.5	40	52.88
739	2	37	246	246	37	19	77	9790.5	48	48.46	77	6412.5	48	42.67
740	2	37	109	109	37	20	78	9172	47	46.48	77	7178	49	46.07
741	2	38	270	270	38	20	83	10629	47	42.09	84	7522	46	42.15
742	2	38	321	321	38	19	76	7940	43	41.84	76	6870	41	39.27
743	2	38	177	177	38	18	77	9228.5	50	50.86	78	7945	52	50.5
744	2	38	12	12	38	17	81	9972	39	53.96	81	9755.5	37	56.97
745	2	38	224	224	38	16	81	8407	46	44.72	82	7312.5	50	44.92
746	2	38	66	66	38	15	73	9062	48	57.74	73	8538	44	55.81
747	2	38	158	158	38	14	77	9336.5	40	53.14	77	8292.5	41	55.92
748	2	38	118	118	38	13	77	9919.5	52	45.73	77	8939	50	45.32
749	2	38	228	228	38	12	81	7754.5	45	42.39	81	8869	41	40.42
750	2	38	317	317	38	11	83	10387	47	41.47	84	9771	43	41.12
751	2	38	378	378	38	10	111	6896.5	NA	NA	NA	7031.5	NA	NA
752	2	38	79	79	38	9	77	10661.5	43	51.96	76	10408	52	51.9
753	2	38	316	316	38	8	75	7964	49	41.4	73	8335.5	44	41.31
754	2	38	155	155	38	7	77	9124.5	43	52.51	76	8824.5	41	53.07
755	2	38	17	17	38	6	84	8523.5	37	40.41	83	9269	40	39.97
756	2	38	140	140	38	5	75	9092	43	52.89	75	6293.5	47	56.29
757	2	38	147	147	38	4	73	8875	40	49.23	73	7126	42	52.54
758	2	38	198	198	38	3	78	9781.5	42	61.68	77	9187	45	64.41
759	2	38	372	372	38	2	81	8815.5	41	44.14	78	8052	40	44.86
760	2	38	395	279	38	1	85	8669.5	52	39.52	85	8743	52	39.39
761	2	39	290	290	39	1	79	7616	55	38.08	80	8335.5	49	40.05
762	2	39	260	260	39	2	NA	5474	NA	NA	NA	5563	NA	NA
763	2	39	114	114	39	3	74	8052.5	44	58.01	73	7596.5	37	61.02
764	2	39	24	24	39	4	76	8429	53	52.54	75	8578.5	51	56.91
765	2	39	90	90	39	5	73	9888	36	47.3	73	8533.5	36	50.42
766	2	39	106	106	39	6	79	9511.5	45	54.18	77	10751.5	50	55.12
767	2	39	142	142	39	7	77	10778.5	51	55.23	77	11190	49	58.08
768	2	39	119	119	39	8	77	8100	46	52.67	77	8770.5	47	53.44
769	2	39	162	162	39	9	73	7990	48	54.77	73	8845.5	40	57.33
770	2	39	149	149	39	10	77	8773.5	42	54.77	76	9268.5	38	55.04
771	2	39	232	232	39	11	80	9649	39	42	81	10751.5	38	42.89
772	2	39	144	144	39	12	77	9553.5	47	49.41	76	10818	52	49.55
773	2	39	285	285	39	13	79	7051	34	36.87	83	8272	42	37.12
774	2	39	273	273	39	14	79	9579	33	46.39	80	9898	32	47.04
775	2	39	203	203	39	15	81	10223.5	46	45.6	83	11004.5	46	45.25
776	2	39	225	225	39	16	81	8446.5	41	43.74	82	9643.5	46	46.57
777	2	39	209	209	39	17	78	NA	62	43.54	77	NA	53	40.66
778	2	39	27	27	39	18	76	9530	50	57.32	73	7724	48	56.91
779	2	39	100	100	39	19	80	10568.5	47	52.79	81	9967	45	54.2
780	2	39	274	274	39	20	86	9294	37	38.17	83	6711.5	32	37.12
781	2	40	63	63	40	20	77	10128.5	48	47.11	75	10244.5	44	51.4
782	2	40	59	59	40	19	77	7956.5	49	46.57	76	9435	52	53.14
783	2	40	51	51	40	18	76	7846.5	46	50.63	75	8285	51	58.73
784	2	40	186	186	40	17	78	7925	43	48.79	78	8527	41	55.51
785	2	40	71	71	40	16	77	10314.5	45	50.42	76	11755	49	56.1
786	2	40	9	9	40	15	77	9949.5	54	38.6	75	10261	52	43.89
787	2	40	267	267	40	14	78	8194	40	52.83	77	9195	41	58.67
788	2	40	1	1	40	13	80	9592	53	47.18	81	10314	58	50.24
789	2	40	330	330	40	12	76	7342.5	40	39.63	75	9940	43	45.07
790	2	40	57	57	40	11	75	7693.5	40	54.62	75	8349.5	38	59.1
791	2	40	73	73	40	10	76	11224.5	42	54.42	74	10058.5	42	61.44
792	2	40	105	105	40	9	74	10534.5	44	35.29	73	8297.5	37	52.77
793	2	40	300	300	40	8	83	9393	57	39.25	82	9226.5	58	43.05
794	2	40	243	243	40	7	85	9063	46	46.18	84	9124.5	45	46.06
795	2	40	313	313	40	6	83	8798.5	47	37.2	84	8939	36	39.01
796	2	40	131	131	40	5	76	9663	52	48.08	76	7409	42	50.96
797	2	40	47	47	40	4	76	10985.5	56	40.86	75	8653	50	47.13
798	2	40	348	348	40	3	83	10578	41	40.42	83	10541.5	41	42.48
799	2	40	171	171	40	2	76	7933	50	50.05	73	7995	44	56.75
800	2	40	211	211	40	1	83	7417	36	37.95	85	8633	38	40.78
